# Supplementary material for: Sharing of Diverse Mycorrhizal and Root-Endophytic Fungi among Plant Species in an Oak-Dominated Cool–Temperate Forest
Source: PLoS One. 2013 Oct 21;8(10):e78248. doi: 10.1371/journal.pone.0078248 (PMC3824041; doi:10.1371/journal.pone.0078248)
Supplement: Appendix S1 — Fungal OTU sequences in FASTA format. (TXT) [file pone.0078248.s005.txt]

>OTU_1
AATGCGATAAGTAATGTGAATTGCAGAATTCAGTGAATCATCGAATCTTTGAACGCACATTGCGCCCGCTAGTATTCTGGCGGGCATGCCTGTTCGAGCGTCATTTCAACCATCAAGCCCTAGGCTTGTGTTGGGGCCCTGCGGCCGTCCGCAGCCCCCGAAAAGCAGTGGCGGGCTCGCTGTCACACCGAGCGCAGTAGTATATCTTCGCTAGGACGTGATTGTGGGTTCCGGCCGTGAAACATCCAAATTTATCAAGGTTGACCTCGGATCAGGTAGGAATACCCGCTGAACTTAA------------------------------------------------------------------------------------------------------------------------------------------------------------------------------------------------------------------------------------------------------------------
>OTU_3
AATGCGATAAGTAATGTGAATTGCAGAATTCAGTGAATCATCGAATCTTTGAACGCACATTGCGCCCCTTGGTATTCCGAGGGGCATGCCTGTTCGAGCGTCATTTAAACCAATCCAGCGTGCTGGGTCTTGGGCTTTCGCCTCTGGGCGGGCCTCAAAGTCAGTGGCGGTGCTGCCAGGCTCTAAGCGTAGTAATTCTTCTCGCTACAGGGTCCTGGTGGAGGCTTGCCAATAACCCCAAATATTTCAAAGGTTGACCTCGGATCAGGTAGGGATACCCGCTGAACTTAAA------------------------------------------------------------------------------------------------------------------------------------------------------------------------------------------------------------------------------------------------------------------------
>OTU_5
AATGCGATAAGTAATGTGAATTGCAGAATTCAGTGAATCATCGAATCTTTGAACGCACCTTGCGCTCCCTGGTATTCCGAGGAGCACGCCTGTTCGAGTGTCGCGAAATTTCTCAAGCTTGGATGGCTTTGTCTGTCCTTAGTCTTGGTTGTTGGGCTTTGCCGTATCCTTCATTTTGGGACGGCTGGCCTTAAAAGCATTAGCTGATCCTCCTGTGGCACTGGTTCTACTCAGCGTGATAATAGTCTGATCGCTGAGGACATCTTTTGGGATGGCCAGTTCTCATTTGGGTTGCTTCTAAACCTGGTTTTGCAGATTCTTCAATCTGTGTTCCACTTTTTCAGCTTTGACCTCGAATCAGGTGGGACTACCCGCTGAACTTAA----------------------------------------------------------------------------------------------------------------------------------------------------------------------------
>OTU_7
AATGCGATACGTAATGTGAATTGCAGAATTCAGTGAATCATCGAATCTTTGAACGCACCTTGCGCCCCTTGGTATTCCGAGGGGCACACCCGTTTGAGTGTCGTGAAAACCTCAACCTCCTTGGTTTCTTCTGGAGACCAAAGCAGGCTTGGACTTTGGAGGCCTTTGCTGGCACCTCTCTTTTTGAAGGCCAGCTCCTCTTAAACAAATTAGCAGGGTCCTCTTTGCTGATCCTCGACGTGTGATAAGATGTTTCCATGTCTTGGTTTCTGGCTCTGTCACTTTTGGGACCTGCTTCTAACCGTCTGGACCTTGTGTCGAGACAATGTTCGAGCATGTGCCTCCCTTCTCGGGAAGCTCCCTCGACCCCACGACCCCTTGACCTCAAATCGGGTGAGACTACCCGCTGAACTTAA--------------------------------------------------------------------------------------------------------------------------------------------
>OTU_9
AATGCGATAAGTAATGTGAATTGCAGAATTCAGTGAATCATCGAATCTTTGAACGCACCTTGCGCTCCTTGGTATTCCGAGGAGCATGCCTGTTTGAGTGTCATTAAATTCTCAACCCTTCGAGGTTTATTCTTCGCTGGGCTTGGATTTGGGGTTTTTTTGCCGGCCCTAAACGGTCGTCGGCTACCCTGAAATGTATTAGCTGGTCTGCCCCTCTCGCGTCCATTTGGTGTGATAGTCTTTTGCGCCGTGGACTGTGGATGTTTTGGGTGATCGCTTACAACAGTCTTAATTGACAACTATTCTTAACGACTCTTGACCTCAAATCAGGTAGGACTACCCGCTGAACTTAAA----------------------------------------------------------------------------------------------------------------------------------------------------------------------------------------------------------
>OTU_11
AATGCGATAAGTAATGTGAATTGCAGAATTCAGTGAATCATCGAATCTTTGAACGCACATTGCGCTCCTTGGTATTCCGAGGAGCATGCCTGTTCGAGCGTCATTACAACCCTCAAGCTCTGCTTGGTATTGGGCCTCATCGGTAACGGTGTGCCCTAAAACGAGCGGCGGTACTGCCTGGCTCTAAGCGTAGTAAATTTCTCGCTACAGATGCCCGGGAGCTACCTGCCCTAACCCCTAAATTTTTCAGGTTGACCTCGGATCAGGTAGGGATACCCGCTGAACTTAA---------------------------------------------------------------------------------------------------------------------------------------------------------------------------------------------------------------------------------------------------------------------------
>OTU_13
AATGCGATAAGTAATGTGAATTGCAGAATTCAGTGAATCATCGAATCTTTGAACGCACATTGCGCCCCTTGGTATTCCGAGGGGCATGCCTGTTCGAGCGTCATTACAACCCTCAAGCATTGCTTGGTATTGGGTTCCGCTGCTCACCCAGCGGGCCTTAAAGTCAGTGGCGGTGCCGTCGGGCCCTGAGCGTAGTAAACCTCCTCGCTATAGGGACCCGGTGGACGCTGGCCATCAACCCCCTCACTTTCTAAGTTTGACCTCGGATCAGGTAGGGATACCCGCTGAACTTAAA---------------------------------------------------------------------------------------------------------------------------------------------------------------------------------------------------------------------------------------------------------------------
>OTU_15
AATGCGATAAGTAATGCGAATTGCAGAATTCAGTGAGTCATCGAATTTTTGAACGCACATTGCGCCCCTTGGTATTCCGAGGGGCATACCTGTTCGAGCGTCATTAACAACCCCTCAAGCCTAGCTTGGTCTTGGAGTCGCTATTTTAGCGGCCCCTAAATTCAGTGGCGGTGCCTGTAGGTTCCACGCGAAGTAATTATTCTCGCGATGGATCCCCTATAAGTCTCTAGCCAACAACCCCAATTTTTTTTTCAGGTTGACCTCGGATCAGGTAGGGATACCCGCTGAACTTAA----------------------------------------------------------------------------------------------------------------------------------------------------------------------------------------------------------------------------------------------------------------------
>OTU_17
AATGCGATAAGTAATGTGAATTGCAGAATTCAGTGAATCATCGAATCTTTGAACGCACATTGCACCCTCTGGTATTCCGGGGGGTATGCCTGTTCGAGCGTCATTTCAACCCTCAAGCACAGCTTGGTATTGGGTGTCACCTGTCAGTGGTGTACCTTAAAATCAGTGGCGGTGCCATCTGGCTTCAAGCGTAGTAAATTTCTCGCTTTGGAGGTTTGGATGTGTAGTTGCTATCAACCCCTAATTTTATCAAAGGTTGACCTCGGATCAGGTAGGGATACCCGCTGAACTTAA----------------------------------------------------------------------------------------------------------------------------------------------------------------------------------------------------------------------------------------------------------------------
>OTU_19
ATGCGATACGTAATGTGAATTGCAGAATTCAGTGAATCATCGAATCTTTGAACGCACCTTGCGCCCTTTGGCATTCCGAAGGGCACACCCGTTTGAGTGTCGTGACATCCTCAAACCTTCTTGGTTTCTTGACTGAGAAGGCTTTGGACTTTGGAGGCTTTTGCTGGACCTTCCCTTGTTGAAGCCAGCTCCTCTTAAATGAATTAGCAGGGTCCTCTTTGCCGATCCTCGACATGTGATAAGATGTTTCCGTGTCTTGGTCTCTGGCTCTGTTGCTTTTGGGACCCGCTTCTAATCGTCTCAACCTTGCATCGAGACAAACGTCTGAGCGTGGCTCCCTTACCTGGGAAACTCTCTCGACCTCATGAACCCTTGACCTCAAATCGGGTGAGACTACCCGCTGAACTTAA--------------------------------------------------------------------------------------------------------------------------------------------------
>OTU_21
AATGCGATAAGTAATGTGAATTGCAGAATTCAGTGAATCATCGAATCTTTGAACGCACATTGCGCCCGCCAGTATTCTGGCGGGCATGCCTGTCCGAGCGTCATTTCAACCCTCGAACCCCTCCGGGGGGTCGGCGTTGGGGATCGGCCCTCCTCTTGCGGGGGCCGTCCCCGAAATACAGTGGCGGTCTCGCCGCAGCCTCTCCTGCGCAGTAGTTTGCACACTCGCATCGGGAGCGCGGCGCGTCCACAGCCGTTAAACACCCAACTTCTGAAATGTTGACCTCGGATCAGGTAGGAATACCCGCTGAACTTAA------------------------------------------------------------------------------------------------------------------------------------------------------------------------------------------------------------------------------------------------
>OTU_23
AAAATTGGCCGGAATGCGATAAGTAATGTGAATTGCAGAATTCAGTGAATCATCGAATCTTTGAACGCACATTGCGCCCCCTGGTATTCCGGGGGGCATGCCTGTTCGAGCGTCATTTATACCAATCTAGCCTGGCTAGGTGTTGGGCTTCGCCGGTTGGCGGGCCTTAAAACTAGTGGCGGTGCTCTTAGGCTCTACGCGTAGTAATTTTCTCGCTATAGGGTCCTGGGAGATGCTGGCCAGCAACCCCAAATTTTTCTAGGTTGACCTCGGATCAGGTAGGGATACCCGCTGAACTTAAA--------------------------------------------------------------------------------------------------------------------------------------------------------------------------------------------------------------------------------------------------------------
>OTU_25
AATGCGATAAGTAATGTGAATTGCAGAATTCAGTGAATCATCGAATCTTTGAACGCACCTTGCGCCCTTTGGTATTCCGAAGGGCATGCCTGTTTGAGTGTCATTAAATTATCAACCTTGTTCGCTTTTACGAGCTTGAGCGAGGCTTGGATGTGAGGGCTTGCTGGCTTCCTTCAGTGGATGGTCTGCTCCCTTTAAATGCATTAGTGGGATCTCTTGTGGACCGTCACTTGGTGTGATAATTATCTATGCCATTTGACTGTGAAGCAAAATTATGGGAACCTGCTTATAACCGTCTCGCAAGGGACAATTTAATTGACTATTTGACCTCAAATCAGGTAGGACTACCCGCTGAACTTAA---------------------------------------------------------------------------------------------------------------------------------------------------------------------------------------------------
>OTU_27
AGTGCGAAAAGTAATGCGATTTGCATGCTCTGTGAGTCATCGAATCTTTGAACGCATATGGCACCTGCCAGCCCTGCTGGAAGGTATGCCTGTTTGAGAATCACACTATCACTGATCCGATTGCATCCACGTGCAGTCGGTCGACATGGGCCTTCAGCACTGATCGCCTCGAATTGCTCGCGATCGTCGTGGTAGGCAGGGGTGTGGCAGCGATGCCGTCCAGTGTTGTCGACGATCAACCCGTGCTCGTGATCTCAGATCAGGCAAGGCTACCCGCTGAACTTAA------------------------------------------------------------------------------------------------------------------------------------------------------------------------------------------------------------------------------------------------------------------------------
>OTU_29
ATGCGATAAGTAATGTGAATTGCAGAATTCAGTGAATCATCGAATCTTTGAACGCACATTGCGCCCCTTGGTATTCCGGGGGGCATGCCTGTTCGAGCGTCATTACAACCACTCAAGCCTGGCTTGGTGTTGGGGTTCGCCTTCTGGTGGCCCCTAAAATCAGTGGCGGTGCCGTCTGGCTCTAAGCGTAGTAATTCTTCTCGCTATAGGGTCCTGGCGGTGCTCGCCATCAACCCCAAATTTTTTAGGTTGACCTCGGATCAGGTAGGGATACCCGCTGAACTTAA-----------------------------------------------------------------------------------------------------------------------------------------------------------------------------------------------------------------------------------------------------------------------------
>OTU_31
ACGCGATAGTTAATGTGAATTGCAGAATTCAGTGAATCATCGAGTCTTTGAACGCACATTGCGCCTTCTGGTATTCCGGGAGGCACGTCTGTTTGAGCGTCAGCAAAACCCCTCCGGTCCCCGGCTTTTTGTCCGGGGGCTCGGGCTTGTTGGCGCAAGGGGACTGAGGCCGCCGCGCTCCGGCGCGGGTCGGGTCCTCCCCCGCTTAAACCCGTGGAAGCTAGCGGGCATGGTCCCGGATTGCGAACGACTCGTATAACCTACCGTCGTCTTAAAAGTCCGGCCTGCCCCGCCTCCATACTTTTTGGGAGGGGAAAACGAGTGTAAAAACGCCCTTAACCCCCCCGAATTTTTTAATCTTGACCTCAAATCAGACGAGGATACCCGCTGAACTTAA---------------------------------------------------------------------------------------------------------------------------------------------------------------
>OTU_33
ATGCGATAAGTAATGTGAATTGCAGAATTCAGTGAATCATCGAATCTTTGAACGCACATTGCGCCCCTTGGTATTCCGAGGGGCATGCCTGTTCGAGCGTCATTATAACCACTCAAGCCTAGCTTGGTATTGGGGTTCGCGTGCTCGCGGCCCTTAAAATCAGTGGCGGTGCCATCTGGCTTCAAGCGTAGTAAATTTCTCGCTTTGGAGGTTTGGATGTGTAGTTGCTATCAACCCCTAATTTTATCAAAGGTTGACCTCGGATCAGGTAGGGATACCCGCTGAACTTAA-------------------------------------------------------------------------------------------------------------------------------------------------------------------------------------------------------------------------------------------------------------------------
>OTU_35
AATGCGATACGTAATGTGAATTGCAGAATTCAGTGAATCATCGAATCTTTGAACGCACCTTGCGCCCCTTGGCATTCCGAGGGGCACACCCGTTTGAGTGTCGTGAAATTCTCAAACCTTCTTGGTTTCTTGACCAAGATGGCTTTGGACTTTGGAGGTGTTTTGCTGGCTTTGCACAAGGTCGGCTCCTCTTAAATGCATTAGTGGGGTCCCCTTTGCCAATCCCCAGGCGTGATAAGATGCTTTCTATGTCTTGGGATTTGCTCTGTTCATTGGGAACCCGCTTCCAACCGTCTCGTGAGAGACATCGTTCGAGCTTGCTCGGCGCACGAATCTTGACCTCAAATCGGGTGAGACTACCCGCTGAACTTAA---------------------------------------------------------------------------------------------------------------------------------------------------------------------------------------
>OTU_37
GTGCGATATGTAGTGCGATTTGCATGAATCTGTGAGTCATCTAATCTTTGAACGCAACTTGCGCCTTTTACGAGGCATGTTTGTTTGAGTGCCGCAATCTTCTGCAGCAATGCGATTTGACTCTTGTCTTTGTTGACCGAGTTTAAAGGGAGCTAGAGGATGGTCAGTTTAGACTAGCCCGAGTGCTAAGCATTCTTGGGTCTAGCGCTGGATTGCTCATTACATCTATTTTTCTATTTGGCCTCAAATCAAGCAAGACTACCCGCTGAACTTAA-----------------------------------------------------------------------------------------------------------------------------------------------------------------------------------------------------------------------------------------------------------------------------------------
>OTU_39
ATGCGATAAGTAATGTGAATTGCAGAATTCAGTGAATCATCGAATCTTTGAACGCACATTGCGCCCTCTGGTATTCCGGGGGGCATGCCTGTTCGAGCGTCATTACACCACTCAAGCTCTGCTTGGTATTAGGTCTCACCTGCTAAAGGCGGGCCGTAAAATCAGTGGCGGTGCCATCTGGCTTCAAGCTTAGTAATTTTTCTAGCTTAGGAGTACCAGGTGCGTGCCTGCCAGCAACCCCAATTTTTTAAAGGTTGACCTCGGATCAGGTAGGGATACCCGCTGAACTTAA------------------------------------------------------------------------------------------------------------------------------------------------------------------------------------------------------------------------------------------------------------------------
>OTU_41
ATGCGATAAGTAATGTGAATTGCAGAATTCAGTGAATCATCGAATCTTTGAACGCACCTTGCGCCCTTTGGCTATTCCGAAGGGCATGCCTGTTTGAGTATCATGAACACCTCAACTCTCATGGTCTCCACCATGATGAGCTTGGACTTTGGAGGTCTTGCTGGTCTGCCGTCAGCTCCTCTCAAATGAATCAGCTTACCAGTGTTTGGTGGCACCCCAGGTGTGATAACTATCTACGCTTGTGGTTTTCCACCAGGTAACCTCCAGCGATGGAGGTTCGCTGGGGCTCACAGACGTCTCTCCTCAGCGAGGACAGCTTTAACGTTTGATCTCAAATCAGGTAGGACTACCCGCTGAACTTAA-------------------------------------------------------------------------------------------------------------------------------------------------------------------------------------------------
>OTU_43
ATGCGATAAGTAATGTGAATTGCAGAATTCAGTGAATCATCGAATCTTTGAACGCACCTTGCGCTCCTTGGTATTCCTTGGAGCATGCCTGTTTGAGTATCATGAAATTATCAAAACAAGTCCTTTGTTAATTCAAGGTCGACTTTGTTTTGGACTTGGAGGCTTGCAGATTCACGTCTGCTCCTCTCAAATATATTAGCTGGATCTCCGTGAAATCGGTTCCACTCGGCGTGATAAGTATCACTCGCTGAGGACACTCTTAAAAAAACGTGGCCGGGGTTACAGATGAACCGCTTCTAACGGTCTATTTAATTAGACAAATTACTTTATGATCTGATCTCAAATCAGGTAGGACTACCCGCTGAACTTAA-----------------------------------------------------------------------------------------------------------------------------------------------------------------------------------------
>OTU_45
AATGCGATAAGTAATGTGAATTGCAGAATTCAGTGAATCATCGAATCTTTGAACGCACATTGCGCCCTTTGGTATTCCGAAGGGCATGCCTGTTCGAGCGTCATTATAACCACTCAAGCTCTCGCTTGGTATTGGGGTGCGCGGTTCCGCGGCCTCTAAAGTCAGTGGCGGTGCCCGTCGGCTCTACGCGTAGTAATACTCCTCGCGTCTGGGTCCGGTAGGTTGCTTGCCAACAACCCCCAAATTTTTTACAGGTTGACCTCGGATCAGGTAGGGATACCCGCTGAACTTAAA----------------------------------------------------------------------------------------------------------------------------------------------------------------------------------------------------------------------------------------------------------------------
>OTU_47
ATGCGATAAGTAATGTGAATTGCAGAATCAGTGAATCATCGAATTTTTGAACGCATATTGCACTCCTTGGCATTCCTTGGAGTACACTTGTTCGAGCGCCGGTTGTGTCCTAAGGCTCTGCCTTGCGTTGAGATCTCCCCCGCGGAGTGCTCCAAACACATGGGCGTCTGTCGTGCCTGAACCGCAACATTCTGCGTCTAAAGGAAGTCGGCAGCGCCAGTCAACCGTCTAGCATGGCCTCGGATCAAGTGGGGATACCCGCTAAACTTAA---------------------------------------------------------------------------------------------------------------------------------------------------------------------------------------------------------------------------------------------------------------------------------------------
>OTU_49
ATGCGATAAGTAATGTGAATTGCAGAATTCAGTGAATCATCGAATCTTTGAACGCACATTGCGCCCCTTGGTATTCCGAGGGGCATGCCTGTTCGAGCGTCATTATAACCAATCCAGCCCCGCTGGGTCTTGGGCTCCGCCTCTGGGCGGGCCTTAAAATCAGTGGCGGTGCCGCCTGGCTCTAAGCGTAGTAATCCTCTCGCTATAGGGTCCAGAGGGATACCGGCCAGCAACTCCCACTTCTCAAGGTTGACCTCGGATCAGGTAGGGATACCCGCTGAACTTAA-----------------------------------------------------------------------------------------------------------------------------------------------------------------------------------------------------------------------------------------------------------------------------
>OTU_51
ATGCGATAAGTAATGTGAATTGCAGAATTCAGTGAACCATCGAATCTTTGAACGCACATTGCACCCTCTGGTATTCCAGGGGGTATGCCTGTTCGAGCGTCATTGCAACCCTCAAGCTCAGCTTGGTGTTGGGCTTGGCCTCTGGGGCCAGCCTCAAAGCAAGTGGCGGCACTGGCCGACCCTGAGCATAGTAATAATTCTTGCTCCTGGGCTCGATCAGCTGCCTGCCAGCAAACCCCCATTATCAAAGGTTGACCTCGGATCAGGTAGGGATACCCGCTGAACTTAA---------------------------------------------------------------------------------------------------------------------------------------------------------------------------------------------------------------------------------------------------------------------------
>OTU_53
ATGCGATAAGTAATGTGAATTGCAGAATTCAGTGAATCATCGAATCTTTGAACGCACATTGCGCCCCTTGGTATTCCGAGGGGCATGCCTGTTCGAGCGTCATTACAACCAATCCAGCTCGCTGGGTCTTGGGCACCGCCGGTTGGCGGGCCCCAAAAGCAGTGGCGGTACGGCCGGGCTCTAAGCGTAGTAATACTCCTCGCTACAGACCCCCGGGTGGCACCTGCCAGAACCCTTATTTTTTCAGGTTGACCTCGGATCAGGTAGGGATACCCGCTGAACTTAA------------------------------------------------------------------------------------------------------------------------------------------------------------------------------------------------------------------------------------------------------------------------------
>OTU_55
GCGCGAAATGTAGTGTGAATTGCAGAACATTGTGAATCATCGAATCTTTGAACGCACATTGCACCTCTCGTGAGGGAGGTATGCCTGTCTGAGCGTCATGAAAACCAATAAATCTCTAGATTTGTTCTGGGCTCTGCGAATGTGCATTGTCTCAAAGTCATGGTCTAACCTGTGGACGAGCTCCTCTTGGGACCTGCTGCAGCATTGACCTCCATATCTGAATTTGACCTCAGATCAGGTAGGAAGACCGCCTGAACTTAA-------------------------------------------------------------------------------------------------------------------------------------------------------------------------------------------------------------------------------------------------------------------------------------------------------
>OTU_57
ATGCGATAAGTAATGTGAATTGCAGAATTCAGTGAATCATCGAATCTTTGAACGCACCTTGCGCTCCTTGGTATTCCGAGGAGCATGCCTGTTTGAGTGTCGTGAAATTCTCAACCTATCTGGCTTTTGTTAGTTAGTTAGGCTTGGATCTTGGAGGTTGCTGGTTTCTTATTATAAGAAATCGGCTCTTCTGAAATATATTAGCAAAATCTTTGCTGACCGTCTTTGGTAATGATAATTATCTATACCAATTGATATCAGTTTTTTTTACCGTCAATGGAAAAGGGTTTTGCTTCTAATAGTCGTCTTTTGACAACTTTGACAATTTGACCTCAAATCAGGTAGGACTACCCGCTGAACTTAA------------------------------------------------------------------------------------------------------------------------------------------------------------------------------------------------
>OTU_59
TTGCGATAAGTAATGTGAATTGCAGAATTCAGTGAATCATCGAATCTTTGAACGCATCTTGCGCTCTTTGGTATTCCGAAGAGCACACCTGTTCGAGTGTCTTGAAGTTCTCATACTATAATTTTTTCTTTTGAAAAATGCATGGTGTGGAGTTGGGCATTGCTAATCTTTATCGATTTGGCTTGCTTTAAATGTATTAGCTGATCCTCGTTGCAGACTTGGTTCTACTTAGCGTGATTAAGTTTTGACCGCTAAGGACATCCTACCTTCACGGGTTTGGGTGGCCAGGATTGCCTTGGATTGCTTCTAACCGTCTCTTAGAGACAACTTTTCAATATTTGACCTCGAATCAGGTGGGACTACCCGCTGAACTTAA------------------------------------------------------------------------------------------------------------------------------------------------------------------------------------
>OTU_61
ATGCGATAAGTAATGTGAATTGCAGAATTCAGTGAATCATCGAATCTTTGAACGCACCTTGCGCTCCTTGGTATTCCGAGGAGCATGCCTGTTTGAGTGTCATTAAATTCTCAACTATACAAGTTTTTAAAACATGTATAGCTTGGATCTTGGGATTTTGCGGGCTTTCACAAGTCGGCTATCCTTAAATGCATTAGCAGAGCTTTTGCCGCTAACCTTTGGTGTGATAATTATCTACGCCATCGAGTTGCGACATATTGAGGCTTAGCTTCTAACCGTCCCTACGGACAATACTTGACAATCTGACCTCAAATCAGGTAGGACTACCCGCTGAACTTAA------------------------------------------------------------------------------------------------------------------------------------------------------------------------------------------------------------------------
>OTU_63
GTGCGATAAGTAATGTGAATTGCAGAATTCCGTGAATCATCGAATTTTTGAACGCAAATTGCACTCTCTGGTAACCCGGGGAGTATGCCTGTTTGAGGGTCAGTGTTAATAAAAATCGGTGCGTTGCATTTTGTGACGTTCCGGAGTTTGAGTTATCTTAACCCTTCTGGGTTTTAAGAGGCTTAAAATTGACCTTTTTTGTGCATTTTAGACGTACATAAATTTTATTTTATTCGTCTATCTTAATGCCAAAAATCTATTAGATGCGACCATGTCTTATGGTTTCGTGCCTATAAATTTTTCATGATCTGACCTCAAATCAGGTAGGAATACCCGCTGAACTTAA------------------------------------------------------------------------------------------------------------------------------------------------------------------------------------------------------------------
>OTU_65
ATGCGATAAGTAATGTGAATTGCAGAATTCAGTGAATCATCGAATCTTTGAACGCACATTGCGCCCGCCAGTATTCTGGCGGGCATGCCTGTTCGAGCGTCATTTCAACCCTCAAGCACTGCTTGGTGTTGGGGACCGGCGAGGTCGTCTCTCTCGACGCGCCGCCCCCGAAATGACTTGGCGGCCCCGTCGCGGCCCTTCCTCTTGCGTAGTAGCACACACCTCGCATCGGGAGCCCGACGGCGGCCACTGCCGTAAAACACCCAACTTTCTCAGAAGTTGACCTCGGATCAGGTAGGAATACCCGCTGAACTTAA-----------------------------------------------------------------------------------------------------------------------------------------------------------------------------------------------------------------------------------------------
>OTU_67
AGTGCGATAAGTAATGTGAATTGCAGAATTCCGTGAATCATCGAATCTTTGAACGCAAATTGCACTCTCTGGCAACCCGGGGAGTATGCCTGTTTGAGGGTCAGTATTAATAAAAATCGGTTCGTTGCAATTTTTTGTGACGTTTCCGGAGTTTGAGTTATCTTAACCCTTCTGGGTTTTAAGAGGCTTAAAATTGACCTTTTTTGTGCATTTTAGACGTACATAAATTTTTTTATTCGTCTATCCTAATGCCAAAATCTATTAGATGCAGACTATGTCTCATTGGTTTCGTATCTATAAATTTTTCATGATTTGACCTCAAATCAGGTAGGAACACCCGCTGAACTTAA--------------------------------------------------------------------------------------------------------------------------------------------------------------------------------------------------------------
>OTU_69
AGTGCGATAAGTAGTGTGAATTGCAGAATCCGTGAATCATCGAATTTTTGAACGCAAATTGCACTCTCTGGTATTCCGGGGAGTATGCCTGTTTGAGGGTTGGTTTAAATAACAATCGGTATGTTGCTTTCTTGTGACATTTCCGGAGTTGGGTCATCTTAATCTTTAAGGGATCTAAAATTGATGTTCTTGAGCATCTTGACGTGTATAATTTTTTTTATCTCGTCGCCTGATGCCAAATATTATTAGGTGTGACTATGTTAAGTGGTTTCATGCCTATAGAATTCTTGATTTCAACCTCAAATCAGGTAGGGATACCCGCTGAACTTAA---------------------------------------------------------------------------------------------------------------------------------------------------------------------------------------------------------------------------------
>OTU_71
ATGCGATAAGTAATGCGAATTGCAGAATTCCAGTGAGTCATCGAATCTTTGAACGCACATTGCGCCCTTTGGCATTCCGAAGGGCATGCCTGTTCGAGCGTCATTATCACCTCTCAAGCCCCCCTTCTTAATTGAAACTGGCTTGGTGTTGGACGGTTTGGTGTCGATAAAACGTCACCCCTCCCAAAGACAATGACGGCGGCTTCGTGAGACCCCCGGTACACTGAGTTCCTCACCGAACACGTACTGGATCAAGGGTAGACGGGGCTCCGGTCGACCTCCCTTACAGGGAGAACTTTTTTAAGGTTGACCTCGGATCAGGTAGGAATACCCGCTGAACTTAA--------------------------------------------------------------------------------------------------------------------------------------------------------------------------------------------------------------------
>OTU_73
ATGCGATAAGTAATGTGAATTGCAGAATTCAGTGAATCATCGAATCTTTGAACGCACATTGCGCCCTGTGGTATTCCGCAGGGCATGCCTGTTCGAGCGTCAGTACAACACTCAAGCCTAGCTTGGTCTTGGGCCTCGCCGGAAACGGCGGGCCTTAAAATCAGTGGCGGCGCCTGTTAGGCCCTAAGCGTAGTAATACTCCTCGCTATAGGGACCCGGCAGACGCTGGCCAGCAACCCCCAACTTTCTAAGTTTGACCTCGGATCAGGTAGGGATACCCGCTGAACTTAA-------------------------------------------------------------------------------------------------------------------------------------------------------------------------------------------------------------------------------------------------------------------------
>OTU_75
ATGCGATAAGTAATGTGAATTGCAGAATTCAGTGAATCATCGAATCTTTGAACGCATCTTGCGCTCCTTGGTATTCCGAGGAGCATGCCTGTTTGAGTGTCATTAATATCTCAACCATGCGCAAAAGCGCGTATGGCTTGGACTTGGGGGGGACGATTGCAGGCTCCGACTCGGTCGGTCGGTCTGCTCCCCTGAAATACATGAGCGAAATGAAGGGCCTCTTTGTTGGGTGTGATAACGTTTATCTGCATCCGAGGGGTCGTTTACGTTTGCCAGATTGGATTTGAACTTCATTTGACTTGACCTCAAATCAGGTAGGACCACCCGCTGAACTTAA---------------------------------------------------------------------------------------------------------------------------------------------------------------------------------------------------------------------------
>OTU_77
AATGCGATACGTAATGTGAATTGCAGAATTCAGTGAATCATCGAATCTTTGAACGCACATTGCGCTCTCTGGTATTCCGGAGAGCATGCTTGTTTGAGTATCAGTAAAACACCCTCAGTTCTCCTCTCTGTCATTTCGACGGAGGAAGGGGAGTTGGACTTGAGTGATCCCAACGGAAGTGATTTTCGAAACACAGCCGGCGGGTCGCTTGAAATGCAGGTGCGGCTGGACACATCTTCTGAGCTATAAGCATTACTTATTTAGTCCCGTTAAACGGATTATATCATATTGCTGCAGCTAACATAAAGGTTGATTGTCTTTGTGCCCGACTGATGCAGGAAGACAAAGGGAGGTGAAAGTCTCTTTGTTCAACTCGATCTCAAATCAAGCAAGACTACCCGCTGAACTTAA-------------------------------------------------------------------------------------------------------------------------------------------------
>OTU_79
ATGCGATACGTAATGCGAATTGCAGAATTCAGTGAATCATCAAATTCTTGAACGCAACTGGCGCCTTCAGGTTCTCCTGGAGGCACGTTTCTCTCAGTGTCAGTTCAACTCTCTCCTCAAGCCACTTTTGAAATATTAGAGTGAGCGTGAGGGAATATGAGCGTTATGATGTGAAAATCGTATCGCTTGAAATTCAATGAGTTGGCGTCACGTAGTTGTGTTCTTAGGACGGACTTTATTGTTTGTTCTGAGGGCCGCTATTAGCAAACCAGTGATGTGAATAATTCGTCTTCGGATGATATTTTCTCATCAATTTGTGTGTGCTAGTGGTTATACTGCGTTGATGACAGCGAAACCCTTTCTCATTTACTTGAGAAAACTTTCAAACATATGACCTGAGATGAAGCGAGACTACCCGCGGAATTTAAGCA-----------------------------------------------------------------------------------------------------------------------------
>OTU_81
ATGCGATAAGTAATGCGAATTGCAGAATTCAGTGAGTCATCGAATCTTTGAACGCATATTGCGCCCTTTGGTATTCCGAAGGGCATGCCTGTTCGAGCGTCATTATCAACCATCAAGCTTATGGCTTGTCATTGGACTCTTTTTTATAATTGAAATATGTTATAGGTCCGAAATATAATGACGGTGTCATGTTTTGACCCTAAATGCAACGAGCTTTTAATAGCACGCATTATAGTGGTTAGATGATACCTAGTCTTAACTTATTATTTTCTTTAAGGTTGACCTCGGATCAGGTAGGAATACCCGCTGAACTTAA------------------------------------------------------------------------------------------------------------------------------------------------------------------------------------------------------------------------------------------------
>OTU_83
AATGCGATAAGTAATGTGAATTGCAGAATTCAGTGAATCATCGAATCTTTGAACGCACCTTGCACCCTTTGGAATTCCGAAGGGTATGCTCGTTTGAGTGTCATTGTACTCTCACACTCTCGGATTGTTTCGATTCGGGAGCGGTGGACTTGGGTGTTGCTGCTGCTTACCTGCGGCTGGCTCGCCTCAAATGCGTCAGTGCATCTCTTGGTTGGACATAGTACGGCGTGATAAGTGTCTTCGCCGGCGCCTCGCAAGAGGGTGGCCGATCGAGAGCTCTGTGCCCTCGAACCGTCCGTGGACTCGGACACTGTCTGACAACTTGACCTCAAATCGAGTAGGACTACCCGCTGAACTTAA----------------------------------------------------------------------------------------------------------------------------------------------------------------------------------------------------
>OTU_85
ATGTGATAAGTAATGTGAATTGCAGAATCCAGTGAATCATCGAATCTTTGAACGCATCTTGCGCTCCTTGGCATTCCAAGGAGCATGCCTGTTTGAGTGTCGTTAAACTATCAAAACACTTTTATTGGGTGTTTTGGACTTTGGGAGTATCTTGCTGGTCTGTTTCAGCCAGCTCTCCTCAAAAGCATTAGCTTTGAAGACCATCAGTGTGATAATTTGTTTACGCTGACTTGAGTGTCTCAGCTTCTCCTTTTAAAATACCCCTTTGACCTCAAATCAGGTAGGACTACCCGCTGAACTTAA-------------------------------------------------------------------------------------------------------------------------------------------------------------------------------------------------------------------------------------------------------------
>OTU_87
ATGCGATAAGTAATGTGAATTGCAGAATTCAGTGAATCATCGAATCTTTGAACGCACATTGCGCCCCTTGGTATTCCGAGGGGCATGCCTGTTCGAGCGTCATTATAACCACTCAAGCCTAGCTTGGTATTGGGGTTCGCGTGCTCGCGGCCCTTAAAATCAGTGGCGGTGCCGTCTGGCTCTAAGCGTAGTAAAATTCATCGCTATAGACACCTGGTGGACACTCGCCAGAACCCCCCCGATTTTTTAATGATTGACCTCGGATTAGGTAGGGATACCCGCTGAACTTAA-------------------------------------------------------------------------------------------------------------------------------------------------------------------------------------------------------------------------------------------------------------------------
>OTU_89
ATGCGATAAGTAATGTGAATTGCAGAATTTAGTGAATCATCGAATCTTTGAACGCACATTGCACCTCTTGGTAATCCTTGAGGTATATCTGTTCGAGCGCCGTTTAAATATTAAGACTTTGTCTTTTGTTGAAATTATCATGATTAATGATTTTTCCAAATATATTGGCGTCTATGTAAAAGCTTCAAAAAACGCAGTGAAAATGTGTTTTATGACTTTTTAACAAAACTGCCTTGTTTTACTTACTCATCAACATGGCCTCGAATCAGATAGGGATACCCGCTGAACTTAA------------------------------------------------------------------------------------------------------------------------------------------------------------------------------------------------------------------------------------------------------------------------
>OTU_91
ATGCGATAAGTAATGTGAATTGCAGAATTCAGTGAATCATCGAATCTTTGAACGCATCTTGCGCTCCTTGGTATTCCGAGGAGCATGCCTGTTTGAGTGTCATTAATCTCTCAAAATACTTCATTATAGTGTTTTGGATATTGGGAATTATTGCTGGCCTTTTTGGTGTCAGCTTTCCTTAAAAATATTGATTAAGCCCTCCTGCGCTTGTTGGTGTGATAAATATTATCTATGCCAAGGAAGCAAAAGAAAAGGCTTTTTAGCCGTGTTGACAAATTGACCTCAAATCAGGTAGGACTACCCGCTGAACTTAA--------------------------------------------------------------------------------------------------------------------------------------------------------------------------------------------------------------------------------------------------
>OTU_93
AATGCGATAAGTAATGTGAATTGCAGAATTCAGTGAATCATCGAATCTTTGAACGCACATTGCGCCCCTTGGCATTCCGAAGGGCATGCCTGTTCGAGCGTCATGATCAAACCTCAAGCCTTGCTTGGTTTTGGGCTTTCGCCTTCCCTATCTTGTTTACAGGTAGTGGCGTGCCTGAAAGTCAATGGCAGTGTCCTCAATAGACTCAAGCGTAGCAGACTGACTCGCTTTTGAGAGCTTTTGTAGGTCCCGTCAACAAAATAATCAAGTTGGACCTCGGATCAGGTAGGGATACCCGCTGAACTTAA--------------------------------------------------------------------------------------------------------------------------------------------------------------------------------------------------------------------------------------------------------
>OTU_95
ATGCGATAAGTAATGTGAATTGCAGAATTCAGTGAATCATCGAATCTTTGAACGCACATTGCGCCCGCCAGTATTCTGGCGGGCATGCCTGTCTGAGCGTCATTTCAACCCTCAAGCAACTTCTGCTTGGTGTTGGGGATCGGCCGTCAAACGCCGCCCCCGAAATCTATTGGCGATCTCGCTGTAGCTTCCTATGCGTAGTAGTAACATCTCGCATCTGGAGAGCGGCGCGGTCATGCCGTAAAACACCCAACTTTTCAGGTTGACCTCAGATCAGGTAGGAATACCCGCTGAACTTAA----------------------------------------------------------------------------------------------------------------------------------------------------------------------------------------------------------------------------------------------------------------
>OTU_97
ATGCGATAAGTAATGTGAATTGCAGAATTCAGTGAATCATCGAATCTTTGAACGCACCTTGCGCTCCTTGGTATTCCGAGGAGCATGCCTGTTTGAGTGTCATTAATATATCAACCTCTTCAGCTTTATTGCATGTTGAGTGTTGGATGTGGGGGTATTTTTTGCTGGACTCTATCTGAGGTCAGCTCCCCTAAAATGCATCAGCGAAACAATTTGTTTACCGCTCATTGGTGTGATAACTATCTACGCTATTGACGGTGACGCATGTTTAGCTTCTAACAGTCCATTAACTTGGACAACTTTTTATTAATGTGACCTCAAATCAGGTAGGACTACCCGCTGAACTTAA---------------------------------------------------------------------------------------------------------------------------------------------------------------------------------------------------------------
>OTU_99
ATGCGATAAGTAATGTGAATTGCAGAATTCAGTGAATCATCGAATCTTTGAACGCACCTTGCGCCCTTTGGCTATTCTGAAGGGCATGCCTGTTTGAGCATCATAAACATCTCAACTCTCATGGTTTCCCATGATGAGATTGGACTTTGGGGGTTTTGTTGGCTTGTGTTCAGCTCCCCTCAAATCTATCAGCTTCCCAGTGTTTGGTGGCATCACAGGTGTGATAAATATCTACACTCGTGGTTGTTTGCCAGATCTGTCCTCTCCTCGTGGAGGGCTCACTGGAGCTCATAGACGTCTCCTTGGTGGAGACAGCTGTTTTTGAAGTTTGGTCTCAAATCAGGTAGGATTACCCGCTGAACTTAA----------------------------------------------------------------------------------------------------------------------------------------------------------------------------------------------
>OTU_101
ATGCGATAAGTAATGTGAATTGCAGAATTCAGTGAATCATCGAATCTTTGAACGCACCTTGCGCTCCTTGGTATTCCTTGGAGCATGCCTGTTTGAGTATCATGAAATTCTCAAAGTAAGTCTTTTGTTAATTCAATGGACTTTGCTTTGGACTTGGAGGTCTGCAGATTCACAGTCTGCTCCTCTTAAACGCATTAGCCGGATCTCAGTGAGCCTGGTTCCACTCGGCGTGATAAGTATCACTCGCTGAGGACGCCCGTAAAAAAGGTGGCCAGGGTCGCAGGTGAACCGCTTCTAATAGTCTATTGGTTTAGACAATAAATTTAATGATCTGATCTCAAATCAGGTAGGACTACCCGCTGAACTTAA-------------------------------------------------------------------------------------------------------------------------------------------------------------------------------------------
>OTU_103
AATGCGATAAGTAATGTGAATTGCAGAATTCAGTGAATCATCGAATCTTTGAACGCACCTTGCACCCTTTGGTATTCCGAAGGGTATGCTCGTTTGAGTGTCATTGTACTCTCACACTTCTGATTCCTTTTGGGATTGGGAGCGGTGGACTTGGGTGTTGCTGCTTTAGTTGTGGCTCACCTCAAATAAGGTAGTGCAACTCTTGGTTGGACATAGTACGGCGTGATAAGTGTCTTCGCCGGCGCCTCCTTACAAGGAGGGTGGCCGATCGGGAGCTCTGTGCTTCAAACCGTCTTCGGACAACCTTTGACAACTTGACCTCAAATCGAGTAGGACTACCCGCTGAACTTAA------------------------------------------------------------------------------------------------------------------------------------------------------------------------------------------------------------
>OTU_105
ATGCGATACTTGGTGTGAATTGCAGAATCCCGTGAACCATCGAGTCTTTGAACGCAAGTTGCGCCCCAAGCCGTTAGGCCGAGGGCACGCCTGCCTGGGTGTCACGCATCGTTGCCCCTCCCCAAACCCCTCTCGACGAGGGGACTTGGCCGTGGGCGGATATTGGCCTCCCGTGCGCCGAAGGGCTCGCGGTTGGCCTAAATACGAGTCGTCGACGGTGGACGTCGTGACGTTCGGTGGTCAAACAAACCTCGAGCTCCCGTCGCGCGTACGTCGTCGGTACAAACAAGGCTCACCGACCCTGAAGCGTTGTCAACAACAGCGCACGCATCGCGACCCCAGGTCAGGCGGGATTACCCGCTGAGTTTAA------------------------------------------------------------------------------------------------------------------------------------------------------------------------------------------
>OTU_107
ATGCGATAAGTAATGCGAATTGCAGAATTCCGTGAGTCATCGAATCTTTGAACGCACATTGCGCCCGCCAGTATTCTGGCGGGCATGCCTGTTCGAGCGTCATTGCAACCCCTCAGGCCCTGCCTGGCGTTGGAGGACTGCGCTACGCAGCCTCCCAAAGCAAGCGGCGGCGGCGCCCCAAATCCGAACGCAGTAGTTACCTCTCGTTCTGGGTGCTGGGACGGCGTCCGGCCGGAAAACCCCCATCTATATCGTGGTTGACCTCGAATCAGGTAGGAATACCCGCTGAACTTAA---------------------------------------------------------------------------------------------------------------------------------------------------------------------------------------------------------------------------------------------------------------------
>OTU_109
ATGCGATAAGTAATGTGAATTGCAGAATTCAGTGAATCATCGAATCTTTGAACGCACATTGCGCCCGCCAGTACTCTGGCGGGCATGCCTGTCCGAGCGTCATTTCCACCATCAAGCTTCCGCTTGCGTTGGGGTTCTGCGGCTGCCGCAGTCCCCGAAAATCATTGGCGGGCTCGCTGTGATACGAGTGCAGTACATCATCTCCTCTCCGTATCCCTGCGCACCCCTGCCGTAAAACACCCCCCCGTTTTACCAGGTTGACCTCGGATCAGGTAGGAATACCCGCTGAACTTAA---------------------------------------------------------------------------------------------------------------------------------------------------------------------------------------------------------------------------------------------------------------------
>OTU_111
AATGCGATAAGTAATGTGAATTGCAGAATTCAGTGAATCATCGAATCTTTGAACGCACCTTGCGCCCCTTGGTATTCCGAGGGGCACGCCTGTTTGAGTGTCATTAAATTCTCAACCTTGCCAGCTTTCACGAGTTGGTGTAGGCTTGGATGTGGGGGTTGCCGGCTTCTTCAGAGGTCGGCTCTCCTTAAATGCATTAGCGGAACCTTTGTGGACCGTCTCTGGTGTGATAATTATCTACGCCATTGCCGTGAAGCAGCTTTACATGGGGTTCAGCTCATAACCGTCCATTGACTTGGACAACTCTTGACATTTTGACCTCAAATCAGGCGGGACTACCCGCTGAACTTAA------------------------------------------------------------------------------------------------------------------------------------------------------------------------------------------------------------
>OTU_113
ATTGCGATAAGTAGTGTGAATTGCAAATTCTGTGAATCATCGAATCTTTGAACGCATATTGCGCTCTCTGGTATTCCGGAGAGCATGCCTGTTTGAGGGTAATAAAAAAGAATCCTTGACTTTCGAGTCAAGGGAAATGGGTATTCCGCATTTTTAGCGGTAGCCTGAAATGTATGGTTGTCTCATCTATTCGAGATGCGTAATAATATTATTTCGTAAAATCTTTGATGTGACGAGCTACCAAGTCTTGACGTGTACGCTTTATTGTTGTATGCGATCAATACAAATATTTTTGACATTACCTCAAATCAGGTAGGAATACCCGCTGAACTTAA-----------------------------------------------------------------------------------------------------------------------------------------------------------------------------------------------------------------------------
>OTU_115
AATGCGATAAGTAATGTGAATTGCAGAATTCAGTGAATCATCGAATCTTTGAACGCACCTTGCGCTCCTTGGTATTCCGAGGAGCATGCCTGTTTGAGTGTCATTTAAGTTTCTCAAACTACATCAGTTTATATTTCTGGTGTAGATTTGGATGTGGGGGGAGCCATTTGCTGGCTTTTATTTTGTCAGCTCCCCTGAAATTTATTAGTGGTTCTTTCTGAGTAGAGCTTACTAGGTGTGATATGATTTTAATATGTCATCTTTATGTATCTCTGCGTAAAAGAAAAACCAGCAATCGCTTCTAAAATTTGAAATTGACACATTTGACCTCAAATCAGGTAGGACTACCCGCTGAACTTAA---------------------------------------------------------------------------------------------------------------------------------------------------------------------------------------------------
>OTU_117
ATGCGATAAGTAATGTGAATTGCAGAATTCAGTGAATCATCGAATCTTTGAACGCACATTGCGCCCCTTGGTATTCCGGGGGGCATGCCTGTTCGAGCGTCATTTCAACCCTCAAGCTCnGCTTGGTCTTGGGCTCTGCCGGCAACGGCTGGCCTTAAACTCAGTGGCGGTGCCATTCGAGCTCTACGCGTAGTAATAAACCCCTCGCGATTGAGTCTTGGTGGATGCTnGCCAGCAACCCCTTAAATTTTCTATGGTTGACCTCGGATCAGGTAGGGATACCCGCTGAACTTAA---------------------------------------------------------------------------------------------------------------------------------------------------------------------------------------------------------------------------------------------------------------------
>OTU_119
AATGCGATAAGTAATGTGAATTGCAGAATTCAGTGAATCATCGAATCTTTGAACGCACCTTGCGCTCCCTGGTATTCCGAGGAGCACACCTGTTCGAGTGTCGTGAAATTATCAGACTGTTGAAGCTTTTTTTGACCCTTGGTCAAAAAGGCATCTTTAGTCTGGTGTTGGGCTCTGCCGTGCCCTTTGATTGGGACGGCTGGCCTTAAAAGCATTAGCTGACCCTTGTGAGTGTGTTGGTTCTACTCAGTGTGATAATCATTTCTGAACCGCTGAGGACATCTTCCGAGATGGCCAATTCTTGCTTGGGTTGCTTCTAATCTGGTTGATGGATTGCTAAATCTGTCCCACTTCTAATTTTGACCTCGAATCAGGTGGGACTACCCGCTGAACTTAA---------------------------------------------------------------------------------------------------------------------------------------------------------------
>OTU_121
ATGCGATAAATAATGTGAATTGCAGAATTCAGTGAATCATCGAGTCTTTGAACGCACATTGCGCCCCCTGGTATTCCGGGGGGCATGCCTGTCCGAGCGTCATTGCTGCCCTCAAGCCCGGCTTGTGTGTTGGGTCCTAGTCCTTAGGGACAGGCCCGAAAGGCAATGGCAGTACCGCGTCCGGTCCTCGAGCGTATGGGGCTTTGTCACCCGCTCTGTAGGCCCGGCCGGCGCTCCGCCGACCAACCAAAAACTATTTTTCAGGTTGACCTCGGATCAGGTAGGGATACCCGCTGAACTTAA-------------------------------------------------------------------------------------------------------------------------------------------------------------------------------------------------------------------------------------------------------------
>OTU_123
GTAAGCCATGCAGTAAGAATAGATAGATTTAGAAAGGTGCTAATTTTTACTTGTTTAGCTCTTTTCTTTTCTTTTTTGTGAGCAGGGAGCGGGGGGTTAATAAGTTCCTAAATCCACCTGGAACATTTTGGTTTTGTAGTTTGGGAATGCAGCT------------------------------------------------------------------------------------------------------------------------------------------------------------------------------------------------------------------------------------------------------------------------------------------------------------------------------------------------------------------------------------------------------------------
>OTU_125
AGCGCGAAATGTAATGTGAATTGCAGAACATTGTGAATCATCGAATCTTTGAACGCACATTGCGCCTCTTGTAAATGGGAGGCATGCCTGTCTGAGCGTCATTTAAAACCATAACCTCTGGGTTGTATTGGGACTCGCCTTTGGGCGTCTCCTCAAAGTCATCGTGTCTAAAAGCGTACGAGCTCCACTAGGACAGAACGTTTGAGGACCTTAAACTCTCTGACTTGACCTCAGATCAGGTAGGACTACCGCCTGAACTTAA------------------------------------------------------------------------------------------------------------------------------------------------------------------------------------------------------------------------------------------------------------------------------------------------------
>OTU_127
ATGCGATAAGTAATGCGAATTGCAGAATTCCGTGAGTCATCGAATCTTTGAACGCACATTGCGCCCGCCAGCATTCTGGCGGGCATGCCTGTTCGAGCGTCATTTCAACCCTCAGGCCCTGCCTGGCGTTGGAGGACTGCGCACGCAGCCTCCCAAAGCGAGCGGCGGCGGCGCCCCGAAACCGAACGCAGTAGTTTTCTCTCGTTCTGGGTCCGGGTCGTTGTCCTGCCGGAAAACCCCCATCTATTCAATGGTTGACCTCGAATCAGGTAGGAATACCCGCTGAACTTAA------------------------------------------------------------------------------------------------------------------------------------------------------------------------------------------------------------------------------------------------------------------------
>OTU_129
ATGCGAAAAGTAATGTGAATTGCAGAATTCCGTGAATCATTAAATCTTTGAACGCAAATTGCACTCCTTGGTATTCCGAGGAGTACACTTGCTTGAGGGTCAGTTAAAAAAACATCGTTACATCTTTTGGTGTTACGGATCTGGGTTATCCGGTTTTAAGTCGGTTACCTAAAATTAAGGATTATATAATGTGATACGTACTAAGATAAAGTCGTTAATCATTAAGCTTATTACATTATCAACTATATTTAGTAGGTAGTGTATAATTTCTGAGAATGACCTCAAGTCAAGTGAGAATACCCGCTGAACTTAA---------------------------------------------------------------------------------------------------------------------------------------------------------------------------------------------------------------------------------------------------
>OTU_131
ATGCGATAAGTAATGTGAATTGCAGAATTCAGTGAATCATCGAATCTTTGAACGCACCTTGCACTCCTTGGTATTCCGAGGAGTATGCCTGTTCGAGTGTCATGAAACTCTCAAACCACATCTTTATTGATGTCGGGCTTGGATTTGGACGTTGCTGGACGCGAGTTCGGCTCGTCTCGAATGTATTAGCTGTAGATTTCGATTTCAGTTAAACCGTGTGATAATACATCAACGCGGGCAGCCGTCAAGGCGCTGAATCGTTAGTTCGAAGGCTTCTAATCGTCCTTTAGGACCGCCTTTACTGGTGTTTCATTTCACATTTGGCCTCGAATCAGGTAGGACTACCCGCTGAACTTAA------------------------------------------------------------------------------------------------------------------------------------------------------------------------------------------------------
>OTU_133
ATGCGATAAGTAATGTGAATTGCAGAATTCAGTGAATCATCGAATCTTTGAACGCACATTGCGCTCCCTGGTATTCCGGGGAGCATGCCTGTTCGAGCGTCATTACAACCCTCAAGCTCTGCTTGGTGTTGGGCCCCGCCGCCCCGGCGGGCCCTAAAGTCAGTGGCGGTGCCGTCCGGCTCCGAGCGTAGTAATTCTTCTCGCTTTGGAGGCCCGGGCGTGTGCTCGCCATCAACCCCCAATTTTTTTCAGGTTGACCTCGGATCAGGTAGGGATACCCGCTGAACTTAA-------------------------------------------------------------------------------------------------------------------------------------------------------------------------------------------------------------------------------------------------------------------------
>OTU_135
ATGCGATAAGTAATGTGAATTGCAGAATTCAGTGAATCATCGAATCTTTGAACGCACATTGCGCCCTTTGGTATTCCTTAGGGCATGCCTGTTCGAGCGTCACTAAAAACCCTCTCACAGATAATGTGGTATTGGTAGAAGTGGATAGTACTAACACTACCCAATCTTACTCTACTCAAATGAATAGGCCAGAGAAGTGGACTATGGTAATAGACTCCAGAAGTGTTTTAAAATGCTAATCTAGTCTTACCCAAAGTCATGTTCTGAGCTACTGGACCCCCATTTAGTCCAAACCAAAGAGGTTGACCTCGGATCAGGTAGGGATACCCGCTGAACTTAA------------------------------------------------------------------------------------------------------------------------------------------------------------------------------------------------------------------------
>OTU_137
ATGCGATAAGTAATGTGAATTGCAGAATTCAGTGAATCATCGAATCTTTGAACGCACATTGCGCCCGCCAGCATTCTGGCGGGCATGCCTGTTCGAGCGTCATTTCAACCCTCGAGCTCCCCTTGGGGAGCCCGGCGTTGGGGACCGGCCTCTACCGCCGACCCCGAAATACAGTGGCGGCCCCGTCACGGCGACCTCTGCGTAGTAACTCAACCTCGCACCGGAAACCCGACGTGGCCACGCCGTAAAACACCCCACTTCTGAACGTTGACCTCGGATCAGGTAGGAATACCCGCTGAACTTAA-----------------------------------------------------------------------------------------------------------------------------------------------------------------------------------------------------------------------------------------------------------
>OTU_139
ATGCGATAAGTAATGTGAATTGCAGAATTCAGTGAATCATCGAATCTTTGAACGCACATTGCGCCCCTTGGTATTCCGAGGGGCATGCCTGTTCGAGCGTCATTATAACCCCTCAAGCTCAGCTTGGTATTGGGGCCTGCCATCCTGGCAGCCCTTAAAATCAGTGGCGGTGCCATCCGGCTCTAAGCGTAGTAACTCTTCTCGCTATGGAGTCCTGGTGGATGCTTGCCATTAATCTTTTAACTTCTATGGTTGACCTCGGATCAGGTAGGGATACCCGCTGAACTTAA--------------------------------------------------------------------------------------------------------------------------------------------------------------------------------------------------------------------------------------------------------------------------
>OTU_141
ATGCGATAAGTAATGTGAATTGCAGAATTCAGTGAATCATCGAATCTTTGAACGCACATTGCGCCCTTTGGCATTCCGAGGGGCATGCCTGTTCGAGCGTCATGATCAAATCTCAAGCCTCGCTTGGTATTGGGCTTTCGTCTCTCCTGCTTGTGTGCAGGTAAGTGGCGTGCCTGAAAGTCACTAGCAGTGCCTCAATAGACTCAAGCGTAGCAGACTGTACTCGCTTTGGAGGCCCTTTGTAGACACTGTTAACAAAACAATCATGTTGGACCTCGGATCAGGTAGGGATACCCGCTGAACTTAA---------------------------------------------------------------------------------------------------------------------------------------------------------------------------------------------------------------------------------------------------------
>OTU_143
ATGTGATAAGTAATGTGAATTGCAGAATTCAGTGAATCATCGAATCTTTGAACGCACCTTGCGCTCCCTGGTATTCCGGGGAGCATGCCTGTTTGAGTGTCATGAACTCTTCAACCCACCGGTTCCTTGTTGAACCGTGTTGGCGTTTGGTTTTTGAGCGTTGCTTTTGCTACTAAAAAGCTCGTTCGTAATATATTAGCATCTCAATTTCCAAATTTCGGATTGACTCAGCGTAATAGACTATTCGCTGAGGACACCTGTTTTAATTATTTAAAACTAAGGTGGCCGAGTTTAGATAACAGTTAGAAGCTTCAAACTCTTACTTTTTGAAGTCAAAATCTTAGATTAGACCTCAGATCAGGCAGGATTACCCGCTGAACTTAA----------------------------------------------------------------------------------------------------------------------------------------------------------------------------
>OTU_145
ATGCGATAAGTAATGTGAATTGCAGAATTCAGTGAATCATCGAATCTTTGAACGCACCTTGCGCTCTTTGGTATTCCGAAGAGCATGCCTGTTTGAGTGTCATGAAAATATCAACCTTGACTTGGGTTTAGTGCTCTTGTCTTGGCTTGGATTTGGCTGTTTGCCGCTCGAAAGAGTCGGCTCAGCTTAAAAGTATTAGCTGGATCTGTCTTTGAGACTTGGTTTGACTTGGCGTAATAAGTTATTTCGCTGAGGACAATCTTCGGATTGGCCGAGTTTCTGGGACGTTTGTCCGCTTTCTAATACAAGTTCTAGCTTGCTAGACATGACTTTTTTATTATCTGGCCTCAAATCAGGTAGGACTACCCGCTGAACTTAA---------------------------------------------------------------------------------------------------------------------------------------------------------------------------------
>OTU_147
ATGCGATACGTAATGTGAATTGCAGAATTCAGTGAATCATCGAATCTTTGAACGCACCTTGCGCCCCTTGGCATTCCGAGGGGCACACCCGTTTGAGTGTCGTGAAATCATCAAAAACCTTTCTCTTTGATTGTCTTTGGTCGGGAGAAGGATGTTTTTGGACTTGGAGGGTTCCATGCTTGCTTTCACTTTTGAAAATGAGCTCCTCTCAAATGAATTAGCAGGGTCCTCTTTGCCGATCCTCGACATGTGATAAGATGTTTCCGTGTCTTGGTCTCTGGCTCTGTTGCTTTTGGGACCCGCTTCTAATCGTCTCAACCTTGCATCGAGACAAACGTCTGAGCGTGGCTCCCTTACCTGGGAAACTCTCTCGACCTCATGAACCCTTGACCTCAAATCGGGTGAGACTACCCGCTG-------------------------------------------------------------------------------------------------------------------------------------------
>OTU_149
AATGCGATAAGTAATGTGAATTGCAGAATTCCGTGAATCATCAAATCTTTGAACGTACATTGCGCCTTCTGGTAATCCGGGAGGCATGCCTGTCTGAGCGTCATTACACCATTCAAACAGTAACTTTTTTGTTATTAGTTTGGCTTTGGAAGTTGGTTTGTTATTGACAGACCACTTTTGTAATGTATTGACGAATGTCTACCGTCTTAGTTGTAGCAAGAATTTACTTCTCTCAACTTCAAGGCGACTGTGGATGTCCGACTTGTGTTTGTGTGGCCTTGTGTTATACAATTCTAAAGTTTGACCTCAGATCAGGTAGGAATACCCGCTGAACTTAA--------------------------------------------------------------------------------------------------------------------------------------------------------------------------------------------------------------------------
>OTU_151
TTGCGATATGTAATGTGAATTGCAGAATTCAGTGAATCATCGAATCTTTGAACGCACCTTGCGCCCTTTGGTATTCCGAAGGGCATGCCTGTTTGAGTGTCATTAAATTCTCAACTTCAAAGAGTTTATCTCTTTCTTGAAGCTTGGACTATGGAGGCTTGCCGGCAAAATATAGTCAGCTCCTCTTAAATGTATTAGCAGAACCTTTATAAAGGACTAGCTCCAGTTTGATAATTCTATCTATGCTGTTGCTTGTTAACCTTTCTGTGTTCAGCTTCTAATAGTCTTTTAGACTGTCTCTATGAGGCATACACTTTTAAGCTTGACCTCAAATCAGGTAGGACTACCCGCTGAACTTAA----------------------------------------------------------------------------------------------------------------------------------------------------------------------------------------------------
>OTU_153
GCGCGAAATGTAGTGTGAATTGCAGAACATTGTGAATCATCGAATCTTTGAACGCACATTGCACCTCTCGTGAGGGAGGTATGCCTGTCTGAGCGTCATTGAACCGAATAAGCCCCCTCTCTGGGGTTTGTGTTGGGCTCTGCGCCTGTGTGCATTGCCTCGAAGTCATGGTCTAACCTGCGGACGAGCTCCTCTTGGACGTGCCGTGGCGAGACGTGCAGCTCTGAATTTGACCTCAGATCAGGTAGGAAGACCGCCTGAACTTAA-------------------------------------------------------------------------------------------------------------------------------------------------------------------------------------------------------------------------------------------------------------------------------------------------
>OTU_155
ATGCGATAAGTAATGTGAATTGCAGAATTCAGCGAATCATCGAATCTTTGAACGCACATTGCGCCCAATAGTATTCTACTGGGCATGCCTGTTCGAGCGTCATTTCAACCCTCAGGCCCCTCTAGGTCTGGTGATGGGGTATTCTACAGCCTGGCTGTAGGCCCTGAAATTCAGTGGCGGGCTCACTAAGACCCCGAGCGTAGTAAATTTACACGTTCGCTTAGGGCGTCTAGCGGGTAACACTTGCCATTAAACACCCCTATTATCTAATGGTTGACCTCGGATCAGGTAGGAATACCCGCTGAACTTAA-----------------------------------------------------------------------------------------------------------------------------------------------------------------------------------------------------------------------------------------------------
>OTU_157
ATGCGATAAGTAATGCGAATTGCAGAATTCAGTGAGTCATCGAATCTTTGAACGCACATTGCGCCCTTTGGCATTCCGAAGGGCATGCCTGTTCGAGCGTCATTATCAACCCTCAAGCCTGGCTTGCTGTTGGACCTCTCGTCGTTAAAGACGGGTCCTAAAGTTAATGGCGGAGTCGTCGGACCCTAGATGCAACGAGCTCTCGTAGCACGCATTCAAGGGGCTCACGGCTCTAGTCTCAACCCATATCATTTACAAGGTTGACCTCGGATCAGGTAGGAATACCCGCTGAACTTAA------------------------------------------------------------------------------------------------------------------------------------------------------------------------------------------------------------------------------------------------------------------
>OTU_159
ACGCGATAGCTAATGTGAATTGCAGAATTCAGTGAATCATCGAGTCTTTGAACGCACATTGCGCCCATCGGTATTCCGATGGGCATGTCTGTTTGAGCGTCATTACAACCCCTCAGCTCACGCTGGTATTGAGCCGGCCGTCCCCCGGACGGCCCGCTTTAAAGTGACGTGCTCTGCTGACCCCGCTCCGACCAGCGCATAGTAAGCTTTACTTGTGACCAGGTGCGAAGGCTCGGCCTGAACAAAACCCAACTTTGTGGTTTGACCTCAGATCAGACAAGGATACCCGCTGAACTTAA-----------------------------------------------------------------------------------------------------------------------------------------------------------------------------------------------------------------------------------------------------------------
>OTU_161
GTGCGATAAGTAATGTGAATTGCAGAATTCCGTGAATCATCGAATCTTTGAACGCAAATTGCACTCTCTTCGGAGAGTATGCCTGTTTGAGGGTCAGTATTAATAAAAATCGGTGTGTTGCTCCTTTGTGACGCTCCGGAGTTTGAGTCGTCTTAACATCCTTCAGGTTTTTTAAGAGGCTTAAAATTGACATCTTTTTTTGCGCATTTTTTTAGACGTACATAAATTTTTTTTTATTCGTCTGTCTCTATGCCAAAATTCTATTAGATGCAACCATATCGTGTGGTTTCGTGTCTATAAATTTTTCATGATTTGACCTCAAATCAGGTAAGAGTACCCGCTGAACTTAA--------------------------------------------------------------------------------------------------------------------------------------------------------------------------------------------------------------
>OTU_163
AGAAACTAACAAGGATTCCCCTAGTAACTGCGAGTGAAGCGGGAAAAGCTCAAATTTAAAATCTGGTGGTCTTTGGCCATCCGAGTTGTAATTTAGAGAAGCGTCTTCCGCGCTGGACCATGCACAAGTCTCCTGGAATGGAGCGTCATAGAGGGTGAGAATCCCGTCTTTGGCATGGACCCCAGGGCTTCTGTGATGCGCTCTCAAAGAGTCGAGTTGTTTGGGAATGCAGCG----------------------------------------------------------------------------------------------------------------------------------------------------------------------------------------------------------------------------------------------------------------------------------------------------------------------------------
>OTU_165
ATGCGATAAGTAATGTGAATTGCAGAATTCAGTGAATCATCGAATCTTTGAACGCACATTGCGCCCCTTGGTATTCCGGGGGGCATGCCTGTTCGAGCGTCATTTCAACCCTCCAGCTCTGCTGGGTCTTGGGCCACGCGGGCTTCACGTCCGCCGGCCTTAAAATCAGTGGCGGTGCCATCGAGCTCTACGCGTAGTAATTTTTTCTCGCGTCTGACGTCTCGGTGTGTGCTGGCCAGCAACCCCCGAATTTTCTATGGTTGACCTCGGATCAGGTAGGGATACCCGCTGAACTTAA------------------------------------------------------------------------------------------------------------------------------------------------------------------------------------------------------------------------------------------------------------------
>OTU_167
ATGCGATAAGTAATGTGAATTGCAGAATTCAGTGAATCATCGAATCTTTGAACGCACCTTGCGCTCCTTGGTATTCCGAGGAGCATGCCTGTTTGAGTGTCATTAATATATATATCAACCTTCTCTTGTTGAGTGGTTTGGATGTGGGGGCTTGCTGGCTCCTAAAGGGTTCAGCTCTCCTGAAATGCATTAGCAGAACAACCTGTTCATTGGTGTGATAACTATCTACGCTATTGAATGTGAGGGGCAGTTCAGCTTTCCAACAGTCCTTGGACAATTCATCATTAATGTGACCTCAAATCAGGTAGGACTACCCGCTGAACTTAA-------------------------------------------------------------------------------------------------------------------------------------------------------------------------------------------------------------------------------------
>OTU_169
ATGCGATAAGTAATGTGAATTGCAGATTTTCAGTGAATCATCGAATCTTTGAACGCACCTTGCGCCCCTTGGTATTCCGAGGGGCATGCCTGTTTGAGTGTCATAAAACCCTCAACCTCACCGACCTTGTCGCGTGAGGCTTGGACTTGGGGCGTGCTGGCGAATTTACGTCGGCTCCCCTTTAAATGCATCAGTGAAGGAGGAGCTGGACCATTTTCCTTTCTGAAAGGCGATGGCCCGTTCGGTGTGATAATCCTGTTGCGCCGTCGGGCTGCGGTCGAGTTCCACCTCGCTTCCAACCGTCCCTGTGGACAACCATTGACGTTTTGACCTCAAATCAGGTAGGACTACCCGCTGAACTTAA------------------------------------------------------------------------------------------------------------------------------------------------------------------------------------------------
>OTU_171
ATGCGATAAGTAATGTGAATTGCAGAATTCAGTGAATCATCGAATCTTTGAACGCACCTTGCGCTCCTTGGTATTCCGAGGAGCATGCCTGTTTGAGTGTCATTAAATTCTCAACTATACAAGTTTTTTTTAAAGACATGTGTAGCTTGGATCTTGGGATTTGCGGGCTTTCACAAGTCGGCTATCCTTAAATGCATTAGCAGAGCTTTTGCCGCTAAACTCTAGTGTGATAATTATCTACGCTATTGTGAGGCGACATGAATAGAGCTATGCTTCTAATCGTCTTCACAGACAATTTTTGACAATCTGACCTCAAATCAGGTAGGATTACCCGCTGAACTTAA--------------------------------------------------------------------------------------------------------------------------------------------------------------------------------------------------------------------
>OTU_173
ATGTGATAAGTAATGTGAATTGCAGAATCTCGTGAATCATTGAATCTTTGAACGCACATTGCGCCCAATGGTATTCCATTGGGCATACCTGTTTGAGTGTCAGAATCCTCCTACATTATCAAACTTTTATACTCTCTAAGTATAAAGATGTTTGGAACAACATTGAGAAACGTAATCATTATTGTAATTATATAGTAGGGTTACTTCCTTAAAAATGAGAAATATTTTGTTTGGATTTTCTTCCAACTGATTTTGTATGTAATATATAACAAATGAGTTTGAAGTAAAAAACAACATCTTGGATGACCTCAAATCAGGTAGGGATACCCGCTGAACTTAA------------------------------------------------------------------------------------------------------------------------------------------------------------------------------------------------------------------------
>OTU_175
ATGCGATAAGTAATGTGAATTGCAGAATTCAGTGAATCATCGAATCTTTGAACGCACATTGCGCCCATCAGTATTCTGATGGGCATGCCTGTTCGAGCGTCATTTCAACCCTTAAGCCTAGCTTAGTGTTGGGAATCTACCCTGTAGCTACCCTGTAGCTACCCTGTAGTTCCTCAAATTTACCGGCGGAGACGTGGTATCCTCTGAGCGTAGTAGCTTCTATTCTCGCTTTTGTAGGTGCCTCGGCCCTTGCCGTAAAACCCCCCGAATTTTTAATGGTTGACCTCGGATCAGGTAGGAATACCCGCTGAACTTAA-----------------------------------------------------------------------------------------------------------------------------------------------------------------------------------------------------------------------------------------------
>OTU_177
ATGCGATACGTAATGTGAATTGCAGAATTCAGTGAATCATCGAATCTTTGAACGCACCTTGCACTCTTTGGTATTCCGAAGAGTATGTCTGTTTGAGTGTCATGAAATTCTCAACCCCCTTGTTTTGTAATGAAACGAGCGTGGGCTTGGATTATGGCTGCTGCCGGCGTAATTGTCGACTCGGCTGAAATACACGAGCTACCCATTTCTAAGAAATAGACGGTTTGACTCGGCGTAATAACATATTTCGCTGAGGACGTCACATTCTTTAAACATTAGTGGTGCTTCTAATGCGACATCTAAACCTAAGCTTTAGACCTCAAATCAGTCAGGACTACCCGCTGAACTTAA-------------------------------------------------------------------------------------------------------------------------------------------------------------------------------------------------------------
>OTU_179
AATGCGATAAGTAATGTGAATTGCAGAATTCAGTGAATCATCGAATCTTTGAACGCACCTTGCGCCCTTTGGCTATTCCGAAGGGCATGCCTGTTTGAGTATCATGAACACCTCAACTCTCACGGCTTGCCGTGATGAGCTTGGACTTTGGGGGTCTTGCTGGCCTGTGGTCGGCTCCTCTCAAATGAATCAGCTTGCCGGTGTTTGGTGGGATCACAGGTGTGATAACTATCTACGCTTGTGGTTTTCCACCAGGTAACCCTCAGCAATGGAGGTTCGCCGGAGCTTATAAATGTCTCTCCCCAGCGAGGACAGATTTTGACCGTTTGATCTCAAATCAGGTAGGACTACCCGCTGAACTTAA------------------------------------------------------------------------------------------------------------------------------------------------------------------------------------------------
>OTU_181
ATGCGATAAGTAATGTGAATTGCAGATTTTCAGTGAATCATCGAATCTTTGAACGCACCTTGCGCTCCTTGGTATTCCGAGGAGCATGCCTGTTTGAGTGTCATTAAATTCTCAACCCCACCGATTTGCTTCGGGGGGATTGGACTTGGAGCGTGCTGGCGAAGGTCGGCTCCTCTTTAAATGCATCAGTGGAGAGAAACTCGCCCCAGTGTGATAATCCTGTTGCGCTGTGGTGGGCGAAAGTCTGCTTCCAACCGTCCCTCCGGGGGACATATACGTCATCTCATTTTGACCTCAAATCAGGTAGGACTACCCGCTGAACTTAA--------------------------------------------------------------------------------------------------------------------------------------------------------------------------------------------------------------------------------------
>OTU_183
ATGCGATAAGTAATGTGAATTGCAGAATTCAGTGAATCATCGAATCTTTGAACGCACATTGCGCCCCTTGGTATTCCGAGGGGCATGCCTGTTCGAGCGTCATTATAACCACTCAAGCCTCGGCTTGGTCTTGGGGTTCGCGGTCTCGCGGCTCTTAAAATCAGTGGCAGTGCCGTCTGGCTCTAAGCGTAGTAATTCTCTCGCTATAGAGTTCCGGTGGTTACTTGCCAAAACCCCTAATTTTTAACGGTTGACCTCGGATCAGGTAGGGATACCCGCTGAACTTAA----------------------------------------------------------------------------------------------------------------------------------------------------------------------------------------------------------------------------------------------------------------------------
>OTU_185
GCGCGAAATGTAATGTGAATTGCAGAATTTTGTGAATCATCGAATCTTTGAACGCACATTGCGCCTCCTGTAAATGGGAGGCATGCCTGTCTGAGCGTCATTTAAAACCATAACCTTTGGGTTGTATTGGGAATCGCCGTGAGGCGTCTCTTCAAAGTCATCGTGTCTACAAGCGTACGAGCTCCACTAGGACAGAACGTTTGAGGACCCTAAAATCTCCGATTTGACCTCAGATCAGGTAGGACTACCGTCTGAACTTAA-------------------------------------------------------------------------------------------------------------------------------------------------------------------------------------------------------------------------------------------------------------------------------------------------------
>OTU_187
ATGCGATAAGTAGTGTGAATTGCAGAATTCAGTGAATCATCGAATCTTTGAACGCACATTGCGCCCTCCGGTACTCCGTTGGGCATGCCTGTCCGAACGAGCGCGAAGGAGAATTTCCGTGGCAACCTTGCGTGCCGTGGGCCCTGGAGGATGGCCGGACCGTGACCGACCACCTCCGAAATGCATCGGCTGACTGTGAGCCACCCCCCGGTGTTATAACCGCTCGACGATTCACGTGGTGGAGCCCCGCAAGTCACGCCGCCGAACCCCCAGTTCAGCCATGCGAGTTCTCTTCGGATCAGGTAGGGGTACCCGCTGAACTTAA---------------------------------------------------------------------------------------------------------------------------------------------------------------------------------------------------------------------------------------
>OTU_189
TTGCGATATGTAATGTGAATTGCAGAATTCAGTGAATCATCGAATCTTTGAACGCACCTTGCGCCCTTTGGTATTCCGAAGGGCATGCCTGTTTGAGTGTCATTAAATTCTCAACTTCAGAAAATTTTGTTTTTGAAGCTTGGACTTTGGAGGTTTGCAGGCAATACAAACATTGTCGGCTCCTCTTAAATGCATTAGCGGAACTTTGTAAGGACCAGCTTTGGTTTGATAATCCTATCTATGCCGTTGCTGTGGACTCTGTATGTTCAGCTTCTAATGGTCCCTTATGGGACTGTCTCTTTATGAGGCATACACTTTAAGCTTGACCTCAAATCAGGTAGGACTACCCGCTGAACTTAA----------------------------------------------------------------------------------------------------------------------------------------------------------------------------------------------------
>OTU_191
AATGCGATACGTAATGTGAATTGCAGAATTCAGTGAATCATCGAATCTTTGAACGCACCTTGCGCCCCTTGGTATTCCGAGGGGCACACCCGTTTGAGTGTCGTGAAAATCTCAACCTCCTTGGTTTCTTCTAGAGACCGATGGGGGCTTGGACATTGGAGGCCTTTGCTGGTGTCTCTCTTGAAGGCCCAGCTCCTCTTAAATGAATTAGCAGGGTCCTCTTTGCCGATCCTCGACATGTGATAAGATGTTTCCGTGTCTTGGTCTCTGGCTCTGTTGCTTTTGGGACCCGCTTCTAATCGTCTCAACCTTGCATCGAGACAAACGTCTGAGCGTGGCTCCCTTACCTGGGAAACTCTCTCGACCTCATGAACCCTTGACCTCAAATCGGGTGAGACTACCCGCTGAACTTAAGCA-------------------------------------------------------------------------------------------------------------------------------------------
>OTU_193
ATGCGATAAGTAATGTGAATTGCAGAATTCAGTGAATCATCGAATCTTTGAACGCACATTGCGCCCGCCAGTATTCTGGCGGGCATGCCTGTTCGAGCGTCATTTCAACCCTCAAGCCCCAGTGGCCTGGTGTTGGGGACCGGCGACCTCGCCCGGGGGAACACCCCCGGCGCGTCCGCCGCCCCCGAAATGAATTGGCGGCCCCGTCGCGGCCTCCTCTGCGTAGTAGCACAACCTCGCAGCGGGAGCGCGACGCGGCCACTGCCGTAAAACGCCCAACTTTTTTTAGAGTTGACCTCGGATCAGGTAGGAATACCCGCTGAACTTAA-----------------------------------------------------------------------------------------------------------------------------------------------------------------------------------------------------------------------------------
>OTU_195
AATGCGATACTTGGTGTGAATTGCAGAATCCCGTGAACCATCGAGTTTTTGAACGCAAGTTGCGCCCGAAGCCATTATGCTGAGGGCACGTCTGCCTGGGCGTCACGCATAGCGTCGCCCTCCACCTCCGTCCATAAACGGGCTGCAGGTGTCTGGGTTGGATATTGGCCTCCCGTGCGTCTCGGTGTGCGGCTGGCCTAAATGTGATTCGGCATCGACGTATGTCTCGACAATTGGTGGTTGAAGACCTCAACTCTCGTTTTGTCGTGCCAGATTGCGTCGTTCGGCTCGAATGCGTTGACCCCGACGGTGCTTTGCACCTCGACAGAGACCCCAGGTCAGGCGGGATTACCCGCTGAGTTTAA-----------------------------------------------------------------------------------------------------------------------------------------------------------------------------------------------
>OTU_197
ATGCGATAAGTAATGTGAATTGCAGAATTCAGTGAATCATCGAATCTTTGAACGCACCTTGCACCCTTTGGCATTCCGAAGGGTATGCTCGTTTGAGTGTCATTGTACTCTCACACTCCCAATTCCTTTGGATTGGGAGCGGTGGACTTGGGTGTTGCTGCTTGACTGTGGCTCACCTGAAATACGTTAGTGCACCTCTTGATTGGACATAGTACGGCGTGATAAGTGTCTTCGCCGGCTCCTCGCAACGAGGGTGGCCGATCGGGAGCTCTGTTGCTTCAAACTGTCTTCGGACAATCTTCTGACAACTTGACCTCAAATCGAGTAGGACTACCCGCTGAACTTAA-----------------------------------------------------------------------------------------------------------------------------------------------------------------------------------------------------------------
>OTU_199
AATGCGATACGTAATGTGAATTGCAGAATTCAGTGAATCATCGAATCTTTGAACGCACCTTGCGCCCCTTGGCATTCCGAGGGGCACACCCGTTTGAGTGTCGTGAAATCCTCAAAACCCTTTTCTGCGTTTAGCGAAAAGGACTTTTGGACTTGGAGGTTCAATGCTCGCTTTTGCTTTTGAAAGCGAGCTCCTCTCAAATGGATTAGTGGGGTCCGCTTTGCTGGTCCTTGACGTGATAAGATGTTTCTACGTTTTGGATTTAGCACTGTCCCTTGGATGCCTGCTCTCTAACCGTCTCACGGACAACGATGGTGCTCTGGTCACCGCCATCTACATTGGCGGGAGGCTGGACCCACAGAAAGAAAACCCTTGACCTCAAATCGGGTGAGACTACCCGCTGAACTTAA--------------------------------------------------------------------------------------------------------------------------------------------------
>OTU_201
AATGCGATACGTAATGTGAATTGCAGAATTCAGTGAATCATCGAATCTTTGAACGCACCTTGCGCCCCTTGGCATTCCGAGGGGCACACCCGTTTGAGTGTCGTGAAATTCTCAAAACCCTTTCTTTTAAGGATTTTGGACTTGGAGGCTTTTTGCTGGCTTCACATTGAAGCGAGCTCCTCTTAAATGGATTAGTGGGGTCTGCTTTGCCGATCCTTGACGTGATAAGATGCTTCTACGTCTTGGGTTTGGCATCGTACCCGCTTCTAACCGTCTCATCGACAATGATGGCGCTCCGGTCACCACCGTTTCATCGGTGGGAGGCTTGACCCACAAAAAACCCTTGACCTCAAATCGGGTGAGACTACCCGCTGAACTTAAT------------------------------------------------------------------------------------------------------------------------------------------------------------------------------
>OTU_203
ATGCGATAAGTAATGTGAATTGCAGAATTCAGTGAATCATCGAATCTTTGAACGCACATTGCGCCCGCTGGAATTCCGGCGGGCATGCCTGTTCGAGCGTCATTTCAACCCTCAAGCTCTGCTTGGTGTTGGGGCACAGCCTTTCATAGGGCTGGCCCTGAAATCCAGTGGCGGGCTCGCTAAGACTCCGAGCGTAGTAATTTTCTCTTCGCTATGGAAGGACTGGCGGTGCTCTTGCCGTAAAACCCCCCCGATTTTTTACTGGTTGACCTCGGATCAGGTAGGAATACCCGCTGAACTTAA-------------------------------------------------------------------------------------------------------------------------------------------------------------------------------------------------------------------------------------------------------------
>OTU_205
AATGCGATAAGTAATGTGAATTGCAGAATTCAGTGAATCATCGAATCTTTGAACGCACCTTGCGCCCTTTGGTATTCCGAAGGGCATGCCTGTTTGAGTGTCATTAAATTCTCAACCTTGAAAGGCTTGTCTTTTCAATGGCTTGGATGTGAGGGTTTTGCTGGCTTCCTTCAGTGGATGGTCTGCTCCCTTTAAAAGCATTAGTGGGATCCTTTGTGGACGGTCACTTGGTGTGATAATTATCTACGCCGTTTGTACTGTGAAGCAAAACTTGTGGGAACCTGCTTATAACCGTCTGTAATGGACAATTTTGAACCTTTGACCTCAAATCAGGTAGGACTACCCGCTGAACTTAA--------------------------------------------------------------------------------------------------------------------------------------------------------------------------------------------------------
>OTU_207
ATGCGATAAGTAATGTGAATTGCAGATTTTCAGTGAATCATCGAATCTTTGAACGCACCTTGCGCTCCTTGGTATTCCGAGGAGCATGCCTGTTTGAGTGTCATTAAATTCTCAACTTTGCTTGTCTTTTTGTGTCGAGCGAAGCTTGGATTTTGGAGCGTGCTGGCGAAGGTCGGCTCCTCTTTAAATGCATTAGCGGAAAGGTCATATTTGACTTTTGCGGTGAATCGGCGTGATAATAATGTTGTTGCGTCGTTGACCCAAAAGCTCTCTGTCCGCTTACAATGGTCTTCGGACGACTTATTATGAAACTTGACCTCAAATCAGGTAGGACTACCCGCTGAACTTAA--------------------------------------------------------------------------------------------------------------------------------------------------------------------------------------------------------------
>OTU_209
GCGCGAAATGTAGTGTGAATCGCAGAACATTGTGAATCATCGAATCTTTGAACGCACATTGCGCCTCCCTTAACCGGGGGGCATGCCTGTCTGAGCGTCATTTAAATCTATGGACCCAATAGGGTTCCGTGTTGGGCCTCGCCCCTCTCTCTGAGTGGCGTCGCCTCAAAGGCATCAGCTTTATGGAGCGGATGGGATCTTTATGGACTGACCGTTCTATGGCTGGAGTTTGACTCTGATTTGACCTCAGATCAGGTAGGGACACCGCCTGAACTTAA--------------------------------------------------------------------------------------------------------------------------------------------------------------------------------------------------------------------------------------------------------------------------------------
>OTU_211
AATGCGATAAGTAATGTGAATTGCAGAATTCAGTGAATCATCGAATCTTTGAACGCACCTTGCACTCCTTGGTATTCCGAGGAGTATGCCTGTTTGAGTGTCATTAAATTCTCAAGCTTCAACCTTGTTGTAATGACTTGGTTTGTTGTTTGGACTTGAGGGTTGCCGCGAGTTCTTGGACTTTTGAACGGCTCCCTTTAAATGCATTAGTGGTGACTTGGATCCACTATCAAATGTGTTGATAGTTATCTACACTTTGAAGTGACCGATTGTCTTTCCGCTTCTAACTGTCCTTTGGGACAATATCTTGAAATTTGACCTCAAATCAGGTAGGACTACCCGCTGAACTTAA------------------------------------------------------------------------------------------------------------------------------------------------------------------------------------------------------------
>OTU_213
ATGCGATAAGTAATGTGAATTGCAGAATTCAGTGAATCATCGAATCTTTGAACGCACATTGCGCCCATTAGTATTCTAGTGGGCATGCCTGTTCGAGCGTCATTTCAACCCTTAAGCCTAGCTTAGTGTTGGGAGCCTACTGCTTTTGCTAGCTGTAGCTCCTGAAATACAACGGCGGATCTGCGATATCCTCTGAGCGTAGTAATTTTTATCTCGCTTTTGACTGGAGTTGCAGCGTCTTTAGCCGCTAAATCCCCCAATTTTTAATGGTTGACCTCGGATCAGGTAGGAATACCCGCTGAACTTAA--------------------------------------------------------------------------------------------------------------------------------------------------------------------------------------------------------------------------------------------------------
>OTU_215
ATGCGATAAGTAATGTGAATTGCAGAATTCTGGAATCATCGAATCTTTGAACGCACATTGCGCCCATGAGTATTCTTGTGGGCATGCTTGTTCGAGCGTCATTTCAGCACTCAGATTTTAATTTCTGATGTTGAGAATTGCGGTGAATCGCAGTTCTCTAAAGAAATTGGCAAGACAACACAACAAGCCAAGTGTAGTAATCTCTCTCGCTTAGGCTCTGTGTTTGAATTGACTTGATTATTTTTGCTTGTGTAAAAGCAGCAAAAACCTAAAAAGTGTTGACCTCGAATCAAGTAGGAATACCCGCTGAACTTAA------------------------------------------------------------------------------------------------------------------------------------------------------------------------------------------------------------------------------------------------
>OTU_217
GCGCGAAATGTAGTGTGAATTGCAGAACATTGTGAATCATCGAATCTTTGAACGCACATTGCACCTCTCGTGAGGGAGGTATGCCTGTCTGAGCGTCATCAAAACCAATAAATCCGTCGGATTTGTGCTGGGCTCCGCACCTCGTGCGTTGCCTCGAAGCCATGGTCTAACCTGCGGACGAGCTCCAATCGGACCTGCCGTGGCGATGCCCATACCTCTGAACTTGACCTCAGATCAGGTAGGAAGACCGCCTGAACTTAA-------------------------------------------------------------------------------------------------------------------------------------------------------------------------------------------------------------------------------------------------------------------------------------------------------
>OTU_219
GTGCGATAAGTAATGTGAATTGCAGAATTCCGTGAATCATCGAATCTTTGAACGCATATTGCACTCTCTGGTATTCCGGGAAGTATGCCTGTTTGAGGGTCAGTTAAATAAAAATCGGTGGTGTTGCTGTCTTTCGTAGTAACGCGTCGGAGTTGAGTAGTCTTTACCTTCGGTTAAGTGACTTAAAATTTTATGTGATTTTTAAACGTATTTAAACTCTATTTACTTACGTTTGAATCGATTGATTAGGTTTGGTCATCCTCATGAACCGCGCCTATAATTTTTCATTAAATGACCTCAAATCAGGTAAGAATACCCGCTGAACTTAA-----------------------------------------------------------------------------------------------------------------------------------------------------------------------------------------------------------------------------------
>OTU_221
ATGCGATAACTAATGTGAATTGCAGAATTCAGTGAATCATCGAGTCTTTGAACGCACATTGCGCCCCCTGGTATTCCGGGGGGCATGCCTGTCCGAGCGTCATTGCTGCCCTCAAGCACGGCTTGTGTGTTGGGCTCCGTCCCCCCGGGGACGGGTCCGAAAGGCAGCGGCGGCACCGAGTCCGGTCCTCGAGCGTATGGGGCTTTGTCACCCGCTCTGTAGGCCCGGCCGGCGCCAGCCGACAACCAATCATCCTTTTTTCAGGTTGACCTCGGATCAGGTAGGGATACCCGCTGAACTTAA-------------------------------------------------------------------------------------------------------------------------------------------------------------------------------------------------------------------------------------------------------------
>OTU_223
ATGCGATAAGTAATGTGAATTGCAGAATTCAGTGAATCATCGAATCTTTGAACGCACATTGCGCCCCTTGGTATTCCGAGGGGCATGCCTGTTCGAGCGTCATTATAACCACTCAAGCCTAGCTTGGTATTGGGGTTCGCGTGCTCGCGGCCCTTAAAATCAGTGGCGGTGCCGTCGGGCTCTGAGCGTAGTAAATATCCTCGCTATAGAGACCAGGTGGCTCTCGTCATCAACCCCCAACTTTCTAAGTTTGACCTCGGATCAGGTAGGGATACCCGCTGAACTTAA----------------------------------------------------------------------------------------------------------------------------------------------------------------------------------------------------------------------------------------------------------------------------
>OTU_225
GTGCGATATGTAGTGTGAATTGCAGAATTCCGTGAATCATCGAATTTTTGAACGCAAATTGCACTCTCCGGCTTTCCGGGGGGAGTATGCCTGTTTGAGGGTCAGCCTAAAAAAAATCGACATTGTTGCTGTTTCATGGTGACTTTCGTCGGAGATTGGGTCATCTTAAACCCTTTCGGTTTAAGAGACTTAAAATTTTGTTTTACGATTCCACGAACGTTTCTAAGATTTTTTCTTTACACGTTTAAGGTGTCGAATGTCTTTATTAGACGTGACCGTCGCATCGGATCGCGTCCATAAATCTTTCGTTAACTGACCTCAGATAGGTAAGAGTACCCGCTGAACTTAA---------------------------------------------------------------------------------------------------------------------------------------------------------------------------------------------------------------
>OTU_227
ATGCGATAAGTAATGTGAATTGCAGAATTCAGTGAATCATCGAATCTTTGAACGCACATTGCGCCCCTTGGTATTCCGAGGGGCATGCCTGTTCGAGCGTCATTACAACCCTCAAGCACTGCTTGGTATTGGGCTCCGCTGCCAACACAGCGGGCCTTGAAACTAGTGGCGGCGCCGCTGGGCTCTGAGCGTAGTAAATTTCCTCGCTACAGAGACCTAGTAGTGTTGGTCATCAACCCCCAACTTTCTAAGTTTGACCTCGGATCAGGTAGGGATACCCGCTGAACTTAA-------------------------------------------------------------------------------------------------------------------------------------------------------------------------------------------------------------------------------------------------------------------------
>OTU_229
GCGCGAAATGTAGTGTGAATCGCAGAACATTGTGAATCATCGAATCTTTGAACGCACATTGCGCCTCCCTTAACCGGGGGGCATGCCTGTCTGAGCGTCATTTAAACCTATGGACCTGAATGGGTTCCGTGTTGGGCCTCGCCTCTCCGAGGGGCGTCGCCTCGAAGGCATCGGCTTTACAGAGCGGACGGGATCCTTATGGACTGACCGTTTCGTGGCCGGAGTTTGACTCTGATTTTGACCTCAGATCAGGTAGGGATACCGCCTGAACTTAA-----------------------------------------------------------------------------------------------------------------------------------------------------------------------------------------------------------------------------------------------------------------------------------------
>OTU_231
ACGCGAAAGGTAATGCGAATTGCAGAATCAGTGAGTCATCGAATCTTTGAACGCACATTGCGCCTCTAGGTATTCCTGGAGGCACGCCTGTTCGAGCGCCATTACACACTCCAAGCTCTGCTTGATGTTGGACGGCCCGAGAGATCGGACGTCTGGAACGTGTGGGCGTCGGGCGTCGGACCACGAGCGTAGCAAGACCTTCCAGTCAAGTCGTTCTGTGGATGCCGGCGATCGACCGCCTCTCCCAACTTTTAACCACAAAGTTTGGCCTCGGATCAGGCGGGGATACCCGCTGAACTTAA--------------------------------------------------------------------------------------------------------------------------------------------------------------------------------------------------------------------------------------------------------------
>OTU_233
AGCGCGAAATGTAGTGTGAATCGCAGAACATTGTGAATCATCGAATCTTTGAACGCACATTGCGCCTCCCTTAACCGGGGGGCATGCCTGTCTGAGCGTCATTTAAACCTATGGACCCGACTGGGTTCCGTGTTGGGCCTCGCATCTATCTTAGCGGCGTTGCCTCGAAAGTATCGGTTTCACAGAGCGGACGGGATCCTTATGGACTGACCGTTTCGTGGCCGGAGTTTGACTCTGACTTGACCTCAGATCAGGTAGGGATACCGCCTGAACTTAA---------------------------------------------------------------------------------------------------------------------------------------------------------------------------------------------------------------------------------------------------------------------------------------
>OTU_235
ACGCGAAATGTAATGTGAATTGCAGAACCTCCCTGAACCATCGAATCTTTGAACGCATCTTGCGCTCGATGGTATTCCGTCGAGCATGTCTGTTTGAGTGTCGTCAACCTCTCAGAACTTGGGTTTTTTTAGGACCGAACGTTTTGGACCTTGGGTCGCCGGTGGGATTATTTCTACCGACCCGGAAGTCAGTGATACGGTCGTTTTGTTTGCGGCGCCGGGTGTTGTAGGGTTCTAATCAAACCTCGCTCGGTTCGTCCGTGAAGAACGATCTTTTAATGCGAATGGATCATTCGATTATCATTCTTTTGACCTCAAATCAGGCAGGATTACCCGCTGAACTTAA------------------------------------------------------------------------------------------------------------------------------------------------------------------------------------------------------------------
>OTU_237
AATGCGATAAGTAATGTGAATTGCAGAATTCAGTGAATCATCGAATCTTTGAACGCATCTTGCGCTCCTTGGTATTCCATGGAGCATGCCTGTTTGAGTGTCACGTAAACCCTCACCCTGGCGATGTTGACTCGTCGCCCGTGGTGGATTTGGACTGTGCCGTAGTTGGCTCGTCCTTAAATGCATTAGCTTGTGCCAGTTAGAGTGCTCGGTGCGGTGTGATAATTATCTACGCCGTCGCCTCATGCCTCTTCTTTTGGTGCTGCTTACAGTCGTCCCTTCCCGGGACAAACGTAAAACACAAAGCTTTGGCCTCAAATCAGGTAGGACTACCCGCTGAACTTAA------------------------------------------------------------------------------------------------------------------------------------------------------------------------------------------------------------------
>OTU_239
AGTGCGATAAGTAGTGTGAATTGCAGAATTCCGTGGATCATCGAATTTTTGAACGCAAATTGCACTCTCCGGTTTTCCGGGGAGTATGCCTGTTTGAGGGTTGCGAAATTAAATAATCGATTCGTTACCCCGGTGACGTTTCGGAATTGAGTCATCTTTTTTTTCATCCTTGGGATGTGTATCAAGAGGCTTAAAATTGATCACCTTCGGTATGATTTGAGCGTACTTAAGATTTTCTTTATCGCGCTCGACGAATGTCGAACACTTAGTGGGCGTGACCATCGTCATGGCATCGTGCCCATATTCATCTCATGAATGTGACCTCAAATCAGGTAGGATTACCCGCTGAACTTAA---------------------------------------------------------------------------------------------------------------------------------------------------------------------------------------------------------
>OTU_241
GTGCGATAAGTAGTGTGAATTGCAGAATTCCGTGAATCATCGAATCTTTGAACGCAAATTGCACTCCCTGGCATTCCGGGGAGTATGCCTGTTTGAGGGTCAGTTTAAATAAAAATCGATGTGTTGCTTTTTGTATCACCTCGGAATTGGGTTTTCTTAGCCTTTGGGTTTAAGAGACTTAAAATTGATTTTTTTTTGTGCATTTTTTTAGACGTACATAAGATATTTTTTTATTCGTCTTGGAATGCCAAATTTATTAGGTATGATCATGTTGTGTGATTTCGTACCTATAGGTTTCATCATCTGACCTCAAATCAGGTAGGGACACCCGCTGAACTTAA-----------------------------------------------------------------------------------------------------------------------------------------------------------------------------------------------------------------------
>OTU_243
ATGCGATAAGTAATGTGAATTGCAGATTTTCAGTGAATCATCGAATCTTTGAACGCACCTTGCGCTCCCTGGTATTCCGGGGAGCATGCCTGTTTGAGTGTCATTAAATTCTCAACCCCGATCGGATTTATTTTCGCATTCGGAGGCTTGGATAGTGGAGCGTGCTGGCCCCCTCTCATGGGTCGGCTCCTCTCAAATGCATTCGCGGAATCGACTTTGGTCCATTTCGGTCATCAGTGTGATAAATGTTGCGCTGTTGGCTAGGATCGAGGTGCCGCATACAATGGTCTTCGGACAATTTTATAAACAAATTTGACCTCAAATCAGGTAGGACTACCCGCTGAACTTAA--------------------------------------------------------------------------------------------------------------------------------------------------------------------------------------------------------------
>OTU_245
ATGCGATAAGTAATGTGAATTGCAGATTTTCAGTGAATCATCGAATCTTTGAACGCACCTTGCGCCCCTTGGTATTCCGAGGGGCATGCCTGTTTGAGTGTCATTAAATCCTCAACCCCTCCGATTCGTTTCGGTGGGGATTGGACTTGGAGCGTGCTGGCGAAGGTCGGCTCCTCTTTAAATGCATCAGCGGAGAAAATGCCTTTTGCGCCTCTGGCCGTTCAGCGTGATAATGACGTTGCGCTGCGGTCGAGCTTAAGGTCCGCTTCCAAAGGTCCTCGGACGATATACGTATGACTTTTGACCTCAAATCAGGTAGGACTACCCGCTGAACTTAA--------------------------------------------------------------------------------------------------------------------------------------------------------------------------------------------------------------------------
>OTU_247
GTGCGATATGTAGTGTGAATTGCAGAATTCCGTGAATCATCGAATCTTTGAACGCAAATTGCACTCTCCGGTTTTCCGGGAGAGTATGCCTGTTTGAGGGTCAGCCTAAAAAAATCGACATCGTTGCTGTTGTGTTTCATGGTGACTTTACGTCGGAGATTGGGTTTTCTTAAACCTTTCGGTTTAAGCGACTTAAAATTTTTGTTTTACGATTCCACGAACGTTTCTAAGATCTTTTTTTTCTTTACACGTTTGAGGTGTCGAATTTGTCTTTATTAGACGTGACCGTTGCATCGGATCGCGTCCATAAATCTTTCGTTAACTGACCTCAGATAGGTAAGAGTACCCGCTGAACTTAA-----------------------------------------------------------------------------------------------------------------------------------------------------------------------------------------------------
>OTU_249
ATGCGATAAGTAATGTGAATTGCAGAATTCAGTGAATCATCGAATCTTTGAACGCACATTGCACCCTCTGGTATTCCGGGGGGTATGCCTGTTCGAGCGTCATTTCAACCCTCAAGCACAGCTTGGTATTGGGTGTCACCTGTCAGTGGTGTACCTTAAAATCAGTGGCGGTGCCGTCTGGCTCTAAGCGTAGTAATTCTCTCGCTATAGAGTCCCGGCGGTTGCTTGCCAGAACCCCCCACTTTTAAGGTTGACCTCGGATCAGGTAGGGATACCCGCTGAACTTAA----------------------------------------------------------------------------------------------------------------------------------------------------------------------------------------------------------------------------------------------------------------------------
>OTU_251
ATGCGATAAGTAATGTGAATTGCAGAATTCAGTGAATCATCGAATCTTTGAACGCACATTGCGCCCATTAGTATTCTAACGGGCATGCCTGTTCGAGCGTCATTTCAACCCTCAAGCCCTGCTTGGTGTTGGGGCACTATTTTTGTATAGGCCCTGTAACATAGTGGCGGATCTGCTGTTATCCTGAGCGTAGTAATTTACGTCGCTTTGGGCTTCCAGTGGGCTTCTGCCGTTAAACCCCCACTTTTATAAGGTTGACCTCGGATCAGGTAGGAATACCCGCTGAACTTAA------------------------------------------------------------------------------------------------------------------------------------------------------------------------------------------------------------------------------------------------------------------------
>OTU_253
ATGCGATAAGTAGTGTGAATTGCAGAATTCAGTGAATCATCGAATCTTTGAACGCACATTGCGCCCCTTGGTATTCCATGGGGCATGCCTGTTCGAGCGTCATTTGTACCTTCAAGCTTTGCTTGGTGTTGGGTGTTTGTCCCGAGGGACTCGCCTTAAAGTAATTGGCAGCCAGTGTTTGGTTTTGAAGCGCAGCACAAGTCGCGATTCAAGGCTACACGCCCGCTTCCACAAGCCTTTTTTCACTTTTGACCTCGGATCAGGTAGGGATACCCGCTGAACTTAA------------------------------------------------------------------------------------------------------------------------------------------------------------------------------------------------------------------------------------------------------------------------------
>OTU_255
ATGCGATAAGTAATGTGAATTGCAGAATTCAGTGAATCATCGAATCTTTGAACGCACATTGCGCCTGCCAGTATTCTGGCAGGCATGCCTGTCCGAGCGTCATTTCAACCCTCAAGCCCCCGGGCTTGGTGTTGGGGACCGGCCACCGCCGCAACTCGCGGCAGGCCGCCCCCGAAATACAGTGGCGGTCACGCTGCGGCATCTCCTGCGTAGTAACACACCTCGCATCGGATACGCTACGAGACCACGCCGTAAAACAACCCACTTCTGAAATGTTGACCTCGGATCAGGTAGGGATACCCGCTGAACTTAA---------------------------------------------------------------------------------------------------------------------------------------------------------------------------------------------------------------------------------------------------
>OTU_257
ATGCGATAAGTAATGTGAATTGCAGAATTCAGTGAATCATCGAATCTTTGAACGCACCTTGCGCCCTTTGGCTATTCTGAAGGGCATGCCTGTTTGAGTATCATGAACACCTCAACTCCTCATGGTTTACCGTGATGGGCTTGGACTTTGGGGGTCTTGCTGGCCTATGGTTGGCTCCTCTCAAATGGATCAGCTTGCCAGTGTTTGGTGGCATCACAGGTGTGATAAATATCTACGCTTGTGGTTCCCACCATATAGCCTTCAGCGATGAAGGTTCTCTGGAGCTCACAAATGTCCCTCCTCAGCGAGGACAGCTTTTTGAACGTTTGATCTCAAATCAGGTAGGATTACCCGCTGAACTTAA------------------------------------------------------------------------------------------------------------------------------------------------------------------------------------------------
>OTU_259
ATGCGATAAGTAATGTGAATTGCAGAATTCAGTGAATCATCGAATCTTTGAACGCACATTGCGCCCCTTGGTATTCCGAGGGGCATGCCTGTTCGAGCGTCATTATGACCACTCAAGCCTAGCTTGGTGTTGGGGTTCGCGGTCTCGCGGCTCTTAAAATCAGTGGCGGTGCTGTCTGGCTTTAAGCGTAGTAATTCTCTCGCTATAGAGTCTGGTAGTTGCTTGCCAAAACCCTTAACCTCTTACGGTTGACCTCGGATCAGGTAGGGATACCCGCTGAACTTAA------------------------------------------------------------------------------------------------------------------------------------------------------------------------------------------------------------------------------------------------------------------------------
>OTU_261
ATGCGATAAGTAATGTGAATTGCAGAATTCAGTGAATCATCGAATCTTTGAACGCACCTTGCGCCCTCTGGTATTCCGGAGGGCATGCCTGTTTGAGTGTCATGTAGACTCAATCCCTCGGGTTTCCGAGGAGATTGGACTTGGGTGTTGCCGCTCTGCCGGCTCGCCTTAAAAGACTTAGCGGGATAGCACCGTAGTCGGCGTAATAAGTTTCGTCGGTGAAGGTTGTGATGACTGCTTACAATCGCCCTCGGGCAATTTTTGACTCTGACCTCAAATCAGGTAGGACTACCCGCTGAACTTAA-----------------------------------------------------------------------------------------------------------------------------------------------------------------------------------------------------------------------------------------------------------
>OTU_263
ATGCGATAAGTAATGTGAATTGCAGAATTCAGTGAATCATCGAATCTTTGAACGCACATTGCGCCCGCCGGTATCCCGGCGGGCATGCCTGTTCGAGCGTCATTACAACCCTCAGGCCACGCCTGGCGTTGGGGCCCTGCGCTGCAGGCCCCGAAAGACAGCGGCGGGTGCGTCCCACGACCGAACGCAGTAGTTACTTCTCGTTCCGGGCGCGGGCGCATGCTTGCCGTAAAACCCCCCATTTTACAAGGTTGACCTCGGATCAGGTAGGAATACCCGCTGAACTTAA---------------------------------------------------------------------------------------------------------------------------------------------------------------------------------------------------------------------------------------------------------------------------
>OTU_265
ATGCGATAAGTAATGTGAATTGCAGAATTCAGTGAATCATCGAATCTTTGAACGCACATTGCGCCCGCTGGTATTCCAGCGGGCATGCCTGTTCGAGCGTCATTTCAACCCTCAAGCCCTGCTTGGTGTTGGGGCGCTGCCGCTCCCTCGGGAGAGGCAGGCCCTGAAATCTAGTGGCGAGCTCGCCAGGACTCCGAGCGTAGTAGTTTACAACCTCGCTTAGGAAGGACTGGCGGTGCCCTGCCGTTAAACCCCCGAACTTCTGAAAATTTGACCTCGGATCAGGTAGGAATACCCGCTGAACTTAA--------------------------------------------------------------------------------------------------------------------------------------------------------------------------------------------------------------------------------------------------------
>OTU_267
ATGCGAAAAGTAGTGTGAATTGCAGAATTCAGTGAATCATCGAATCTTTGAACGCACATTGCGCCCCTTGGTATTCCATGGGGCATGCCTGTTCGAGCGTCATTTGTATCTTCAAGCTCTGCTTGGTGTTGGGTGTTTGTCCCGCTTTGTGCGTGGACTCGCCTTAAAGCAATTGGCAGCCGGCGTACTAGTCTGGGAGCGCAGCACAATTTGCGCTTCTGAACCTGAACGCTTGCGTCCATGAAGTCTATACTTTTGCTTTTGACCTCGGATCAGGTAGGGATACCCGCTGAACTTAA-----------------------------------------------------------------------------------------------------------------------------------------------------------------------------------------------------------------------------------------------------------------
>OTU_269
AATGCGATACGTAATGTGAATTGCAGAATTCAGTGAATCATCGAATCTTTGAACGCACCTTGCGCCCTTTGGCATTCCGAAGGGCACACCCGTTTGAGTGTCGTGACATCCTCAAACCTTCTTGGTTTCTTGACTGAGAAGGCTTTGGACTTTGGAGGCTTTTGCTGGACCTTCCCTTGTTGAAGCCAGCTCCTCTTAAATGAATTAGTGGGGTCTGCTTTGCTGATCCTTGACGTGATAAGATGCTTCTACGTCTTGGGTTTTGCACTGTTTGCTCTAGATCCTGCTTCTAACCGTCTCATAGAAGACAAATGGTCGACTTGACCCACAAACCTTGACCTCAAATCGGGTGAGACTACCCGCTGAACTTAA----------------------------------------------------------------------------------------------------------------------------------------------------------------------------------------
>OTU_271
CCATCTCATCCCTGCGTGACTCAGAACCGGAAGATGAAGAACGTAGTAAAATGCGATAAGTAATGTGAATTGCAGAATCAGTGAATCATCGAATTTTTGAACGCATATTGCACTCCTTGGCATTCCTTGGAGTACACTTGTTCGAGCGCCGGTTGCGTCGTAAGGCCCAGCCTTGTGTTGAGATTTCCTTCGGCAGGAACTCTCCAAACCCGTCGGCGACGTCAGTGCCCGCATCGCAACACACTGCGACCACAGCATCTGGCGTCGCCAAAAACCGTCATGCATGGCCTCGAATCAAGTGGGGATACCCGCTAAACTTAA-------------------------------------------------------------------------------------------------------------------------------------------------------------------------------------------------------------------------------------------
>OTU_273
ATGCGAAAAGTAGTGTGAATTGCAGAATTCAGTGAATCATCGAATCTTTGAACGCACATTGCGCCCCTTGGTATTCCATGGGGCATGCCTGTTCGAGCGTCATTTGTACCCTCAAGCTTAGTCTTGGTGTTGGGTGTTTGTCCTGCCCTCGCGGTGGACTCGCCTTAAAGTCATTGGCAGCCGGAATAATTCTGGGGAACGCAGCACAACTGTAGCCTCCAGCCTTATACGCCGAGCGTCCAACAAGCCTTTTATTCTTGCGTTTGACCTCGGATCAGGTAGGGATACCCGCTGAACTTAA---------------------------------------------------------------------------------------------------------------------------------------------------------------------------------------------------------------------------------------------------------------
>OTU_275
ATGCGATAAGTAATGTGAATTGCAGAATTCAGTGAATCATCGAATCTTTGAACGCACCTTGCGCTCCTTGGTATTCCGAGGAGCATGCCTGTTTGAGTGTCATTAATATATCAACCTCTTCAAGTTTTGCTTGTTGAGTGTTTGGATGTGGGGGGTTCTTTTGCTGGTCTCTCTTTTTGAGGTCGGCTCCCCTGAAATGCATTAGCGGAACAATTTGTTGACCGTTCATTGGTGTGATAATTATCTACGCTATTGACGTGAAGCAGGTTCAGCTTCTAATAGGTCCATTGGTTTGGACAAATTTTCATTAATGTGACCTCAAATCAGGTAGGACTACCCGCTGAACTTAA--------------------------------------------------------------------------------------------------------------------------------------------------------------------------------------------------------------
>OTU_277
ATGCGATAAGTAATGTGAATTGCAGAATTCAGTGAATCATCGAATCTTTGAACGCACCTTGCACCCTTTGGTATTCCGAAGGGTATGCTCGTTTGAGTGTCATTGTACTCTCACACTTCTGATCCTTTGGATTGGGAGCGGTGGACTTGGGTGCTGCTGCTTTACGGTGGCTCACCTCAAATGCATTCGTGCACCTCTTGGTTGGACATAGTACGGCGTGATAAGTGTCTTCGCCGGCACCTCTTGCGAGGGTGGCTGATCAGGAGCTCTGTGCTTCCAACTGTCTTTCAGACAACAACTGACAACTTGACCTCAAATCGAGTAGGACCACCCGCTGAACTTAA--------------------------------------------------------------------------------------------------------------------------------------------------------------------------------------------------------------------
>OTU_279
ATGCGATAAGTAATGTGAATTGCAGAATTCAGTGAATCATCGAATCTTTGAACGCACCTTGCGCTCCTTGGTATTCCGAGGAGCATGCCCGTTTGAGTGTCGTGATATCATCGAGCCTGCTTCCCTGCCGTGCGTGGGGTTGTGGGATCGGACTTGGATGCGCTGCCGGCCGGAGACGGTCGGCTCATCCGAAACGCATTAGCCTCTCGTCCTTTGGCTCTGGGGTGTTCTCGCTCGGCGTGATAAGATCACCCGTCGGGGGACCTCCTCTGCCTGATCCTGGGACTGGCTTCCAATCGTCCGCAAGGACAATGACTTGACCATCTGACCTCAAATCGGGCAGGACTACCCGCTGAACTTAA--------------------------------------------------------------------------------------------------------------------------------------------------------------------------------------------------
>OTU_281
ATGCGATAAGTAATGTGAATTGCAGAATTCAGTGAATCATCGAATCTTTGAACGCACCTTGCACCCTTTGGTATTCCGAAGGGTATGCTCGTTTGAGTGTCATTGTACTCTCACACTCTCTGATCCTTTGGATTATTGGGAGTGGTGGACTTGGGTGTTGCTGTTACTGTTACTGCGCGGCTCACCTCAAATGCATTAGTGCAACTCCTGGTTGGACATAGTACGGCGTGATAAGTGTCTTCGCCGGCGCCTCGAAAGAGGGTGGCTGATTGGGAGCTCTGTGCTTCTTAACTGTCTTTGGACACTATCTGACAACTTGACCTCAAATCGAGTAGGACTACCCGCTGAACTTAA----------------------------------------------------------------------------------------------------------------------------------------------------------------------------------------------------------
>OTU_283
ATGCGATAAGTAATGTGAATTGCAGAATTCAGTGAATCATCGAATCTTTGAACGCACCTTGCACCTTTTGGTATTCCGAAAGGTATGCCTGTTTGAGTGTCTTGAAACCTCACACTCGAGAGTTTTTTTTCTTTCGAGAAGTGGATTTGGGTGTTGCAATTTGCTCACCTTGAATGCCTTAGTGATTCTAACTGTAGCCTGATGTAATAAGTTTCATCTGGTCAAGGGGAAGATTGCTTCGAACAGCCTTTATCGGCACTATTTAAGACTAGACCTCAAATCAGGTAGGACTACCCGCTGAACTTAA---------------------------------------------------------------------------------------------------------------------------------------------------------------------------------------------------------------------------------------------------------
>OTU_285
AGCGCGAAATGTAATGTGAATCGCAGAACTTGTGAATCATCGAATCTTTGAACGCACATTGCGCCTCTCGTGAGGGAGGCATGCCTGTCTGAGCGTCGTTTAAATCCATAGGCCCCATCCTCTTGGCTGGGGACCTGTCTTGGGCCCTCGCCTCATGGCGTGGTCTGAATGTCATTGGTCTCATCCGTGGACGAGTCCCTGTAGGGCGAGCCATGGCTGGACCTTAAGCAACATCTGAATTTGACCTCAGATCAGGTAGGAACACCGCCTGAACTTAA--------------------------------------------------------------------------------------------------------------------------------------------------------------------------------------------------------------------------------------------------------------------------------------
>OTU_287
ATGCGATAAGTAATGTGAATTGCAGAATTCAGTGAATCATCGAATCTTTGAACGCACATTGCGCCCCTTGGTATTCCGGGGGGCATGCCTGTTCGAGCGTCATTTCAACCCTCAAGCTTTGCTTGGTCTTGGGCTCTGCCGGCAACGGCTGGCCTTAAAATCAGTGGCGGCGCCATCGAGCTCTACGCGTAGTAATTCTACCCTCGCGTGTGAGTCCCGGTGGATGCTGGCCAGCAACCCCCAATTTTTTTTATGGTTGACCTCGAATCAGGTAGGGATACCCGCTGAACTTAA----------------------------------------------------------------------------------------------------------------------------------------------------------------------------------------------------------------------------------------------------------------------
>OTU_289
ATGCGATAAGTAATGTGAATTGCAGAATTCAGTGAATCATCGAATCTTTGAACGCACATTGCGCCCTCTGGTATTCCGGGGGGCATGCCTGTTCGAGCGTCATTACAACCCTCACGCCTGGCGTGGTATTGGGCTCGCCCTGTAGGGCCTGCCTCAAAGTCAGTGGCGGCACCGTTTGACCCCTAAGCGTAGTAATACTCGTCGCTTCTGGTGTCGTGCGGAGGCCTGCCAGCAACCCCCATTTTTTAAAAGGTTGACCTCGGATCAGGTAGGGATACCCGCTGAACTTAA-------------------------------------------------------------------------------------------------------------------------------------------------------------------------------------------------------------------------------------------------------------------------
>OTU_291
AATGCGATACGTAATGTGAATTGCAGAATTCAGTGAATCATCGAATCTTTGAACGCACCTTGCGCCCCTTGGCATTCCGAGGGGCACACCCGTTTGAGTGTCGTGAAATCATCAAAAACCTTTCTCTTTGATCGTCTTTGGTCGGGAGAAGGATGTTTTTGGACTTGGAGGGTTCCATGCTTGCTTTCACTTTTGAAAATGAGCTCCTCTCAAATGAATTAGTGGGGTCTGCTTTGCTGGTCCTTGACGTGATAAGATGTTTCTACGTTTTGGATTTAGCACTGTCCCTTAGATGCCTGCTCCTAACTGTCTCACGGACAATGATGGCGCTCCGGTCACCGCCATCTACATTGGTGGAGGGGGCTGGACCCACGAAAGAAAAACCCTTGACCTCAAATCGGGTGAGACTACCCGCTGAACTTAA------------------------------------------------------------------------------------------------------------------------------------
>OTU_293
ATGCGATAAGTAATGTGAATTGCAGAATTCAGTGAATCATCGAATCTTTGAACGCACATTGCGCCCCTTGGCATTCCGAGGGGCATGCCTGTTCGAGCGTCATTACAACCCTCAAGCACTGCTTGGTATTGGGCTCCGCTGGTTTCAGCGGGCCTTAAAATCAGTGGCAGCGCCGTCTGAGCTCTGAGCGTAGTAATTCTCTCGCTATAGAGTCCCGGCGGTTGCTTGCCAGAACCCCCCACTTTTAAGGTTGACCTCGGATCAGGTAGGGATACCCGCTGAACTTAA----------------------------------------------------------------------------------------------------------------------------------------------------------------------------------------------------------------------------------------------------------------------------
>OTU_295
ATGCGATAAGTAATGTGAATTGCAGAATTCAGTGAATCATCGAATCTTTGAACGCACCTTGCGCTCCTTGGTATTCCGAGGAGCATGCCTGTTCGAGCGTCATGAAACTCTCAAACCGCATCTTTTATCGGATGTCGGGCTTGGACTTGGATGTTGCTGGGCCCCCCCATGGGGGTTCGGCTCGTCTCAAATGCATTAGCTGACTCTCCCGACTTCAGTTTTCGGCGTGATAATCACATCTACGTCGATGCCGCGAGGCGCTGGACCGGGGATCAAACGGCTTCTAACCGTCCGCGAGGACAATCGTTTTCATACATATCATTTTGGCCTCGAATCAGGTAGGACTACCCGCTGAACTTAA---------------------------------------------------------------------------------------------------------------------------------------------------------------------------------------------------
>OTU_297
ATGCGAAAAGTAATGTGAATTGCAGAATTCAGTGAATCATCGAATCTTTGAACGCACATTGCGCCCGCCAGTATTCTGGCGGGCATGCCTGTCTGAGCGTCATTTCAACCCTCATGCCCCTAGGGCGTGGTGTTGGGGATCGGCCAAAGCCCGCAAGGGACGGCCGGCCCCTAAATCTAGTGGCGGACCCGTCGTGGCCTCCTCTGCGAAGTAGTAATATTCCGCATCGGACAGCGACGAGCCCCTGCCGTTAAACCCCCAAACTTTCTAAGGTTGACCTCAGATCAGGTAGGAATACCCGCTGAACTTAA-----------------------------------------------------------------------------------------------------------------------------------------------------------------------------------------------------------------------------------------------------
>OTU_299
ATCGCGATAAGTAATGTGAATTGCAGATTTTCCGTGAATCATCGAATCTTTGAACGCACCTTGCGCTCCTCGGTATTCCGAGGAGCATGCCTGTTTGAGTGTCATCGAAATCTCAAATCCCGGTCCGGGGGTTTGGACTTTGGGAGTCTGCCGGCGACCCGACCTCGGGACGTCGGCTCTCCTCAAATGCATTAGCGGTGGGCGCGAGCCTTTGCACGGCACGGCCTGTTTTCGACGTCGTAGTGATCGTCGCGGGCTGGAAGTGCTCGGATCGACATGTCTCATGCTTCCAAGCTAGTATAAATGATTAAGGCTTGACCTCAAATCAGGCAGGACTACCCGCTGAACTTAA------------------------------------------------------------------------------------------------------------------------------------------------------------------------------------------------------------
>OTU_301
AATGCGATAAGTAATGTGAATTGCAGAATTCAGTGAATCATCGAATCTTTGAACGCACCTTGCGCTCCCTGGTATTCCGGGGAGCACGCCTGTTCGAGTGTCATGAAACTCTCAAGCAGCATAGCTTTATTGTTATGTCTGTTTGGATTTGGACTCTGCCGCTTTTACGAGTGGCTGGTCTTAAATGTATTAGCTGGCCCTTGTGAGTCTTGGTTCTACTCGGCGTGATAATTATCTGACGTTGAGGACAGTCTTCGGACTGGCCAAGGTCTTCAAAGACCGCTTCTAATCGTCTTCGGACAATCAAATTTCTACATCTGACCTCGAATCAGGCGGGACTACCCGCTGAACTTAA---------------------------------------------------------------------------------------------------------------------------------------------------------------------------------------------------------
>OTU_303
GTGCGATATGTAATGTGAATTGCAGAATTCCGTGAATCATCGAATTTTTGAACGCAAATTGCACTCTCTTCGGAGAGTATGCCTGTTTGAGGGTCAGCCTAAAAAAATCGACATAGTTGCTGTTTCGCGGTGACAATCGTCGGAAATTGGGTCATCTTAAACCTTTTGGGTTTAAGCGGCTTAAAATTTTATTTACGATTTCACGAACGTTTTTAAGATTTTATTTTCTTATACGTTTATGTATCGATCTTTATTAGACGTGGCCGTTGCATCGGATCACGTCCATAAATATTTCGTTAACTGACCTCATACAGGTAAGAACACCCGCTGAACTTAA---------------------------------------------------------------------------------------------------------------------------------------------------------------------------------------------------------------------------
>OTU_305
ATGCGATAAGTAATGTGAATTGCAGAATTCAGTGAATCATCGAATCTTTGAACGCACATTGCGCCCATTAGTATTCTAGTGGGCATGCCTATTCGAGCGTCATTTCAACCCTTAAGCCTAGCTTAGTGTTAGGAGCTTACAGTGATGTAACTCCCTAAAGACAGTGGCAGAGCTATATCAACTCTCAGCGTAGTAATTTTATCTCGCTCTTGTAGTTTGGTTTAGCGATCGCCATAAACCTCTATTTTCTAATGGTTGACCTCGGATTAGGTAGGAATACCCGCTGAACTTAA-----------------------------------------------------------------------------------------------------------------------------------------------------------------------------------------------------------------------------------------------------------------------
>OTU_307
AATGCGATAAGTAATGTGAATTGCAGAATTCAGTGAATCATCGAATCTTTGAACGCACCTTGCGCTCCTTGGTATTCCGAGGAGCATGCCTGTTTGAGTGTCATTAAATTCTCAACCTTCCAACTTTTATTAGCTTGGATAGGCTTGGATGTGGGGGTTGCAGGCTTCATCAATGAGGTCAGCTCTTCTTAAATGCATTAGCGGAACTTTTGTGGACCGTCTATTGGTGTGATAATTATCTACGCCGTGGATGAGAAACAGCTTTATCAAGTTCAGCTTCTAACCGTCCATTGACTTGGACAATTTTGACAATTTGACCTCAAATCAGGTAGGACTACCCGCTGAACTTAA-------------------------------------------------------------------------------------------------------------------------------------------------------------------------------------------------------------
>OTU_309
AATGCGATAAGTAATGTGAATTGCAGAATTCAGTGAATCATCGAATCTTTGAACGCACCTTGCGCTCCTTGGTATTCCGAGGAGCATGCCTGTTTGAGTGTCATTAAATTCTCAACTTCACCTGGTTTTACTATCAGATGAAGCTTGGACTTTGGAGTGTGCTGGCTTGCAAAAGTCGGCTCCTCTTTAAATGCATTAGCGGACCCTTTGTGGATAGGCTTCGATTTGATAATTATCTATGTCGTCGCCGTGAAACATGAATCCGCTTCTAACCGTCCTTTGGACAACTTTTGACATTTTGACCTCAAATCAGGTAGGACTACCCGCTGAACTTAA----------------------------------------------------------------------------------------------------------------------------------------------------------------------------------------------------------------------------
>OTU_311
ATGCGATAAGTAATGTGAATTGCAGAATTCAGTGAATCATCGAATCTTTGAACGCACCTTGCGCCACGTGGTATTCCACGGGGCACGCCTGTTTGAGTGTCACGTTAACCATCGCGTCGCGAATGTAACAGTTTGCGGGGCGGATTTGGGTGTTGCCGTAGTTGGCTCGCCTCGAAATGCATTAGCTGTCCAAGGACCGCGCCGTTGGTGTGATAATTACTTTGCGCCGTTGGTGTTGGACTGGGTGATGGCTTATAAACAGTCCGCAAGGACAATATCTTAATGCCTTGGCCTCAAATCAGGTGGGACTACCCGCTGAACTTAA---------------------------------------------------------------------------------------------------------------------------------------------------------------------------------------------------------------------------------------
>OTU_313
AGTGCGATATGTAGTGTGAATTGCAGAATTCCGTGAATCATCGAATTTTTGAACGCAAATTGCACTCTCCTCGGAGAGTATGCCTGTTTGAGGGTCAGCCTAAAAAAATCGACATAGTTGCTGTTTCGCGGTGACATTCGTCGGAAATTGGGTCATCTTAAACCTCTTGGTTTTAAGCGGCTTAAAATTTTCTTTACGATTCTACGAACGTTTCTAAGATTTATTTCTTACACGTTTAAGGTAATCGATCTTTATTAGACGTGGCCGTCGCATCGGATCGCGTCCATAAATATTTCGTTAACTGACCTCAGACAGGTAAGAGTACCCGCTGAACTTAA--------------------------------------------------------------------------------------------------------------------------------------------------------------------------------------------------------------------------
>OTU_315
TTGCGATAAGTAGTATGAATTGCAAATTCTGTGAATCATCGAATCTTTGAACGCATATTGCGCTCTCTGGTACTCCGGAGAGCATGCCTGTTTGAGGGTAATTAATAAAATCTTTAACCTTTTCTTGGTTAAAGGATATGGGCATTCCGCGATTAGCGGTGGCCTAAAATATATGGTCAGTCTCATCGAGTTGAGATGCGTAATAATTATTATTTCGCAAAAACATTTGATGAACTACCAAGTTTTGATTCATTCAACTATGTTGGGTGCGGTTAAAACAAATATTTTTGACATTACCTCAAATCAGGTAGGAATACCCGCTGAACTTAA----------------------------------------------------------------------------------------------------------------------------------------------------------------------------------------------------------------------------------
>OTU_317
ATGCGATAAGTAATGCGAATTGCAGAATTCCAGTGAGTCATCGAATCTTTGAACGCACATTGCGCCCTTTGGTATTCCGAAGGGCATGCCTGTTCGAGCGTCATTATCACCCCTCAAGCCCCTGGCTTGGTGTTGGACGGTTTGGTGGAGGTCCCCTCGGGGGCTCCTGCCCCTCCCAAAGACAATGACGGCGGCCTCGTTGGACCCCCGGTACACTGAGTTCTTCACGGGACACGTATCGGACACATGGGTTTACGGGACACGGTCTGCCTCCCCTCAGGGAGAATCTTTCTAAGGTTGACCTCGGATCAGGTAGGGATACCCGCTGAACTTAA-----------------------------------------------------------------------------------------------------------------------------------------------------------------------------------------------------------------------------
>OTU_319
ATGCGATACGTAATGTGAATTGCAGAATTCAGTGAATCATCGAATCTTTGAACGCACCTTGCGCCCCTTGGCATTCCGAGGGGCACACCCGTTTGAGTGTCGTGAAATCCTCAACCCTTCTCCCTTTTTGGGGAAAGGGTTTGGAATTTGGAGGCTTTTGCTGGCCCCTTCTTTTGAAGCCAGCTCCTCTTAAATGCATTAGCAGGGCCTCCTTAGCCGGATCCCTTGACGTGATAAAGTTTTTACGTCCCGGGGCTTCTTGGCTCTAACCTGCTTCCAATCGTCTCATCGAGACTAAAACCGAATCTGACCTTGACCTCAAATCGGGTGAGACTACCCGCTGAACTTAA--------------------------------------------------------------------------------------------------------------------------------------------------------------------------------------------------------------
>OTU_321
AATGCGATAAGTAATGTGAATTGCAGAATTCAGTGAATCATCGAATCTTTGAACGCACATTGCGCCCCTTGGTATTCCAAGGGGCATGCCTGTTCGAACGTCATAACAACCAATCCAGCCAGGCTGGGTCTTAGGTGACGCCCCCGGGCGCGCCTCAAAAGCAGTGGCGGTACCACCAGGCCCTAAGCGTAGTAAATACCCTCGCTATAGGATCCTGATGGATGCCTGCCAGTAACCCCCCCGTATTTAGGTTTGACTTCGGATCAGGTAGGGATACCCGCTGAACTTAA--------------------------------------------------------------------------------------------------------------------------------------------------------------------------------------------------------------------------------------------------------------------------
>OTU_323
ATGCGATAAGTAATGCGAATTGCAGAATTCAGTGAATCATCGAATCTTTGAACGCACATTGCGCCCGCCAGTATTCTGGCGGGCATGCCTGTCTGAGCGTCAGTTCAACCCTCACAACCGGCTTTCTTTGCTGGATGTGGTGTTGGGGATCGGCTGCCTTTCTTCTAGGTGGCCGGCCCCGAAATAGAGTGGCGGTCTCGTCGTGGCCTCCTCTGCGTAGTAGCAATATCTCGCAGGCGGAGAGCGGCGTGGCTATGCCGTAAAACACCCAACTCTTCTAAGGTTGACCTCAGATCAGGTAGGAATACCCGCTGAACTTAA-------------------------------------------------------------------------------------------------------------------------------------------------------------------------------------------------------------------------------------------
>OTU_325
AATGCGATAAGTAATGTGAATTGCAGAATTCAGTGAATCATCGAATCTTTGAACGCACCTTGCGCCCCTTGGCCATTCCGAGGGGCATGCCTGTTTGAGTATCATGAACACCTCAACTCTCATGGTTTGCCGTGATGAGATTGGACTTTGGGGGTTTTGCTGGCCATGCGGTTGGCTCCTCTCAAATGAATCAGCTTGCCAGTGTTTGGTGGCGTCACAGGTGTGATAACTGTCTGCGCTTGTGGCTGTCTGCCAGGTGACCTTCAGTGATGAAGGCTTGCTGGAGCTTCCAAATGTCTCTCCTGAGTGAAGACAGCTTTTTGATCGTTCGATCTCAAATCAGGTAGGACTACCCGCTGAACTTAA----------------------------------------------------------------------------------------------------------------------------------------------------------------------------------------------
>OTU_327
ATGCGATAAGTAATGTGAATTGCAGATTTTCAGTGAATCATCGAATCTTTGAACGCACCTTGCGCTCCTTGGTATTCCGAGGAGCATGCCTGTTTGAGTGTCATTAAATTCTCAACCCCAGCGGTTCGTTGGGGCTTGGACTTGGAGCGTGCTGGCGAAGGTCGGCTCCTCTTTAAATGCATCAGCGGAAAAACAAACTTTCCCTTCAGCGTGATAATCCTGTTGCGCTGTGGTGGGTCAAGGTCCGCTCACAATCGTCCTCGGACAAAAGACACATCTGTTTTGACCTCAGATCAGGTAGGACTACCCGCTGAACTTAA--------------------------------------------------------------------------------------------------------------------------------------------------------------------------------------------------------------------------------------------
>OTU_329
ATGCGATAAGTAATGTGAATTGCAGAATTCAGTGAATCATCGAATCTTTGAACGCACATTGCGCCCCTTGGTATTCCGGGGGGCATGCCTGTTCGAGCGTCATTATAACCCTCAAGCCTAGCTTGGTGTTGGAGCCTGTCTCTGGACAGCTCTTAAAATCAGTGGCGGTGCCTTCTGGTTCTAAGCGTAGTAACTTTTCTCGCTATAGAGTCCTGGAGGTGTCCTGCCAGAACCCCTAATTTTCTATGGTTGACCTCGGATCAGGTAGGGATACCCGCTGAACTTAA-----------------------------------------------------------------------------------------------------------------------------------------------------------------------------------------------------------------------------------------------------------------------------
>OTU_331
ATGCGATAAGTAATGTGAATTGCAGAATTCAGTGAATCATCGAATCTTTGAACGCACCTTGCGCCCTTTGGCTATTCCGAAGGGCATGCCTGTTTGAGTATCATGAACATCTCAACTCCTCACGGTTTGCCCGTGATGAGCTTGGACTTTGGGGGTCTTGCTGGCCTGTGGGTCGGCTCCTCTCAAATGAATCAGCTTGCCAGTGTTTGGTGGCGTCGCAGGTGTGATAACTGTCTACACTTGTGGTTTTCCACCAGGTAACCTCCAGCAATGGGGGTTCACTGGAGCTCACAAATGTCTCTCCTCGGCGAGGACAGTCTTTGAACGTTTGATCTCAAATCAGGTAGGACTACCCGCTGAACTTAA----------------------------------------------------------------------------------------------------------------------------------------------------------------------------------------------
>OTU_333
ATGCGATAAGTAATGCGAATTGCAGAATCCGTGAGTCATCGAATCTTTGAACGCACATTGCGCCCCTTGGTTATTCCGAAGGGCATGCCTGTTCGAGCGTCATTATCACCCCTCAAGCCCTGGCTTGGTGTTGGACTTTAGTTATAGCTTTGCCTATCAACTGGTCTCAAAGATAGTGACGGCGCCCCAGAGGGAACCGGGTACGAGGAGCTTTTTACTAAGCATGTATCTGGGACGACTCTGATGGACGACGGTCTTGTTATACTTTTACCTAAGTGTTGACCTCGGATCAGGTAGGAATACCCGCTGAACTTAA------------------------------------------------------------------------------------------------------------------------------------------------------------------------------------------------------------------------------------------------
>OTU_335
AGTGCGATAAGTAGTGTGAATTGCAGAATCCGTGAATCATCGAATCTTTGAACGCAAATTGCACTCTCTGGTACTCCGGGGAGTATGCCTGTTTGAGGGTCAGTCTTTAAGTAAAATCAATGTGTTGCTTTTTGTAACACTTGGAATTGGGTTATCTTAACTTTAGGTTAAGAGGCTTGAAATTGATACTTTTTTCGCATCCTAGACGTGTATAAATTTATTTAACCGTTTTCGGATGATGATTTCTTATTAGGTATGGTCACGTAGTGAGACTTCATGCCTATAATTTTTCGTTGAATGACCTCAAATCAGGTAAGGTTACCCGCTGAACTTAA-----------------------------------------------------------------------------------------------------------------------------------------------------------------------------------------------------------------------------
>OTU_337
AATGCGATAACTAGTGTGAATTGCAGACCTCATGAATCATCGAATCTTTGAACGCACATTGCGCCCGCCGGTATTCCGGCGGGCATGCCTGTCCGAGCGTCATTGACAACCCTCAGGCCCTGGTGCCTGGTGTTGGGGCACTACAGCATGCTGTAGGCCCTGAAATCCAGTGGCGGGACCGCTGTAAACCCGGGCGTAGTAACTTTACGTCGTCCAGGGTGTTCCGGCGCGCCCCAGCCGTTAAACCCACCATATTATCAATTTTGGCCTCGGATCAGGTAGGATTACCCGCTGAACTTAA---------------------------------------------------------------------------------------------------------------------------------------------------------------------------------------------------------------------------------------------------------------
>OTU_339
GTGCGAAAAGTAATGCGATTTGCATGCTCTGTGAGTCATCGAATCTTTGAACGCATATGGCACCTCTTGGTTCTTACCAGGAGGTATGCCTGTTTGAGAATCATTCATTCATTTGATCATTCATCATCCACTTGTGATCCATGTTGGATGGTGGTGGTCGAGACATGGACCTTCACCAGTGATCGTCTTGAATGCATGCACGGTTGTTCGTGAGAGAGAAGGATAGTGCATTCTGTTCTGTCGATCGACCAATCACGTCCACTTGTTCAATGATCTCAAATCAGGCAAGACTACCCGCTGAACTTAA---------------------------------------------------------------------------------------------------------------------------------------------------------------------------------------------------------------------------------------------------------
>OTU_341
ATGCGATAAGTAATGTGAATTGCAGAATTCAGTGAATCATCGAATCTTTGAACGCATATTGCACCTTCTGGTATTCTGGGAGGTATGCCTGTTCGAGCGTCATTGCGACCAACAAGCTTTAAGTTTGGTATTGGATGTCACTATTTTAGGTGCATCTTAAAGTCACGGAGCAGGACTCCCAGCTTCCAAGCGCAGTAATTTAATCTCGCTTCTGGAGCCTGGATGATGTTCTGCCAAACTGTTAAATTATCATGTTTGACCTCGGATCAGGTAGGGATACCCGCTGAACTTAA-----------------------------------------------------------------------------------------------------------------------------------------------------------------------------------------------------------------------------------------------------------------------
>OTU_343
ATGCGATAAGTAATGTGAATTGCAGAATCAGTGAATCATCGAATTTTTGAACGCATATTGCACTCCTTGGCATTCCTTGGAGTACACTTGTTCGAGCGCCGGTTGTGTCTTGAGGCTCTGCCTTGCGTTGAGGTTTCCCGCATGGGAACTCTCCAAACACATGGGCGTCTGTCGTGCCTGAACCGCAACACTCTGCGTGCAAGGGACGTCGGCATGCGCCAGTCAACCGTCTAGCATGGCCTCGAATCAAGTGGGGATACCCGCTAAACTTAA-------------------------------------------------------------------------------------------------------------------------------------------------------------------------------------------------------------------------------------------------------------------------------------------
>OTU_345
ATGCGATAAGTAGTGTGAATTGCAGAATTCAGTGAATCATCGAATCTTTGAACGCACATTGCGCCCCTTGGTATCCCGAGGGGCATGCCTGTTCGAGCGTCATTTCACCACTCAAGCCTGGCTTGGTGTTGGGCGACGTCCCCTTTGGGGACGCGTCTCGAAACGCTTGGCGGCGTGGCACCGGCTTTAAGCGTAGCAGAATATTTCGCTTTGAAAGTCGGGGCCCCGTCTGCCGGAAGACCTACTCGCAAGGTTGACCTCGGATCAGGCAGGGATACCCGCTGAACTTAA-------------------------------------------------------------------------------------------------------------------------------------------------------------------------------------------------------------------------------------------------------------------------
>OTU_347
AATGCGATAAGTAATGTGAATTGCAGAATTCAGTGAATCATCGAATCTTTGAACGCACATTGCGCCCGCCAGTATTCTGGCGGGCATGCCTGTTCGAGCGTCATTTCAACCCTCAAGCACCTTCGGGAGCTTGGTGTTGGGGATCGGCAGGGCGTCCTCCGGGTCGCGCCGTCCCCCAAATCTAGTGGCGGTCTCGCTGTAGCTTCCTCTGCGTAGTAATACACCTCGCTCTGGAGTCTCGGTGCGGCCACGCCGTAAAACCCCCAACTTTTTTCTGGTTGACCTCGAATCAGGTAGGACTACCCGCTGAACTTAA------------------------------------------------------------------------------------------------------------------------------------------------------------------------------------------------------------------------------------------------
>OTU_349
ATGCGATAAATAATGTGAATTGCAGAATTCCGTGAATCATCGAGTCTTTGAACGCACATTGCACTCCTTGGTATTCCGAGGAGTACGCCTGTTCGAGCGTCATTAAACTATCAAGCTCAGCTTGGATTTGAATCACTGTCGTGGCAGGATTCCAATATTGTAGGCAATTGACCATCTGTGAAGACTCACTTGGAGTTAATTCGCCTGAAACTTTTTCAAAAGTTGACCTCGGATCAGGCGGGGATACCCGCTGAACTTAA--------------------------------------------------------------------------------------------------------------------------------------------------------------------------------------------------------------------------------------------------------------------------------------------------------
>OTU_351
AATGCGATAAGTAATGTGAATTGCAGAATTCAGTGAACCATCGAATCTTTGAACGCACATTGCGCCCGCCAGTATTCTGGCGGGCATGCCTGTTCGAGCGTCATTTCAACCCTCAAGCTCCGGCTTGGTGTTGGGGATCGGCAGCCCGGCTTCGCGCCGGCGCCGTCCCCCAAATGCAGTGGCGGTCACGCTGTAGCTTCCTATGCGTAGTAGCACACCTCGCACTGGAGAGCAGCGCGGCCACGCCGTAAAACCCCCTACTTTTTGTGGTTGACCTCGAATCAGGTAGGACTACCCGCTGAACTTAA--------------------------------------------------------------------------------------------------------------------------------------------------------------------------------------------------------------------------------------------------------
>OTU_353
AATGCGATAAGTAATGTGAATTGCAGAATTCAGTGAATCATCGAATCTTTGAACGCACCTTGCGCTCCTTGGTATTCCGAGGAGCATGCCTGTTTGAGTGTCATGAAATTCTCAACCTTTTCAACCTTTTTGGTGGATCAGGAATTGGATGTGGGAGCTTGCAGGCTTGTTCAGAAGTCGGCTCTCCTTAAATGTATTAGTGGGACCTTTGTTAAGCCTAGCTTTGGTGTGATAATTATCTATGCCATTTGCTCAAGCAGTATACAATGAGGTCTTGCTTCTAATGGTCTCTCTTAGAGACACCTTCTGATAATTTGACCTCAAATCAGGTAGGACTACCCGCTGAACTTAA------------------------------------------------------------------------------------------------------------------------------------------------------------------------------------------------------------
>OTU_355
AATGCGATAAGTAATGTGAATTGCAGAATTCAGTGAATCATCGAATCTTTGAACGCACATTGCGCCCTTTGGTATTCCGAAGGGCATGCCTGTTCGAGCGTCATTATAACCACTCAAGCCTAGCTTGGTCTTGGGGTTCGCGGTCTCGCGGCCCCTAAAATCAGTGGCGGTGCTGCCTAGCTCTAAGTGTAGTAATTCTCTCGCTACAGGGTCTAGGTGGTTACTTGCCAGAAACCCCCCCGTCTTACGGTTGACCTCGGATCAGGTAGGGATACCCGCTGAACTTAA----------------------------------------------------------------------------------------------------------------------------------------------------------------------------------------------------------------------------------------------------------------------------
>OTU_357
AATGCGATACGTAATGTGAATTGCAGAATTCAGTGAATCATCGAATCTTTGAACGCACCTTGCGCCCCTTGGCATTCCGAGGGGCACACCCGTTTGAGTGTCGTGAAATCTTCAAAATCCTTTTTTCTTCTTAAAGGGTTTTGGACTTGGAGGTTTAATGCTCGCCCTTTCTTTTGAAAGTGAGCTCCTCTCAAAAGAATTAGTGGGGTCCGCTTTGCTGATCCTTGACGTGATAAAATGTTTCTACGTTTTGGGTTTAGCTCTGTTCCTTGGACGCCTGCTCCTAACCGTCTCACTGACAATGATGGTGCTCTGGTCACCGACCGTCTACATCGGCGGGAGGCTGGACCCACGAAAAGAAAACCCTTGACCTCAAATCGGGTGAGACTACCCGCTGAACTTAA--------------------------------------------------------------------------------------------------------------------------------------------------------
>OTU_359
GTGCGATAAGTAATGTGAATTGCAGAATTCCGTGAATCATCGAATCTTTGAACGCAAATTGCACTCTCTTCGGAGAGTATGCCTGTTTGAGGGTCAGTATATTAATAAAAATCGGCGTGTTGCTCTTTTGTGACGTTCCGGAGTTTGGGTCATCTTATAATAATACCTTTCAAGGTGTTTTTAAGTGGCTTAAAATTGACCTTTTTTGTGCATTTTAGACGTACATAAATTTTTTTTTAATTCGTCTATCCTAATGCCAAAATCTATTAGATGCGACTATGTCTTAATGGTTTCGTATCTATAAATTTTTCATGATTTGACCTCAAATCAGGTAGGAACACCCGCTGAACTTAA----------------------------------------------------------------------------------------------------------------------------------------------------------------------------------------------------------
>OTU_361
AATGCGATAAGTAATGTGAATTGCAGAATTCAGTGAATCATCGAATCTTTGAACGCACCTTGCACCCTTTGGTATTCCGAAGGGTATGCCTGTTTGAGTGTCATTAAATTCTCAAGTCTTACAAGTTTTTTCTTGGATGATTTGGATTCTGAGGGTTATGTTGGCTCTAGTAGTCGGACTCCCTTTAAAAATATTAGTGGCTTGTCGATCCCCATTATTTGGTGTGATAGCTCTATCTACATCATGTATAATGGCAAGGTCATGTAATGGCAATTTAGCTGCTCTCTAATAGTCTAGAAATAGACAATTTGAACCATTTGACCTCAAATCAGGTAGGACTACCCGCTGAACTTAA---------------------------------------------------------------------------------------------------------------------------------------------------------------------------------------------------------
>OTU_363
AATGCGATAAGTAATGTGAATTGCAGAATTCAGTGAATCATCGAATCTTTGAACGCACCTTGCGCCCTTTGGCTATTCCGAAGGGCATGCCTGTTTGAGTATCATGAACACCTCAACTCTCATGGTTTTGCCATGATGAGCTTGGACTTTGGGGGTCTTGCCGGCCTGCGGTCGGCTCCTCTCAAATGAATCAGCTTGCCAGTGTTTGGTGGCGTCACGAGTGTGATAACTATCTGCGCTTGTGGTTTTCCACCAGTTAACCTTCAGTGATGAGGGTTCGCTGGAGCTCATAAATGTCCCTCCTCTGCGAGGACGACTTTTTGAATGTTTGATCTCAAATCAGGTAGGACTACCCGCTGAACTTAA----------------------------------------------------------------------------------------------------------------------------------------------------------------------------------------------
>OTU_365
ATGCGATAAGTAGTGTGAATTGCAGAATTCAGTGAATCATCGAATCTTTGAACGCACATTGCGCCCTTTGGTATTCCTTAGGGCATGCCTGTTCGAGCGTCATTTACACCCTCAAGCACAGCTTGGTGTTGGGCGTCTGTCCTCCGGGACTCGCCTCAAAAGGATTGGCAGCCACTTCAGCGGCTTAGAGCGCAGCAGAATTGCGTCCTCTGGCAGTCGAAGGCGGCATCCAAAAGCTTACTTTTCATTTTGACCTCGGATCAGGTAGGGATACCCGCTGAACTTAA-----------------------------------------------------------------------------------------------------------------------------------------------------------------------------------------------------------------------------------------------------------------------------
>OTU_367
ATGCGATACGTAATGTGAATTGCAGAATTCAGTGAATCATCGAATCTTTGAACGCACATTGCACTCCTTGGTATTCCGAGGAGTATGCCTGTTTCAGTATCATGAGCACTCTCACACCTAACCTTTGGGTTATGTCGTGGAATTGGGATGCGCCGATTTTTACTAGTCGGCACTCCTAAAATGTAGCTCTTGGCTGTTTCCTACTACAGCAGTTTGGCCTAATAGTTTTGACTTTTGTCAAATCTTTGGCTACATTTGCTTCTGGAAATCAGTCTTGATAATACAGAAAACTCATTTCAAACTTTGATCTGAAATCAGGTAGGGCTACCCGCTGAACTTAA-----------------------------------------------------------------------------------------------------------------------------------------------------------------------------------------------------------------------
>OTU_369
ATGTGATAAGTAATGTGAATTGCAGAATTCAGTGAATCATCGAATCTTTGAACGCACCTTGCGCTCCCTGGTATTCCGAGGAGCATGTCTGTTTGAGTGTTATGAAATCTTCAACCCACCTGTTTCTTGTCAAACAGAGTGGTGCTTTGGATCATGGGCGTCTTTGCTGGCCCCCAAGCCGGGGTTGGCTCGCCTGGAATGCATGAGCAGCATCGTACCTCGACATCTGGCTTGACTTGGCGTGATAGGTTATTTCGCTGGGGACAACACTTCGGGTGTTGGCCGAGTCGTGGAAAGAGGGCTACCAATGAAATGTACTCTAAATATTTGACCTCAAATCAGATAGGACTACCCGCTGAACTTAA-----------------------------------------------------------------------------------------------------------------------------------------------------------------------------------------------
>OTU_371
TTGCGAGAAGTAATGCGAAACGCTAAGCCAGTGAATCATCAAATCTTTGAACGCAACTTGCGCTTCCCCTTGCCGGGGAGCATCCTTCATTGAGTGTGTGTTGATCTAACTCTGTTCTTCTCTTCTCGTCTGAAAGGAAGAACAGGCTTGTGGGTCCTTCGGTTCATTGGGTTGAACCGTGACCTCAAAACCCAGCCCGTTTTTGTCGCGGCCGGGGCGTGTGCTGTTGGCTCAGCCTCCTGATGGTCTTGAAAGAGAACTTTTAGAGGTTGTCCTGGGTGnGTGTCCTGACCACACAnGATGATAAAGCACAAAGTCATACCTCAATTGAAGGAAGAAAACCTGCTGGACTGAA---------------------------------------------------------------------------------------------------------------------------------------------------------------------------------------------------------
>OTU_373
ATGCGATAAGTAGTGTGAATTGCAGAATTCAGTGAATCATCGAATCTTTGAACGCACATTGCGCCCCTTGGTATTCCATGGGGCATGCCTGTTCGAGCGTCATCTACACCCTCAAGCTCTGCTTGGTGTTGGGCGTCTGTCCCGCCTCTGCGCGTGGACTCGCCCCAAATTCATTGGCAGCGGTCCTTGCCTCCTCTCGCGCAGCACATTGCGCTTCTCGAGGTGCGCGGCCCGCGTCCACGAAGCAACATTACCGTCTTTGACCTCGGATCAGGTAGGGATACCCGCTGAACTTAA-------------------------------------------------------------------------------------------------------------------------------------------------------------------------------------------------------------------------------------------------------------------
>OTU_375
ATGCGATAAGTAATGTGAATTGCAGAATTCAGTGAATCATCGAATCTTTGAACGCACATTGCGCCCTCTGGTATTCCGGGGGGCATGCCTGTTCGAGCGTCATTACAACCCTCAAGCTCTGCTTGGTATTAAGCTTCACCTGAAAAGGCGGGCTCTAAAATCAGTGGCGGTGCCATTCGGCTTCAAGCGTAGTAATTTTTCTCGCTTTGGATGACCGGTTGCGTGCCTGCCATAACCCAAAATTTTATCAAAGGTTGACCTCGGATCAGGTAGGGATACCCGCTGAACTTAA------------------------------------------------------------------------------------------------------------------------------------------------------------------------------------------------------------------------------------------------------------------------
>OTU_377
ATGCGATAAGTAATGTGAATTGCAGAATTCAGTGAATCATCGAATCTTTGAACGCACCTTGCGCCCTTTGGCTATTCCGAAGGGCATGCCTGTTTGAGTATCATGAACACCTCAACTCTCACGGTCCGCCGTGATGAGCTTGGACTTTGGGGGTCTTGCTGGCCTAGCGTCGGCTCCTCTCAAATGGATCAGCCTGCCAGTGTTTGGTGGGATCACAGGTGTGATAACTATCTACGCTTGTGGTTTCCTGCCATGTAACCTTCAGCGATGGGGGTTCGCTGGAGCTCACAGATGTCCCTTCCTTCGCGAGGACAGCTTTTTGAACGTTTGATCTCAAATCAGGTAGGACTACGCGCTGAACTTAA-----------------------------------------------------------------------------------------------------------------------------------------------------------------------------------------------
>OTU_379
AAAAATTGGCCGAATGCGATAAGTAATGTGAATTGCAGAATTCAGTGAATCATCGAATCTTTGAACGCACATTGCGCCCCTTGGTATTCCGAGGGGCATGCCTGTTCGAGCGTCATTACAACCCTCAAGCACTGCTTGGTATTGGGCTCCGCTGGCTCCAGCGGGCCTTAAAATCAGTGGCGGCGCCGTTTGGGCTCTGAGCGTAGTAAATATCCTCGCTATAGAGACCAGGCGGTTCTTGTCATCAACCCCCAACTTTCTAAGTTTGACCTCGGATCAGGTAGGGATACCCGCTGAACTTAAA------------------------------------------------------------------------------------------------------------------------------------------------------------------------------------------------------------------------------------------------------------
>OTU_381
ATGCGATACGTAATGTGAATTGCAGAATTCAGTGAATCATCGAATCTTTGAACGCACCTTGCGCTCCTTGGTATTCCGAGGAGCATGCCTGTTTGAGTGTCATTAATATAATCAACCCTCTCTTCTTGAGTGGTTTGGATGTGGGGGTTTGCTGGCCTCTTAAAAAGGGTTATAGCTCTCCTGAAATGCATTAGCAGAACAACCCTGTTCATTGGCGTGATAACTATCTACGCTATTGAATGTGAAGGGCAGTTCAGCTTTCTAACAGTCCTTGGACAGCTCATCATTAATGTGACCTCAAATCAGGTAGGACTACCCGCTGAACTTAA-----------------------------------------------------------------------------------------------------------------------------------------------------------------------------------------------------------------------------------
>OTU_383
ATGCGATAAGTAATGTGAATTGCAGAATTCAGTGAATCATCGAATCTTTGAACGCACATTGCGCCCCTCGGCACTCCGGGGGGCATGCCTGTCCGAGCGTCATTGAAACTATCAAGCCTGGCTTGGTCTTGGGCGCGGTCCTGGGACCCGCCCGCAACCCGTCGGCGGTGCCGGTTCGGCCCTGAGCGTAGCAGAGATACTCGCTCTGGGGCCGCGGCGGCGCCCGCCAGCAAGTTTTTACCTACGGTTTGACCTCGGATCAGGTAGGGATACCCGCTGAACTTAA------------------------------------------------------------------------------------------------------------------------------------------------------------------------------------------------------------------------------------------------------------------------------
>OTU_385
ATGCGATACGTCATGCGAATTGCAAAACCAGTGAGTCATCAAAACTTTGAACGCAACTTGCACTTCCCATTCGGGGAGTATGTCTGTTGGAGTGCTTGTTCATCCCCACCATCAACCCCATTCCCTAATAAGTTTGGTGTGTTGTTTGAAGACCGCCTCTTTATCTTTACAGATAAATAGAGCGTAGATGAATAAACAATCATAATATCCGATCCTTGATTCGTTGTCTAACGACATCAGGAACGCGACGTCATAGTGTAAAAACTTTCGAATCGTGTTTCTGAAGATGAGAGATTAGTATCAGATATTTTTCGATCGAGCCTCCAATCAGTCAAGAATACCCGCTGAATTTAA----------------------------------------------------------------------------------------------------------------------------------------------------------------------------------------------------------
>OTU_387
ATGCGATACGTAGTGTGAATTGCAGATCTCAGTGAATCATCGAATCTTTGAACGCATATTGCACTCTCTGGTATTCTGGGGAGTATGCCTGTTTCAGAATCATCATTCATCCTCATCCTCGCATGGAGTTGGACCGTCTTTGCCTTCTGAAAGGCTGGTCCGAAATATCGTTCGCGATTGGGGAGGAAATCGTAAAGCGTGATGGTTGACCTCTACGGGTTATCTTTCGCTGCACCCTCTCTCTTTTGCGATGTATCACTTATCGTCCGTCTACATCGACGATGTTGACGAACGCATTCTCATCTTGATCTGAAATCAGGTAGGATTACCCGCTGAACTTAA----------------------------------------------------------------------------------------------------------------------------------------------------------------------------------------------------------------------
>OTU_389
ATGCGATAAGTAATGTGAATTGCGGAATTCAGTGAATCATCGAATCTTTGAACGCATATTGCGCCCATTAGTATTCTAGTGGGCAGGACCGTTCGAGCGTCATTTCGACCCTTAAGCCTTGGTTGCTTAGTGTTGGGAGCCTACGGCAACGTAGCTCCTCAAAGTTAGTGGCGGAGTTGGTTCACACTCTAGACGTAGTAGATTTTTATCTCGCCTATCAGTTGGACCGGTCCCCTGCCGTAAAACCCCCCGAACTTCTTAAAGTTGACCTCGAATCGGTTCAGACAAACTCGCTAAATTGAAGCATCTTAGTCAGCGAAGGAAAAGAAACCAACAGGGATTACCTCAGTAACGGCGAGTGAAGCGGTAATAGCTCAAATTTGAAATCTGGCTCTTTCAGGGTCCGAGTTGTAATTTGTAGAAGATGCTTTGGGTGTAGCCCCGGTCTAAGTTTCTTGGAACAGGACGTCATAGAGGGTGAGAATCCCGTATGTGACTGGGTGCTTTCGCCCGTGTAAAGCTCTTTCGACGAGTCGAGTTGTTTGGGAATGCAGCT
>OTU_391
GCGCGAAATGTAGTGTGAATCGCAGAACATTGTGAATCATCGAATCTTTGAACGCACATTGCGCCTCCCTTTACGGGGAGGCATGCCTGTCTGAGCGTCATTTAAACCAATAGGCCCGATGGGGTCTGTGTTGGGCGTCGCCCTGGGGCGTCGCTTGGAATCCATCGGTCGAACGTGGCGGACGTGATCCATTAGGACTGACCGCCCCGGGACCTTAAATCTCAGATTTGACCTCAGATCAGGTAGGGACACCGCCTGAACTTAA---------------------------------------------------------------------------------------------------------------------------------------------------------------------------------------------------------------------------------------------------------------------------------------------------
>OTU_393
TGCGATACGTAATGTGAATTGCAGAATTCAGTGAATCATCGAATCTTTGAACGCACCTTGCGCCCCTTGGTATTCCGAGGGGCGGATTCCCCTAGTAACTGCGAGTGAAGCGGGAAAAGCTCAAATTTAAAATCTGGCGGTCATTGGCCGTCCGAGTTGTAATTTAGAGAAGCGTCTTCCGCGCTGGACnGTGCACAAGTCTCCTGGAATGGAGCGTCATAGAGGGTGAGAATCCCGTCTTTGGCACGGATGCCCGGTGCTTCTGTGATGCGCTCTCGAAGAGTCGAGTTGTTTGGGAATGCAGCG----------------------------------------------------------------------------------------------------------------------------------------------------------------------------------------------------------------------------------------------------------
>OTU_395
ATGCGATACGTAATGTGAATTGCAGAATTCAGTGAATCATCGAATCTTTGAACGCACATTGCGCCCGCCAGCACTCTGGCGGGCATGCCTGTTCGAGCGTCATTTCAACCCTCAGAACCCCTTTGGGGGATCTGGCGTTGGGGATCGGCAGTCCTGCCGGCCCCGAAATATAGTGGCGGTCTCTCTGTGACCTTCCCTGTGTAGTAGCGATACCTCGCAGCGGGATAGCAGTTTGGCCACGCCGTAAAACACCCAACTTCTCAAGGTTGACCTCGAATCAGGTAGGAATACCCGCTGAACTTAA------------------------------------------------------------------------------------------------------------------------------------------------------------------------------------------------------------------------------------------------------------
>OTU_397
ATGCGATAATTAATGTGAATTGCAGAATTCATGAGAGTCATCGAGTCTTTGAACGCAACTAGCACTCTTTGGTTACCCAGAGAGTATACCTGTTTGAGTATTCTTTTTACCATCAAGGTTACAAGGTTTCGGCCTTTTGACCTTGGAGTATGAGTTTTACCTCGGGGTTTCGACTCCAGGGTTGACTTGAAATACATGTCCGAGGTTTAGGACGAGGTACTGTTAATTGAAAGACTAACAACCCCCTCACCCTACCCTCAACCATTCAGAATCTCAAATCAGGCAAGAGTACCTGCTGAATTTAA-----------------------------------------------------------------------------------------------------------------------------------------------------------------------------------------------------------------------------------------------------------
>OTU_399
AATGCGATAAGTAATGTGAATTGCAGAATTCAGTGAATCATCGAATCTTTGAACGCACATTGCGCCCGCCAGTATTCTGGCGGGCATGCCTGTTCGAGCGTCATTTCAACCCTCAAGTCCCCTGTGGACTCGGTGTTGGGGACCGGCGAGACAGCCGCGGATCTTCTTCCGCAGCGAGTCGCCGCCCCCAAATGACTTGGCGGCCTCGTCGCGGCCCTCCTCTGCGTAGTATAGCACACCTCGCAACAGGAGCCCGGCGAATGGCCACTGCCGTAAAACCCCCCGAACTTTTTCAGAGTTGACCTCGAATCAGGTAGGAATACCCGCTGAACTTAA----------------------------------------------------------------------------------------------------------------------------------------------------------------------------------------------------------------------------
>OTU_401
AATGCGATAAGTAATGTGAATTGCAGAATTCAGTGAATCATCGAATCTTTGAACGCACATTGCGCCCATTAGTATTCTATTGGGCATGCCTGTTCGAGCGTCATTTTGACCACTTAAGCCTGGCTTAGTGTTGGGAATCTACGTTTGTAGTTCCTTAAATCTAGTGGCGGAGCCGCAGTGGCCTCTGAGCGTAGTAATTTTTTCTCGCTTTGGAAGGTTCTGTAGTTTTTGCCATTAAACCCCCAATTTTTTAAGGTTGACCTCGGATCAGGTAGGAATACCCGCTGAACTTAA----------------------------------------------------------------------------------------------------------------------------------------------------------------------------------------------------------------------------------------------------------------------
>OTU_403
ATGCGATAAGTAATGTGAATTGCAGAATTCAGTGAATCATCGAATCTTTGAACGCACATTGCGCCCCTTGGTATTCCGAGGGGCATGCCTGTTCGAGCGTCATTACAACCCTCAAGCATTGCTTGGTATTGGGTTCCGCTGCTCACCCAGCGGGCCTTAAAGTCAGTGGCGGTGCCGTCGGGCCCTGAGCGTAGTAATTCTCTCGCTATAGAGTCCCGGCGGTTACCTGCCAGAACCCCCCGACTTTTAAGGTTGACCTCGGATCAGGTAGGGATACCCGCTGAACTTAA--------------------------------------------------------------------------------------------------------------------------------------------------------------------------------------------------------------------------------------------------------------------------
>OTU_405
ATGCGATAAGTAATGTGAATTGCAGAATTCAGTGAATCATCGAATCTTTGAACGCACATTGCGCCCTCTGGTATTCCGGGGGGCATGCCTGTTCGAGCGTCATTATGACCAATCACGCAAGTGGTATTGGGGCTTGCTATACGGCATCCCTTAAACTCAGTGGCAGTGCTATAGGCTCTCAGCGCAGTAATTATTTCGCTCTTGAGTCCTAGACCCACCCGCCAAAACCCCAACTTTCTTAGGTTGACCTCGGATCAGGTAGGGATACCCGCTGAACTTAA-----------------------------------------------------------------------------------------------------------------------------------------------------------------------------------------------------------------------------------------------------------------------------------
>OTU_407
GTGCGACATGTAGTGGGAGATGCACGGCCTGTGAATCATCGAGTCTTTGAACGCAACTTGCGCCCTTCGGGGCATGTCTGTTCGTGCGGGTTTGTGATGTAGAAGTGTTGAGGCGGGATGGCTCGTCTTGAATGATGCTAGCAAATGGTGCAGTAGTATTTGGTCTTTTGGTCATACCCACATCACCATCAGTGATTTTTTTCATCCCACGGACAGGCAAGATTACCCGCTGAACTTAA-----------------------------------------------------------------------------------------------------------------------------------------------------------------------------------------------------------------------------------------------------------------------------------------------------------------------------
>OTU_409
ATGCGATAAGTAATGTGAATTGCAGAATTCAGTGAATCATCGAATCTTTGAACGCACATTGCGCCCCCTGGTATTCCGGGGGGCATGCCTGTTCGAGCGTCATTTATACCAATCTAGCCCGGCTAGGTGTTGGGCTCCGCCGTTTGGCGGGCCTTAAAATCAGTGGCAGCGCCGTCTGAGCTCTGAGCGTAGTAAATATCCTCGCTATAGAGACCAGGTGGCTCTTGTCATCAACCCCCAACTTTCTAAGTTTGACCTCGGATCAGGTAGGGATACCCGCTGAACTTAA---------------------------------------------------------------------------------------------------------------------------------------------------------------------------------------------------------------------------------------------------------------------------
>OTU_411
ATGCGATAAGTAATGTGAATTGCAGAATTCAGnGAATCATCGAATCTTTGAACGCACATTGCGCCTCCGGGTATTCCTGGAGGCATGCCTGTTCGnGCGTCGTTTAGACCATGAGGCTTTGCCTTGCGATGACACTTGGGGCAATTTGACAGTCTTTCGAGAATTCAAAATCCCATCTGTTCAAACTTATTGGCACCTGAAGATTGGCCCAGCACAGCAAAATGTGTAAAGGAAAGTCTGAAAGATGCCTGTAATTCTGATGTAAATGTTGAAATGTCTCTTTGGAAACACTGAGACACGAAAACACGAACATCACTTTGGTCGACCTCGGATCAGGCAAGATTACCCGCTGAACTTAAT----------------------------------------------------------------------------------------------------------------------------------------------------------------------------------------------------
>OTU_413
ATGCGATAATTAATGTGAATTGCAGAATTCAGTGAATCATCGAGTCTTTGAACGCACATTGCGCCCCCTGGTATTCCGGGGGGCATGCCTGTCCGAGCGTCATTACTGCCCTCAAGCCCGGCTTGTGTGTTGGGCCCTGCTCCCCCGGGGGCAGGCCCGAAAGGCAGTGGCGGCACCGCGTCCGGTCCTCGAGCGTACGGGGCTTTGTCACCCGCTCTGTAGGCCCGGCCGGCGCTTGCCGACCCCCATCAATCTTTTTTCAGGTTGACCTCGGATCAGGTAGGGATACCCGCTGAACTTAA--------------------------------------------------------------------------------------------------------------------------------------------------------------------------------------------------------------------------------------------------------------
>OTU_415
GTGCGAAAAGTGTTGCGATTTGCACGAATCTGTGAGTCATCTAATTTTTGAACGCGAATGGCACTGTTACGTAAGTAGCAGTATGTCTGTTTGAGAATCGCAAAACAAGATCAACTCTAGTTGAGAGTTGGGATTGACCTTATGTGCCTTTGGGTACATTTGGTTTAAATAAATCGAGTTGATGAGCTTCCCAATACGGCTCAATGTGTGCTAGCGAGACAGTCGTCCCGATCTCACATTTCGGCCGTGTTGCAGAGTTCTGACCACAATTCGCTAAACTCATAAATCAAATACGATCTCAAATCAGGCAAGATTACCCGCTGAACTTAA----------------------------------------------------------------------------------------------------------------------------------------------------------------------------------------------------------------------------------
>OTU_417
ATGCGATAAGTAATGnGAATTGCAGAATTCAGTGAnTCATCGAATTTTTGAACGCATATTGCACTCCTTGGTATTCCTTGGAGTACACTTGTTCGAGCGCCGGTTGCGTCGTAAGGCTCTGCCTTGTGTTGAGATGCTTCCCTGATCGGGAAATCTCCGAACCTATGGGCGTCGTCGTTCCCGAACCGCAACACATTGCGACATTCGGAGCGCGGCGATCGCCGACAAACCGTCATGCATGGCCTCGAATCAAGTGGGGATACCCGCTAAACTTAA----------------------------------------------------------------------------------------------------------------------------------------------------------------------------------------------------------------------------------------------------------------------------------------
>OTU_419
ACGCGAAATGTAATGTGAATTGCAGAACCCCCGTGAATCATCGAATCTTTGAACGCACCTTGCGCCCGGGGGCATTCCCCTGGGCATGCCTGTCTGAGTGTCGCGCCCCTCTCGCTCAAGTTTCTTGATGCGGACCGTGGCGGCGGCCGTCTGGCCCCGCCGAAACGTGCTCGGGACCCGGTCCGACGTTGTAGACCCTCGTCGGCCGGCCCCTCGTTCCACTTTCGACCTCAGATCAAGCAGGACTACCCGCTGAACTTAA------------------------------------------------------------------------------------------------------------------------------------------------------------------------------------------------------------------------------------------------------------------------------------------------------
>OTU_421
ATGCGATAAGTAATGTGAATTGCAGAATTCAGTGAATCATCGAATCTTTGAACGCACATTGCGCCCGGTGGTATTCCGCCGGGCATGCCTGTTCGAGCGTCATTATAACCACTCAAGCCTGGCTTGGTATTGGGGTTCGCGGTTCCGCGGCCCCTAAAATCAGTGGCGGTGCCGGTGGGCTCTAAGCGTAGTAAATCTCCTCGCTATAGGGTCCCTCCGGTTGCTCGCCAGAACCCCCAATTTTTTAAGGTTGACCTCGGATCAGGTAGGGATACCCGCTGAACTTAA----------------------------------------------------------------------------------------------------------------------------------------------------------------------------------------------------------------------------------------------------------------------------
>OTU_423
AGTGCGATAAGTAATGTGAATTGCAGAATCCGTGAATCATCGAATTTTTGAACGCAAATTGCACTCTCTGGTATTCCGGGGAGTATGCCTGTTTGAGGGTTGGTTTAAATAACAATCGGTATGTTGCTTTCGTGACATTTCGGAGTTGGGTCATCTTTTTTGCTTTTTTAAGGGACCTAAAATTGATGTTCTCGCGCATTTTGACGTGTATAATTTTTTATCTCGTCATTGGATGCCGGGGTATTATTAGGTGTGACTATGCTAAGTAGTTTCATGCCTATAGGATTCTTGATTTCAACCTCAAATCAGGTAGGGATACCCGCTGAACTTAA--------------------------------------------------------------------------------------------------------------------------------------------------------------------------------------------------------------------------------
>OTU_425
ATGCGATAAGTAATGTGAATTGCAGAATTCAGTGAATCATCGAATCTTTGAACGCACATTGCACCCTTTGGCATTCCGAGGGGTATGCCTGTTCGAGCGTCATTTATACCTCAAGCCTTAGGCTTGGTGATGGGCAATGCCAGTAAGGCATGCCTGAAAATCAGAGGCAGTGAAGCCTGAGTGCGAAAGCGTAGTGATAATTTTATAACCGCTTAGGCCTCGGGTGAAGCTTGCAGAACACCAAAACTCGACGTTTTTGACCTCGGATCAGGTAGGGATACCCGCTGAACTTAA----------------------------------------------------------------------------------------------------------------------------------------------------------------------------------------------------------------------------------------------------------------------
>OTU_427
ATGCGATAAGTAATGTGAATTGCAGATTTCAGTGAATCATCGAATCTTTGAACGCACCTTGCACTCCTAGGTCTTCCGAGGAGTATGCCTGTTTGAGTGCCCAGAATCAATCTCAACTAACACTTCGTGTGTGAGTTGGATTTGGAGGTCTGCCGTTGACTTGTTCACGGCTCCTCCTAAATATAnTAGCTGCTTGGTAATGAATACCGTTAGCTTGATATCATGTCTATGCTGCGGTTGAATTAGTCCAGTGCTTCTAATCGTCTTCGGACAACTATTCTGAGCTCGGGCCTCAAATCAGGTAGGATTACCCGCTGAACTTAA----------------------------------------------------------------------------------------------------------------------------------------------------------------------------------------------------------------------------------------
>OTU_429
ATGCGATAAGTAATGTGAATTGCAGAATTCAGTGAATCATCGAATCTTTGAACGCACATTGCGCCCTTTGGTATTCCGAGGGGCATGCCCGTTCGAGCGTCATTATACCCCTCAAGCGTCGCTTGGTGTTGGGGCCTGCTGTGACCGGCAGCCCTTAAAATCAGTGGCGGTGCCCTCTGGCCCTGAGCGTAGTAATACTTCTCGCTACGGGGTCCGGGAGGTGCTTGCCAGCAACCCCCAACTTTCTCTGGTTGACCTCGGATCGGGTAGGGATACCCGCTGAACTTAA---------------------------------------------------------------------------------------------------------------------------------------------------------------------------------------------------------------------------------------------------------------------------
>OTU_431
ATGCGATAAGTAATGTGAATTGCAGAATCAGTGAATCATCGAATTTTTGAACGCATATTGCACTCCTTGGCATTCCTTGGAGTACACTTGTTCGAGCGCCGGTTGTGTCTTAAGGCTCTGCCTTGCGTTGAGGTTTTGGCTCCAAACCCTCCAAACACATGGGCGTCTGTCGTGCCTGAACCGCAACATTCTGCGTCTAAAGGACCCGGCAAGCGCCAGTCAACCGTCTAGCATGGCCTCGGATCAAGTGGGGATACCCGCTAAACTTAA----------------------------------------------------------------------------------------------------------------------------------------------------------------------------------------------------------------------------------------------------------------------------------------------
>OTU_433
ATGCGATAAGTAATGTGAATTGCAGAATTCAGTGAATCATCGAATCTTTGAACGCACATTGCGCCCTCTGGTATTCCGGGGGGCATGCCTGTTCGAGCGTCATTATAACCACTCAAGCTCTCGCTTGGTATTGGGGTTCGCGGTTCCGCGGCCCCTAAAATCAGTGGCGGCGCCAGCGGTGCTCTCAGCGTAGTAATACTCCTCGCTTGGGAATCGCGGTTGATGCTTGCTAGCAACCCAACTATATATTAGGTTGACCTCGGATCAGGTAGGGATACCCGCTGAACTTAA-------------------------------------------------------------------------------------------------------------------------------------------------------------------------------------------------------------------------------------------------------------------------
>OTU_435
CCGTGTTTCAAGACGGnCCGTGTTTCAAGACGGGCCGTGTTTCAAGACAGnCCGTGTTTCAAGACGGGTTACGACTTTTACTTCCTCTACCGTGTTTCAAGACGGGTTACGACTTTTACTTCCTCTACCCGTGTTTCAAGACGGGTTACGACTTTTACTTCCTCTAGTTTGGGAATGCAGCn--------------------------------------------------------------------------------------------------------------------------------------------------------------------------------------------------------------------------------------------------------------------------------------------------------------------------------------------------------------------------------------
>OTU_437
ATGCGATACGTACTGGAAATTGCATACGTGAGTCATCGAATTTTTGAACGCACATTGCACCTATTTGTATTCAGATAGGTATGCGTGGATGAGCGTCATTCAATGTAAAGTTGTACTTTTTTATGAATGTACTAATTGAATGGCTCTGGTATAGTGAAACACATTTACCAGTTGCTCTTATTTTTTTTGGCCTCATCCACGTAGGAGTACCCGCTGAACTTAA---------------------------------------------------------------------------------------------------------------------------------------------------------------------------------------------------------------------------------------------------------------------------------------------------------------------------------------------
>OTU_439
ATGCGATAAGTAATGTGAATTGCAGAATTTAGTGAATCATCGAATCTTTGAACGCACATTGCGCCTTCTGGTATTCCAGGGGGCATGCCTGTTCGAGCGTCATTACAACCCTCAAGCTCAGCTTGGTATTGGGTGTTACCTTGCGTGGTACGCCTTAAAATCAGTGGCAGTGCCATTCAGCTTCAAGCATAGTAATACTTCTTGCTTTGGAGGTTGGGTGTTTGCTTGCCAGCAACCTCTAATTATCAAAGGTTGACCTCGGATCAGGTAGGGATACCCGCTGAACTTAA--------------------------------------------------------------------------------------------------------------------------------------------------------------------------------------------------------------------------------------------------------------------------
>OTU_441
ACGCGAAAACGTGTGATGACGTGCAACTTTTGAGAATCACAAGTATTTGAACGCAGCATGTGTCACTTTTGGTGGCATGATAGATTGAGCGTGCAGCAGGATGCAGACAATGAGAATTGTCTGGGAAGTGGGGCGCAGCCAACACGCGCACGCCCTCAAAGACACACGCGTACGTGGGAACAAGCAGACCACGGACAGGATTGACACACACACACGTGCCTCAGTCTATCAAGAACACCCGCTGAACTTAA-----------------------------------------------------------------------------------------------------------------------------------------------------------------------------------------------------------------------------------------------------------------------------------------------------------------
>OTU_443
ATGCGATAAGTAATGCGAATTGCAGAATTCCGTGAGTCATCGAATCTTTGAACGCACATTGCGCCCCCCGGCTTGCTTCCCGGGGGGCATGCCTGTCCGAGCGTCATTGCCATCCCCTCAAGCTCTGCTTGGCTTGTTGGGCCAGCGTCCGCCCGCGGCTCCTGTCGCGGGGGGATGGGCCCGAAAGGCAGTGGCGGCTCCTGGAGACTTGGTCCTTTGGGCGGTGATGCATGGGTCTCTTCATCCACCGTCCCGTTGGCCGCGCCCCGGGAGTCTGTCGAACGATTGGTCTTCCCCCTTTAGGTTGACCTCGGATCAGGTAGGGATACCCGCTGAACTTAA----------------------------------------------------------------------------------------------------------------------------------------------------------------------------------------------------------------------
>OTU_445
ATGCGATAAGTAATGTGAATTGCAGAATTCAGTGAATCATCGAATCTTTGAACGCACATTGCGCCCCTTGGTATTCCGAGGGGCATGCCTGTTCGAGCGTCATTATAACCACTCAAGCCTAGCTTGGTATTGGGGTTCGCGTGCTCGCGGCCCTTAAAATCAGTGGCGGCGCCATCTGGCTCTAAGCGTAGTACATACTCTCGCTACAGACGTCCGGTGGATGCTGGCCAGCAACCCCCAATTTATCAAGGTTGACCTCGGATCAGGTAGGGATACCCGCTGAACTTAA---------------------------------------------------------------------------------------------------------------------------------------------------------------------------------------------------------------------------------------------------------------------------
>OTU_447
AATGCGATAAGTAATGTGAATTGCAGAATTCAGTGAATCATCGAATCTTTGAACGCACATTGCGCCCCTTGGTATTCCGGGGGGCATGCCTGTTCGAGCGTCATTATAACCAATCCAGCCTAGCTGGGAGTTGGGCCTCGCTATATAGTGGGCCTTAAAATCAGTGGCGGTGCTTTTAGGCTCTACGCGTAGTAAATTTCTCGCTATAGAGTCCTGAGGAATACTTGCCAGCAACCCTTTATTTCTTAGGTTGACCTCGGATCAGGTAGGGATACCCGCTGAACTTAAA---------------------------------------------------------------------------------------------------------------------------------------------------------------------------------------------------------------------------------------------------------------------------
>OTU_449
CCGTGTTTCAAGACGGGCCGTGTTTCAAGACAGGTTACGACTTTTACTTCCTCTATCCGTGTTTCAAGACGGGTTACGACTTTTACTTCCTCTAAACCGTGTTTCAAGACGGGTTACGACTTTTACTTCCTCTACCCGTGTTTCAAGACAGGTTACGACTTTTACTTCCTCTATCCGTGTTTCAAGACGGGCCGTGTTTCAAGACGGGTTACGACTTTTACTTCCTCTAGTTTGGGAATGCTGCG-----------------------------------------------------------------------------------------------------------------------------------------------------------------------------------------------------------------------------------------------------------------------------------------------------------------------
>OTU_451
AATGCGATAAGTAATGTGAATTGCAGAATTCAGTGAATCATCGAATCTTTGAACGCACCTTGCGCCCCTTGGCTATTCCGAAGGGCATGCCTGTTTGAGTATCATGAACACCTCAACCCTCGTGGTTCGCCACGACGGGCTTGGACTTTGGAGGTTTTGCTGGGCCCCCCTGTGGTCGGCTCCTCTCAAATGAATCAGCTTACCAGTGTTTGGTGGCGTCGCAGGTGTGATAACTATCTACGCTTGTGACCGTCTGCCATGCGACCTTCGGCGACGAGGGTTTGCTGGGGCTTACAGATGTCTTTCCCGAGTGAAGACAGCTTTTTGATCGTTCGATCTCAAATCAGGTAGGACTACCCGCTGAACTTAA------------------------------------------------------------------------------------------------------------------------------------------------------------------------------------------
>OTU_453
AATGCGATACGTAATGTGAATTGCAGAATTCAGTGAATCATCGAATCTTTGAACGCACCTTGCGCCCTTTGGTATTCCGAAGGGCACACCCGTTTGAGTGTCGTGAAATCCTCAAACCTTCTTGGTTTCTTGAACCAGGAAGGCTTTGGACTCTGGAGGTTCTTGCTGGCCTTACTTTGTTGAAGCCAGCTCCTCTAAAATGAATTAGTGGGATCTGCTTTGCGGATACTTGACGTGATAAGATATTTCTACGTCTTGGATCTCGCACTGTTCGCTCTGGATCCTGCTTCTAACCGTCTCATAGAAGACAATGGGTTAAGTGATTGCCACTTGGCCTACAAACCTTGACCTCAAATCGGGTGAGACTACCCGCTGAACTTAA------------------------------------------------------------------------------------------------------------------------------------------------------------------------------
>OTU_455
AACGCGAAATGTAATGTGAATTGCAGAACCCCCGTGAATCATCGAATCTTTGAACGCACCTTGCGCCCTGAGGTATTCCTCTGGGCATGCCTGTCTGAGTGTCGCGCACCTCTCAACCACGCACGTTTTGGCGCGCGCTGGCTTGGACCGTGGCCGCAAGGCTGACAACGCATGTCATCAGCCCGGCCGAAATGCACACGGAGCGCATACGCGCTCGAGACGTCGCCCAGCGTTGTAGACCCCTCGCTTGGACCGTCACGAGAGCGTGGCTCCCCAGTCTATCATTTCGACCTCAGATCAAGCAGGACTACCCGCTGAACTTAA----------------------------------------------------------------------------------------------------------------------------------------------------------------------------------------------------------------------------------------
>OTU_457
ATGCGATACGTAATGTGAATTTCAGAATTCAGTGAATCATCGAATCTTTGAACGCACCTTGCGCCCCTTGGTATTCCGAGGGGCATGCCTGTTCGAGCGTCATTACAACCCTCAAGCTCTGCTTGGTATTGGGCCTCATCGGTAACGGCGAGTGAAGCGGCAACAGCTCAAATTTGAAATCTGGCTCTTTCAGGGTCCGAGTTGTAATTTGTAGAAGATGCTTCGGGTGTGGCTCCGGTCTAAGTTCCTTGGAACAGGACGTCATAGAGGGTGAGAATCCCGTATGTGACTGGGTGCCTTCGCCTATGTGAAGCTCTTTCGACGAGTCGAGTTGTTTGGGAATGCAGCT---------------------------------------------------------------------------------------------------------------------------------------------------------------------------------------------------------------
>OTU_459
AATGCGATAAGTAATGTGAATTGCAGAATTCAGTGAATCATCGAATCTTTGAACGCACCTTGCACCCTTTGGTATTCCGAAGGGTATGCCTGTTTGAGTGTCATTAAATTCTCAAAATTAACAATTTTTGTTTATTTTGGACTTGAGGGTTTTGTTGGCTCTAATATACTTGAGTTGGCTCCCTTTAAATGCATGAGTGGCTTATTGATCCCCCATTATTTGGTGTGATAGCTATATCAACATTATATACAATGGCAGGATCATATAATATAGCTGCTATCTAACTGTCGAAAGACAATTTTGAACCATTTGACCTCAAATCAGGTAGGACTACCCGCTGAACTTAA-----------------------------------------------------------------------------------------------------------------------------------------------------------------------------------------------------------------
>OTU_461
AATGCGATAAGTAATGTGAATTGCAGAATTCAGTGAATCATCGAATCTTTGAACGCACATTGCGCCCTCTGGTATTCCGGGGGGCATGCCTGTTCGAGCGTCATTATAACCACTCAAGCTCTCGCTTGGTATTGGGGTTCGCGGTTTCGCGGCCCCTAAAATCAGTGGCGGTGCCTGTCGGCTCTACGCGTAGTAATACTCCTCGCGATTGAGTCCGGTAGGTCTACTTGCCAGCAACCCCTAATTTTTTTAAGGTTGACCTCGGATCAGGTAGGGATACCCGCTGAACTTAA-----------------------------------------------------------------------------------------------------------------------------------------------------------------------------------------------------------------------------------------------------------------------
>OTU_463
ATTGCGATAAGTAATGTGAATTGCAGATTTCCAGTGAATCATCGAATCTTTGAACGCACCTTGCGCTCCTTGGTATTCCGAGGAGCATGCCTGTTTGAGTGTCATTTAATTCTCAACCATTCTACTATTCTTCTTTCTTGATCTTGATCTATGAGAGGAGAGGGGGAAGTATGGCTTGGAGTTGGGGGTTGCTGGCAGGAACTGTCAGCTCTCCTTAAATGCATTAGCAATCGAGTTGGCTAGTCTTTGACGTGCACGGCTTCAGACGTGATAATGATCGTCTTAGCTGGAGCGTCTTTTCTAGACTATGGTGCATAGTAGATTGCTTCTAATCAGAATGGAAGAACAAAAAACTATAAGAGTCTAGAGTCTATCAAGCTTAGCTACTAGTCAGTCGAATTATTTATTTGACTGGCGAACACAAGCGAAAGAGAGACGCTTGACCTTTCTTTTCTTTTCTTCTCTATnTCT-------------------------------------------------------------------------------------
>OTU_465
ATGCGATACTTGGTGTGAATTGCAGAATCCCGTGAACCATCGAGTCTTTGAACGCAAGTTGCGCCCCAAGCCTTTTGGCCGAGGGCACGTCTGCCTGGGTGTCACAAATCGTCGTCCCCCCATCCTCTCGAGGATATAGGACGGAAGCTGGTCTCCCGTGTGTTACCGCACGCGGTTGGCCAAAATCCGAGCTAAGGATGCCAGGAGCGTCTTGACATGCGGTGGTGAATTCAATCTCCTCGTCATATCGTCGGTCGTTCCGGTCCAAAAGCTCTCGATGACCCAAAGTCCTCAACGCGACCCCAGGTCAGGCGGGATCACCCGCTGAG-----------------------------------------------------------------------------------------------------------------------------------------------------------------------------------------------------------------------------------
>OTU_467
ATGCGATAAGTAATGTGAATTGCAGAATTTAGTGAATCATCGAATCTTTGAACGCACATTGCGCCCGCTAGTATTCTGGCGGGCATGCCTGTTCGAGCGTCATTTCAACCCTCAAGCGCTGTTCGCTTGGTGTTGGGGCTATTTACAGATTGTATCTGTAAGCCCTGAAAATCAGTGGCGGGCTCGCTAGCATCCCGAGCGCAGTAATTTTACTTCCTCGCTTTGGGCGTGCGGCGGGTTTTTTTCTCCAGCCATTAAACACTCCAATTTTTAAAGGTTGACCTCGGATCAGGTAGGAATACCCGCTGAACTTAA-------------------------------------------------------------------------------------------------------------------------------------------------------------------------------------------------------------------------------------------------
>OTU_469
AATGCGATAAGTAATGTGAATTGCAGAATTCAGTGAATCATCGAATCTTTGAACGCACATTGCGCCCCGTGGTATTCCGCGGGGCATGCCTGTTCGAGCGTCATTTCAACCCCTCAAGCTTCGGCTTGGTCTTGGAGCCTGCGGTCTCGCAGCCCCCTAAACTCAGTGGCGGTGCTATTGAGCTCTGAGCGTAGTAAATCTCCTCGCTATAGAGCCTCGGTAGTTGCTTGCCAACAACCCCCAATTTTTATCAGGTTGACCTCGGATCAGGTAGGGATACCCGCTGAACTTAA-----------------------------------------------------------------------------------------------------------------------------------------------------------------------------------------------------------------------------------------------------------------------
>OTU_471
AATGCGATAAGTAATGTGAATTGCAGAATTCAGTGAATCATCGAATCTTTGAACGCACCTTGCGCCCTTTGGTATTCCGAAGGGCATGCCTGTTTGAGTGTCATTAAATTCTCAACTTTGAATTCAGTTTCAAAGCTTGGATGTGAGGGCTTGCTGGCTTCCTTCAGTGGATGGTCTGCTCCCTTTAAATGCATTAGTGGGATCCTTTGTGGACGGTCACTTGGTGTGATAATTATCTACGCCTCGTACTGTGAAGCAAAACTTATGGGAACCTGCTTATAACCGTCTTCGGACAATCTATTGACCATTTGACCTCAAATCAGGTAGGACTACCCGCTGAACTTAA------------------------------------------------------------------------------------------------------------------------------------------------------------------------------------------------------------------
>OTU_473
AATGCGATACGTAATGTGAATTGCAGAATTCAGTGAATCATCGAATCTTTGAACGCACCTTGCGCCCCTTGGTATTCCGAAGGGCACACCCGTTTGAGTGTCGTGAAATCTTCAAAACCCCTTTGTGGGATTTTGGACTTGGAGGTCTAATGCTTGCCTTTGATTTCAAAAGCGAGCTCCTCTCAAATAAATTAGTGAGGTCTGCTTTGCTGGTCCTTGACGTGATAAGATGTTTCTACGTTTTGGATTTGGCACCGTCGCTCGCTTCTAACCGTCTCATGGACGACCGATGGCGCTCCGGTCACCGCCATCAACGTTGGCGGGAGGCTTGGCCCACGAAAGAAAACCCTTGACCTCAAATCGGGTGAGACTACCCGCTGAACTTAA-------------------------------------------------------------------------------------------------------------------------------------------------------------------------
>OTU_475
AGTGCGATAAGTAATGTGAATTGCAGAATTCCGTGAATCATCGAATCTTTGAACGCATATTGCACTTTCTGGTATTCCGGAAAGTATGCCTGTTTGAGGGTCAGTTAAATAAAAATCGGTGTTGTTGCTGCCTTTCGTGGTGACGCGTCGGAATTGAGTCGTCTTATCTTCGGCTAAGTGACTTAAAATTTTATATGATTTTCGAACGTATTTAAATTGCTTACGTACGTTTGAGATATCGAATATTTTATTAGGTTCGGTCATCCTTATGACTCGCGCCTATAATTTTTTCATTAAATGACCTCAAATCAGGTAAGAATACCCGCTGAACTTAA-----------------------------------------------------------------------------------------------------------------------------------------------------------------------------------------------------------------------------
>OTU_477
AATGCGATAAGTAATGCGAATTGCAGAATTCAGTGAGTCATCGAATCTTTGAACGCATATTGCGCCCTTTGGTATTCCGAAGGGCATGCCTGTTCGAGCGTCATTATCAACCATCAAGCCTGGCTTGTCGTTGGACCCCTTTGCGGCTGAAATATGCGGCAGGTCCGAAAGATAATGACGGCGTCGTGTTTGACCCTAGATGCAACGAGCTTTTAATAGCACGCATTGAAGTGGTCGGCCGACCCGGTCTTTAACCATCATTTTCTAAGGTTGACCTCGGATCAGGTAGGAATACCCGCTGAACTTAA--------------------------------------------------------------------------------------------------------------------------------------------------------------------------------------------------------------------------------------------------------
>OTU_479
AATGCGATACGTAATGTGAATTGCAGAATTCAGTGAATCATCGAATCTTTGAACGCACCTTGCGCCCCTTGGCATTCCGAGGGGCACACCCGTTTGAGTGTCGTGAAATCATCAAAAACCTTTTCTTTCATGGAAAGGATTTTTTTGGACTTGGAGGTTCTATGCTCGCTTTTGAAAGCGAGCTCCTCTCAAATGAATTAGTGGGGTCCGCTTTGCTGATCCTTGACGTGATAAGATGTTTCTACGTTTTGGATTTGGCACTGTCCCTTGGACACCTGCTCCTAACTGTCCGTTGGATGATGATGGTGCTTCGGTCACCGCCATGTACATTGGTGGGAGGCTGGACCCACAAAAAAAACCCTTGACCTCAAATCGGGTGAGACTACCCGCTGAACTTAA-------------------------------------------------------------------------------------------------------------------------------------------------------------
>OTU_481
AATGCGATACGTAATGTGAATTGCAGAATTCAGTGAATCATCGAATCTTTGAACGCACATTGCGCCCCTTAGTATTCTAGGGGGCATGCCTGTTCGAGCGTCATTACAACCCTCAAGCTCTGCTTGGTATTGGGCCGTGCCGGTTAGGCAGGCCTCAAAATGAGCGGCAGGACTCGTATCAGACCTGAGCGTAGTAATTCTTTCTCGCTTTGGGGACGGTGCGGCCTCGCCAAACACCATATTTTTTACAGGTTGACCTCGGATCAGGTAGGGTTACCCGCTGAACTTAA--------------------------------------------------------------------------------------------------------------------------------------------------------------------------------------------------------------------------------------------------------------------------
>OTU_483
AATGCGATAAGTAATGTGAATTGCAGAATTCAGTGAATCATCGAATCTTTGAACGCACATTGCGCCCCTTGGTATTCCGGGGGGCATGCCTGTTCGAGCGTCATTTCAACCCTCACGCGTAGCGTGGTCTTGGGCTCTGCCGGCAACGGCTTGCCTTAAAATCAGTGGCGGTGCCATCGAGCTCTACGCGTAGTAATAAACCCCTCGCGTGTGAGTCTCGGCGGTCGCTTGCCAGCAACCCCCAATTTTTTATGGTTGACCTCGAATCAGGTAGGGATACCCGCTGAACTTAA-----------------------------------------------------------------------------------------------------------------------------------------------------------------------------------------------------------------------------------------------------------------------
>OTU_485
AATGCGATAAGTAATGTGAATTGCAGATTTCAGTGAACCATCGAATCTTTGAACGCACATTGCGCCCGCCGGTACTCTGGCGGGCATGCCTGTTCGAGCGTCATTTCAACCCTCAAGCCTCTCCGGAGGGGCTTGGTGTTAGGGACCGGCCACGCCCCATCGCGGGTCGCCGCCCCCGAAATACAGTGGCGGCCTCGCCGTAGCTTCCCCTGCGTAGTAGCTTGAAACCTCGCACCGGGGCGCGGCGCGGCCATGCCGTTAAGGACCCGACCTGCCCAAAAGGTTGACCTCGAATCAGGTAGGGATACCCGCTGAACTTAA-------------------------------------------------------------------------------------------------------------------------------------------------------------------------------------------------------------------------------------------
>OTU_487
AATGCGATACTTGGTGTGAATTGCAGAATCCCGTGAACCATCGAGTCTTTGAACGCAAGTTGCGCCCCAAGCCGTTAGGCCGAGGGCACGCCTGCCTGGGTGTCACGCATCGTTGCCCCCCCCTCTGAAACCCCTCTCCTCTCGAAAGAGACGATGGGACTTGGGTGTGGGCGGATATTGGCCTCCCGTGGGCCGAACGGCTCGCGGTTGGCCTAAATTTGAGTCGTCGGCGATGGGTGCCGTGACGTTCGGTGGTCGAATAAACCTCGAGCTCTCGTCGCGCGTCCGTCGTCGGTACAGTAAGGCTCACTGACCCTGAAGCGTTGTCAACAACGCACGCATCGCGACCCCAGGTCAGGCGGGATTACCCGCTGAGTTTAA-------------------------------------------------------------------------------------------------------------------------------------------------------------------------------
>OTU_489
AAATGCGATACGTAATGTGAATTGCAGAATTCAGTGAATCATCGAATCTTTGAACGCACCTTGCGCCCCTTGGTATTCCGAGGGGCACACCCGTTTGAGTGTCGTGTATACTTCTCAACCTTCTTGGTTTCTATGACCAAAAAGGCTTGGACTTTGGAGGTTTTTCTTGCTGGCCTCTTTTGAAGCCAGCTCCTCCTAAATGAATGTGTGGGGTCTGCTTTGCTGATCCTCGACGTGATAAGCATTTCTTCTACGTCGTGTCAGCTCGGGACCTGCTTTCTAACCGTCTTTGGAGACAAAGACCTTTTTACAAACCTTGACCTCAAATCGGGTGAGACTACCCGCTGAACTTAA----------------------------------------------------------------------------------------------------------------------------------------------------------------------------------------------------------
>OTU_491
ATGCGATACGTGATGTGAATTGCAGAATTGTGAATCATCGAAACTTTGAACGCACATTGCGCCCGTCGGTACTCCGTCAGGCATGTCTGTTTGAGCGTTGTCAACTCTCAGTTTCTGGTTGTGGAGGAGGCGCCGCCCCTCTGAAAGGTCTCAGCATCGTGCAGCGGCGAAACGCGAAGCGTTGCTGTTTTATCTCTACCCTCAACCTCAAATCAGACAAGAATACCCGCTGAACTTAA-----------------------------------------------------------------------------------------------------------------------------------------------------------------------------------------------------------------------------------------------------------------------------------------------------------------------------
>OTU_493
AATGCGATAAGTAATGTGAATTGCAGAATTCAGTGAATCATCGAATCTTTGAACGCACATTGCGCCCCTTGGTATTCCGGGGGGCATGCCTGTTCGAGCGTCATTACAACCCTCAAGCTCTGCTTGGTGTTGGGCGTCACCAGCCTTGGTGTGCCCTAAAATCAGTGGCGGCGCCGTCTGGCTCTAAGCGTAGTACATACTCTCGCTATGGACGCCTGGCGGATGCTTGCCAGCAAACCCCTAATTTATCAAGGTTGACCTCGGATCAGGTAGGGATACCCGCTGAACTTAA------------------------------------------------------------------------------------------------------------------------------------------------------------------------------------------------------------------------------------------------------------------------
>OTU_495
AATGCGATAAGTAATGCGAATTGCAGAATTCAGTGAGTCATCGAATCTTTGAACGCACATTGCGCCCTTTAGTATTCTGAAGGGCATGCCTGTTCGAGCGTCATTATCACTAATCAAGCCTGGCTTGCTGTTGGGTCTCTTGTCGTTGAAACCGGCAGGCCCTAAAGATAATGACGGCGTTACTTGGACCCTAGATGCAACGAGCTTTCATTAGCACGCGTTTAGTCGGACCTTTTAACCCGGTCTTTTTAACCAATTTTAAGGTTGACCTCGGATCAGGTAGGAATACCCGCTGAACTTAA--------------------------------------------------------------------------------------------------------------------------------------------------------------------------------------------------------------------------------------------------------------
>OTU_497
AATGCGATAAGTAATGTGAATTGCAGAATTCAGTGAATCATCGAATCTTTGAACGCACATTGCGCCCATTAGTATTCTAGTGGGCATGCCTGTTCGAGCGTCATTTCAACCCTTAAGCCTAGCTTAGTGTTGGGAATCTACTGTGGTAGTCTACTACCTTGTAGTTCCTGAAATGAAACGGCGGGTCTGCAGTATCCTCTGAGCGTAGTAAATTTTTATCTCGCTTTTGTAAGGTGCTGTGGCTCTTGCCGCTAAACACCCAATTTTTAATGGTTGACCTCGGATCAGGTAGGAATACCCGCTGAACTTAA-----------------------------------------------------------------------------------------------------------------------------------------------------------------------------------------------------------------------------------------------------
>OTU_499
AATGCGATAACTAATGTGAATTGCAGAATTCAGTGAATCATCGAGTCTTTGAACGCACCTTGCGCCCTTTGGTATTCCGAAGGGCATGCCTGTTTGAGTGTCATTAAATTCTCAACCTCCCCTTCTTTCATTAGGAGTGCGGCGGATTGGATATGGGGGTTTGCTGGTTTCTAACGAGATCAGCTCCTCTGAAATGCATTAGCAGAAACCGTTTGACTTTGGCTGCTAGGCTGTGATAATATCTACGCCTTGTAGTTAGGTCGGAATACGAGTCATACAGTGGTAACTAATCAGGCTTTCGGGTCTGGCTTAGAATCGGTTTGGAAGGTGCTTAACGGCTCCTTCTGCTTTCTCCCTTTGCGGAGATACTTGTCCGATTCTAAGAGAGGAGTTGCTTAGCGCGAGCTTAGCTTTCCTTGATATTTCCCTTTGACTTTGTAGAAGGATTCAGCTTCTAACCGTCCATTGACTTGGACAATTTATTGACTATTTGACCTCAAATCA----------------------------------------------------
>OTU_501
AATGCGATAAGTAATGTGAATTGCAGAATTCAGTGAATCATCGAATCTTTGAACGCATATTGCGCCCTTTGGCATTCCGAAGGGCATACCTGTTCGAGCGTCATTACACCCCTCAAAGATAACTCTTTGGTGTTGGGCAATGCCTCAAGGCATGCCTCAAAATCAGCGATGGTGATATTCAACCACAGGCGCACACACGTCGTCTAGCTGGCGGGATGTTGTCAGTCAATTGATGAATTTCTAAATGTTGACCTCGGATCAGGTAGGAATACCCGCTGAACTTAAA------------------------------------------------------------------------------------------------------------------------------------------------------------------------------------------------------------------------------------------------------------------------------
>OTU_503
AATGCGATAAGTAATGTGAATTGCAGAATTCAGTGAATCATCGAATCTTTGAACGCACCTTGCGCTCCTTGGTATTCCGAGGAGCATGCCTGTTTGAGTGTCATTAATTTCTCAAACTTGTCATTTTTCATGACAAGGCTTGGACTTGGGGGTTTTGCAGGCTTCAACCCAATGAAGTTGGCTCCCCTTAAATGCATTAGCCGGAAAACTCTCCGTCTATTGGTGTGATAATTATCTACATCGTGGACAGGCAGTAATGGGTTTTCTGCTTCAAACCGTCCTTAGGGACAACAATGACCAATCTGACCTCAAATCAGGTAGGACTACCCGCTGAACTTAA------------------------------------------------------------------------------------------------------------------------------------------------------------------------------------------------------------------------
>OTU_505
AATGCGATAAGTAATGTGAATTGCAGAATTCAGTGAATCATCGAATCTTTGAACGCACATTGCACCTACCGGTATTCCGGTAGGTATGCCTGTTCGAGCGTCATTTCAACCCCTCAAGCTCTGCTTGGTGTTGGGCCCGCGGGGTAAACCCGCCGGCCCCAATTCTAGTGGCGGTCTCTTGTGAACACCGAGCGTAGTAATGCTTTCGCTTTGGGCCGATCAAGAGGGCTGGCCGTAAAACCCCCCGAATTCTTAAAGGTTGACCTCGGATCAGGTAGGAATACCCGCTGAACTTAA-------------------------------------------------------------------------------------------------------------------------------------------------------------------------------------------------------------------------------------------------------------------
>OTU_507
AATGTGATAAGTAATGTGAATTGCAGAATCTCGTGAATCATTGAATCTTTGAACGCACATTGCGCCTAATGGTATTCCATTGGGCATACCTGTTTGAGTGTCAGAATCCTCACAATTATCAAACTGTTAAATATGTACTATTTATTTTTTTTATCAATAGACATATATATAATGATGTTTGGACTATTATTGAGAAAAGTAGTATTTATCAAAATATTACTTTCTTAAAAATCAGGATGATTTTTGTTTTGATTTTTGATCAACTCATTTTGTATGCAATATAACAAATGAGTATGAATAAAAGCAACAATACTTTATTTTGGATGACCTCAAATCAGGTAGGGATACCCGCTGAACTTAA---------------------------------------------------------------------------------------------------------------------------------------------------------------------------------------------------
>OTU_509
AATGCGATAAGTAATGTGAATTGCAGAATTCAGTGAATCATCGAATCTTTGAACGCACATTGCGCCCGCCAGTATTCTGGCGGGCATGCCTGTTCGAGCGTCATTTCAACCCTCAAGCTCTGCTTGGTGTTGGGGATCGGCGTGGTGCCTTCGGGCGCTGCCGTCCCCTAAATCTAGTGGCGGTCTCGCTGTAGTCTCCTCTGCGTAGTAGTTTTCTCCTCGCTCTGGAATCTCAGCGGTGCCCTGCCGTTAAACCCCCAACTTCTGAAAGGTTGACCTCGAATCAGGTAGGAATACCCGCTGAACTTAA------------------------------------------------------------------------------------------------------------------------------------------------------------------------------------------------------------------------------------------------------
>OTU_511
AATGCGATAAGTAGTGTGAATTGCAGAATTCAGTGAATCATCGAATCTTTGAACGCACATTGCGCCCTTCGGTATTCCGTTGGGCATGCCTGTTCGAGCGTCATTTGACCCTTCAAGCTCTGCTTGGTGTTGGGCGTTTGTTCCGCCTCCGCGCGTGGACTCGCCTCAAATTCATTGGCAGCCGGCAAGTTGGCTTCGTGCGCAGCACATTGCGTCACGGCTCCAGTCTGCCTCCGTCCAGTAAGGCTCCTCATCACTTTGACCTCGGATCAGGTAGGGATACCCGCTGAACTTAA--------------------------------------------------------------------------------------------------------------------------------------------------------------------------------------------------------------------------------------------------------------------
>OTU_513
ATGCGATAAGTAATGTGAATTGCAGAATTCAGTGAATCATCGAATCTTTGAACGCACATTGCGCCCCTTGGTATTCCGAGGGGCATGCCTATTCGAGCGTCATTATCACCCCTCAAGCCTAGCTTGGTGTTGAGGCCTGCTGTAAGGGCAGCCTCTAAAATCAGTGGCAGTGCTGTCAGGCTCTAAGCGTAGTAAAATTCATCGCTATAGACACCTGGTGGACACTCGCCAGAACCCCCCCGATTTTTTAATGATTGACCTCGGATTAGGTAGGGATACCCGCTGAACTTAA------------------------------------------------------------------------------------------------------------------------------------------------------------------------------------------------------------------------------------------------------------------------
>OTU_515
AATGCGATAAGTAATGTGAATTGCAGAATTCAGTGAATCATCGAATCTTTGAACGCACCTTGCACCCTTTGGTATTCCAAAGGGTATGCTCGTTTGAGTGTCATTGTACTCTCACACTCTCTGATCCTTTGGGTTGGGAGTGGTGGACTTGGGTGTTGCTGCTGCTGCGTGGCTCACCTCAAATGCATTAGTGCACCTCCTGGTTGGACATAGTACGGCGTGATAAGTGTCTTCGCCGGCGCCTCGAAAGAGGGTGGCTGATTGGGAGCTCTGTGCTTCATAAACCGTCTTCGGACAATGTCTGACAACTTGACCTCAAATCGAGTAGGACTACCCGCTGAACTTAA-----------------------------------------------------------------------------------------------------------------------------------------------------------------------------------------------------------------
>OTU_517
AATGCGATAAGTAATGTGAATTGCAGATTTTCAGTGAATCATCGAATCTTTGAACGCACCTTGCGCTCCTTGGTATTCCGAGGAGCATGCCTGTTTGAGTGTCATTAAATTCTCAACCCCGAATCGATTTGTTTCGAGATCGGAGGCTTGGACTTGGAGCGTGCTGGCCCTCACCCGGGTCGGCTCCTCTTTAAATGCATCAGCGGAACTTCCTTTGGTCTTCCCGGTCATCAGTGTGATAATCATGTCTCGCTGTTGGCTTAGATCAGAGTCCGCTTACAATCGTCTTCGGACAACTTTTATACCAATTTGACCTCAAATCAGGTAGGACTACCCGCTGAACTTAA-----------------------------------------------------------------------------------------------------------------------------------------------------------------------------------------------------------------
>OTU_519
AATGCGATAAGTAATGTGAATTGCAGAATTCAGTGAATCATCGAATCTTTGAACGCAACTTGCGCTCTCTGGTATTCCGGAGAGCATGCCTGTTTGAGTGTCATGAAATCTCAACCATTAGGGTTTCTTAATGGCTTGGATTTGGGTGTTGCCAGTCTCTGGCTCGCCTTAAAGGAGTTAGCGAGTTTAACAATGTCGTCTGGCGTAATAAGTTTCGCTGGTAAGACTTGTGAAGTTTGCTTCTAATCGTCTTCGGACAATTACTTTGACTCTGGCCTCAAATCAGGTAGGACTACCCGCTGAACTTAA-------------------------------------------------------------------------------------------------------------------------------------------------------------------------------------------------------------------------------------------------------
>OTU_521
AATGCGATAAGTAATGTGAATTGCAGAATTCAGTGAATCATCGAATCTTTGAACGCACCTTGCACCCTTTGGAATTCCGAAGGGTATGCTCGTTTGAGTGTCATTGTACTCTCACACTCTCTGATCCTTTGGATTTGAGGGGTAGTGGACTTGGGTGTTTGCTGCTTTCCTTGTGGCTCACCTCAAATATGTTAGTGCACCTTTCAGTTGGACATAGTACGGCGTGATAAGTATCTTCGCCGGCACCTCGCAAGGGGGTGGCTGATTGGGAGCTCTGTGCTTTCAAACCGTCTTTGGACAATCTCTGACAACTTGACCTCAAATCGAGTAGGACTACCCGCTGAACTTAA--------------------------------------------------------------------------------------------------------------------------------------------------------------------------------------------------------------
>OTU_523
AATGCGATAAGTAATGTGAATTGCAGAATTCAGTGAATCATCGAATCTTTGAACGCACCTTGCGCCTTTTGGCTATTCCGAAGGGCATGCCTGTTTGAGTATCATGAACACCTCAACCCTCATGGTTTGCCATGATGGGCTTGGACTTTGGAGGTTTTGCAGGCTTGTTGCCAGCTCCTCTCAAATGAATTAGCTTACCAGTGTATGGTGGCATCACGGGTGTGATAATTATCTGCGCTTGTGGTTGTCTGCCAGGTAACCTTCAACCTTGGAGGTTTGCTGGGGCTTACAAACGTCTCTCCTCAGTGAAGACAGCTTTCTGAACGTTTGATCTCAAATCAGGTAGGACTACCCGCTGAACTTAA-----------------------------------------------------------------------------------------------------------------------------------------------------------------------------------------------
>OTU_525
AATGCGATAAGTAATGTGAATTGCAGAATTCAGTGAATCATCGAATCTTTGAACGCACATTGCGCCCCTTGGTATTCCGAGGGGCATGCCTGTTCGAGCGTCATTATAACCACTCAAGCCTAGCTTGGTATTGGGGTTCGCGTGCTCGCGGCCCTTAAAATCAGTGGCGGTGCCGTCTGGCTCTAAGCGTAGTAATTCTCTCGCTATAGAGTCCCGGCGGTTGCTTGCCAGAACCCCCCACTTTTAAGGTTGACCTCGGATCAGGTAGGGATACCCGCTGAACTTAAACATATCnAAATTAAAGCGGAGGAAAAAGAAACCCAACAGGGGATTGCCCTCAGTAACGGCGAGTGAAGCGGCAACAGCTCAAATTTGAAATCTGGCTCTTTCAGGGTCCAGTTGAATTTGTAGAAGATGCTTTGGGTGTGGCTCCGGTCTAAG-------------------------------------------------------------------------------------------------------------------
>OTU_527
AATGCGATAAGTAATGTGAATTGCAGAATTCAGTGAATCATCGAATCTTTGAACGCACCTTGCGCCCCTTGGCTATTCCGAGGGGCATGCCTGTTTGAGTATCATGAACACCTCAACTCTTGTGGTTCGCCACGAAGAGCTTGGACTTGGGGGCTTGCTGGCGCACAGCCGGCTCCTCTCAAATGAATTAGCCTGCCAGTGTTTGGTGGCATCACGGGTGTGATAACCATTTACGCTTGTGGTCGCCTGCCAGGTAACCTTCAATGATGGAGGTTCGCTGGAGCTTATAAACGTCTTTCCTTGGTGAAGACAGCTTTTTGAACGTTCGATCTCAAATCAGGTAGGACTACCCGCTGAACTTAA-------------------------------------------------------------------------------------------------------------------------------------------------------------------------------------------------
>OTU_529
AATGCGATAACTAGTGTGAATTGCAGACCTCATGAATCATCGAATCTTTGAACGCACATTGCGCCCGCCGGTACTCCGGCGGGCATGCCTGTCCGAGCGTCATTGACAACCCTCAGGCCCTGGTGCCTGGCGTTGGGGCACTACAGCTTGCTGTAGGCCCTGAAATTCAGTGGCGGGACCGCTGTAGACCCGGGCGTAGTAACTTTACGTCGTCTAGGGTGCTGTGGCGGACCCCAGCCGTTAAAACCACCACGTTTTATCATATTTGGCCTCGGATCAGGTAGGATTACCCGCTGAACTTAA-------------------------------------------------------------------------------------------------------------------------------------------------------------------------------------------------------------------------------------------------------------
>OTU_531
AATGCGATAAGTAATGTGAATTGCAGAATTCAGTGAATCATCGAATCTTTGAACGCACCTTGCACCCTTTGGCATTCCGAAGGGTATGCTCGTTTGAGTGTTATTGTACTCTCACACTCTCCAATCTTTTCGATTGGGAGTGGTGGACTTGGGTGTTGCTGCTTCACTGTGGCTCACCTCAAATGTGTTAGTGCAACTGCTTGGTTGGACATAGTACGGCATGATAAGTATCTTTGCCGGCGCCTCACAAGAGGGTGGCCAATTGGGGAGCTCTGTGCTTCAAACTGTCTTTGGACAATCTCCTGACAACTTAACCTCAAATCGAGTAGGACTACCCGCTGAACTTAA----------------------------------------------------------------------------------------------------------------------------------------------------------------------------------------------------------------
>OTU_533
AATGCGATAAGTAATGTGAATTGCAGAATTCAGTGAATCATCGAATCTTTGAACGCACCTTGCGCCCTTTGGCTATTCCGAAGGGCATGCCTGTTTGAGTATCATGAACACCTCAACTCTCATGGTTTTTCTGTGAAGAGCTTGGACTTTGGGGGTCTTGCTGGTCTATATGGTCAGCTCCTCTTAAATGAATCAGCTTGCCAGTGTTTGGTGGCATCGCAGGTGTGATAACTATCTACGCTTGTGGTTTTCCATCAGGTAACCTTCAGTGATGGAGGTTCGCTGGAGCTCATAAAGGTCTCTCCTCGGTGAGGAGGGGTCTTCTTTTGAACGTTTGATCTCAAATCAGGTAGGACTACCCGCTGAACTTAAA---------------------------------------------------------------------------------------------------------------------------------------------------------------------------------------
>OTU_535
AATGCGATAAGTAATGTGAATTGCAGAATTCAGTGAATCATCGAATTTTTGAACGCACCTTGCGCTCCCTGGTATTCCGGGGAGCACGCCTGTTCGAGTGTCGTGAAATTGTCAAACTGGGATGCTTTTTGTGTCTCGGCTTGGTATTGGGCTTTGCAGTTCCTTTGATTGGGATGGCTGGCCTGAAAAGCATTAGCTGGCTTTTGATGTGGGATTGGTTCTACTCAGCGTGATAATGATATGACCGCCGAGGACATCTTTCGAGATGGCCAATTGTCATTCAGGCTGCTTCTAATTTTGGTTGAGGAGATACTGATCACATCTGCTCGACTTTTGAACTTTTGACCTCGAATCAGGTGGGACTACCCGCTGAACTTAA---------------------------------------------------------------------------------------------------------------------------------------------------------------------------------
>OTU_537
AGTGCGATAAGTAATGTGAATTGCAAATTCCGTGAATCATCGAATCTTTGAACGCAAATTGCACTCTTTTCGGAGAGTATGCCTGTTTGAGGGTCAGTATAATAAAAATCGGTATGTTGCTTTTTTTGTGACGTTCCGGAGTTTGAGTTATCTTAATTTTTTTAGGTTAAGAGGCTTAAAATTGACATCTTTTTTGCGCATTTTTTAGACGTATACAAAATTTTTTTTATTCGTTTATCCTAATGCCAAAATCTTATTAGATGCGACCATATCGTGTGGTTTCGTGTCCATAAAATTTTCATGATTTGACCTCAAATCAGGTAGGAGTACCCGCTGAACTTAA---------------------------------------------------------------------------------------------------------------------------------------------------------------------------------------------------------------------
>OTU_539
AGTGCGATAAGTAATGTGAATTGCAGAATTCCGTGAGTCATCGAATCTTTGAACGCAAATTGCACTTTCTGGTATTCCGGGAAGTATGCCTGTTTGAGGGTCAATTTAATAACAATCGATGTGTTGCTTTTATTAGTAATACAACGGAATTGAGTTATCTTAACCTTAGGTTAAGAGGCTTAAAATTAATTTAATTTTGTATTTAAAACGTATTTAGAATTTTCTATACGTTTCGGATGCAATAATTTTATTAGGTATGATCATATTTTTCATGATATCATACTCATAATTTTTTCAACTTTTGACCTCAAGTCAGGTAAGAATACCCGCTGAACTTAA-------------------------------------------------------------------------------------------------------------------------------------------------------------------------------------------------------------------------
>OTU_541
AATGCGATAAGTAATGTGAATTGCAGAATTCAGTGAATCATCGAATCTTTGAACGCACCTTGCACCCTTTGGCATTCCGAAGGGTATGCTCGTTTGAGTGTCATTGTACTCTCACACTCCCGATCTTGTTGGGAGCGGTGGACTTGGGTGCTGCTGCTTACGCGGCTCACCTCAAATGGATTCGTGCATCTCTTGGTTGGACATAGTACGGCGTGATAAGTGTTTCGCCGGCGCCTCACTCGAGGGTGGCCGATCGGGAGCTCTGTGCTTCTAACCGTCCTCGGACACACCTGACAACTTGACCTCAAATCGAGTAGGACCACCCGCTGAACTTAA----------------------------------------------------------------------------------------------------------------------------------------------------------------------------------------------------------------------------
>OTU_543
AATGCGATAACTGGTGTGAATTGCATCCAAGTAACTCTAATTTACGAATAACACCAAGTGAATCATCGAGTCTTTGAACGCAATTGCGCCCTCTCGGTCGCTTCCAATTGGGGGTTGACTCATAGGGGGTACGTCTGTTCGAGGGTCATTTGAACCTCTCAAAGGGTTTTTGGTTTTAAAACCCTTTGGATTTGGGTCTTGCCGTGAAATATTCTATCTTGGCTCACCTTGAAAGCATTAGCAAAGCTTTTCAGCACTTGAAAGTCTTTTCGAATGAGGGCGTTGTTAATTTGGTCAGGCCTCCTTGAGAGGAATCTCATACGTCTCAGTCATGAAAAGTCTCAGTGATTTTGAAACTTGCTTCCAATGATCCTTATAAAAGGATAGAGAGGCCCCTCCTGGCCTTTTTCAATGTATCAATGACCTCGAATCAGATGAGAATACCCGCTGAACTT-----------------------------------------------------------------------------------------------------
>OTU_545
AATGCGATAAGTAATGTGAATTGCAGAATTCAGTGAATCATCGAATCTTTGAACGCACATTGCGCCCCTTGGTATTCCGGGGGGCATGCCTGTTCGAGCGTCATTTCAACCCTCAAGCCTAGCTTGGTCTTGGGCTCTGCCGGCAGCGGCTGGCCTTAAAAGCAGTGGCGGTGGCCATCGAGCTCTACGCGTAGTAATGAAACCCTCGCGTGTGAGTGCCGGTGGACGCTTGCCAGCAACCCCCGAACTTCTATGGTTGACCTCGGATCAGGTAGGGATACCCGCTGAACTTAA----------------------------------------------------------------------------------------------------------------------------------------------------------------------------------------------------------------------------------------------------------------------
>OTU_547
AATGCGATAAGTAATGTGAATTGCAGAATTCCAGTGAATCATCGAATCTTTGAACGCACATTGCGCCCATTAGCATTCTAATGGGCATGCCTGTTCGAGCGTCATTTCAACCCTCAGGCCCTAAGCGGCCTGCTGTTGGGGCATCTGCGTCTGACCGCAGGCCCTGAAAGATAGTGGCGGTGTCCGCTAGCACTCCGGGCGCAGTAGAACTCTTTCTCGCCGAGGATGTCTTGCGGGCTGCCGGCCGTAAAACACCCCAACGATAGAAGGTTGACCTCGGATCAGGTAGGAATACCCGCTGAACTTAA--------------------------------------------------------------------------------------------------------------------------------------------------------------------------------------------------------------------------------------------------------
>OTU_549
AATGCGATAAGTAATGCGAATTGCAGAATTCAGTGAGTCATCAAATCTTTGAACGCACATTGCGCTCCCTGGTATTCCGGGGAGCATGCCTGTCTGAGCGTCATTACACACCTTGCGCTCCGCGCAGTGTTGGGCGCAGCCCTCAGGGCTCGCCTCAAATCCAGTGGCAGCACCTCAGAGCTCCTACGCGCAGTGATCACCGCCGCCGGTGGAGTCCTGTGGGTGCTAGCTAGTCAACCCCCCCGACTTGCTAGGTTGACCTCAGATCAGGCAGAGATACCCGCTGAACTTAAA----------------------------------------------------------------------------------------------------------------------------------------------------------------------------------------------------------------------------------------------------------------------
>OTU_551
AATGCGATAAGTAATGTGAATTGCAGAATTCAGTGAATCATCGAATCTTTGAACGCACCTTGCGCTCCTTGGTATTCCGAGGAGCATGCCTGTTTGAGTGTCATGGTATTCTCAACTCTACAAAGCTTTTGCAATGAAGAGTTGGATTTGGAGGCTTGTGTTGGCTCGAAAGAGTTGACTCCTCTGAAATGCATTAGTGTGAGCCTTTACGGATCGCCTTCAGTGTGATAATGTCTACGCTGTGGTGTTGAAGTATTTCTAGTGTTCATGCTTCTAATCGTCCTCTTGGGACAATCATTTGACAATCTGACCTCAAATCAGGTAGGACTACCCGCTGAACTTAA--------------------------------------------------------------------------------------------------------------------------------------------------------------------------------------------------------------------
>OTU_553
AATGCGATAAGTAATGTGAATTGCAGAATTCAGTGAATCATCGAATCTTTGAACGCACATTGCACCCGGTGGTATTCCGCCGGGTATGCCTGTTCGAGCGTCATTATAACCACTCAAGCCTAGCTTGTTGTTGGGGACTGCAAATCTTGCAGCCCTAAAGTCCAGTGGCGGCCCCTCTGGGTTCTAAGCGTAGTAATTTCTCCTCGCTATAGAGTCCTTGGGTGTTAGACTAATTGCCTGTCGCGCTTGTAAAAACCCCCATTTTAAAGGTTGACCTCGGATCAAGTAGGGATACCCGCTGAACTTAA--------------------------------------------------------------------------------------------------------------------------------------------------------------------------------------------------------------------------------------------------------
>OTU_555
AATGCGATACGTATCATGAATTGCAGAACTCTGAATGATAAATGTTTGAACGCACATTGCGCCAGCTTCTGGTTGGCATGTCTGTCTGAGAATCTTTGAAGTTTACTCTTTGAACAATGTGTTCATGAGGCCTTGACAGCTCTACGTTTGTTTGACTGTTGAAATTAAACCCGGCCATCTGCTTCAGCTATTGAGAGTTGGTGAATTTGACCAAATCAACTTTGCGCAACCTCAGGCCAGCCAAGCATACTTGGTCTCAGATCAGACAGGAGGACCCGCTGAACTTAA----------------------------------------------------------------------------------------------------------------------------------------------------------------------------------------------------------------------------------------------------------------------------
>OTU_557
ATGCGATAATTAATGTGAATTGCAGAATTCAGTGAATCATCGAGTCTTTGAACGCACCTTGCGCCCTTTGGTATTCCGAAGGGCATGCCTGTTTGAGTGTCATTAAATTCTCAACCTTGAACTTGCTTTTGCGAGCTCAAGGCTTGGATGTGAGGGCTTGCTGGCTTCCTTCAGTGGATTGGTCTGCTCCCTTTAAATGCATTAGTGGGATCCTTTGTGGAGCGTCACTTGGTGTGATAATTATCTACGCCTCTTGACCGAAGCAAGCTTTATGGGAACCTGCTTATAACCGTCCTTCAAGGACAACTTTATTGACTATTTGACCTCAAATCAGGTAGGACTACCCGCTGAACTTAA-------------------------------------------------------------------------------------------------------------------------------------------------------------------------------------------------------
>OTU_559
AATGCGATAAGTAATGTGAATTGCAGAATTCAGTGAATCATCGAATCTTTGAACGCACCTTGCGCCCTCTGGTATTCCGGAGGGCATGCCTGTTTGAGTGTCTTGATATCATCAAACCCCTCGGGTTCGCGCCCGTTGCGGTTTGGAGTTGGGGGCTTGCTGCCGCGAGGCGGCTCCCCTTAAAATCATCGGTTTGGCCCGCACCATGCGGCTTGCACCTTTGGCGTTGTATTTTCCTCGCCTTCAATCGGTCTCGCTCGCTTCCGCGCCTCACCTCGACTTGCCCTTTGGGCGGCGGTCACTTCTTGACAATCTGGCCTCAAATCAGGTAGGACTACCCGCTGAACTTAA-------------------------------------------------------------------------------------------------------------------------------------------------------------------------------------------------------------
>OTU_561
ATGCGATAAGTAGTGTGAATTGCAGAATTCCGTGAATCATCGAATCTTTGAACGCACATTGCGCCCTTTGGTATTCCTTAGGGCATGCCTGTTCGAGCGTCATTTCAAACCCTCAAGCTCAGCTTGGTCTTGGGCCGATGGCCCCGCGCCTAGATTCTAGGCGGCGGATGGCCCGCCCTAAACCCAATTGGCAGACCGCCCCTGTGAGGCTAGAGCGCAGCACAATTGCGATCGCCCCGGGGAGCTGGGAGGCCAGCAAGCACCCCACACCGTTTGACCTCGGATCAGGCAGGGATACCCGCTGAACTTAA-----------------------------------------------------------------------------------------------------------------------------------------------------------------------------------------------------------------------------------------------------
>OTU_563
AATGCGATAAGTAATGTGAATTGCAGAATTCAGTGAATCATCGAATCTTTGAACGCACCTTGCGCCCTTTGGTATTCCGAAGGGCATGCCTGTTTGAGTGTCATTAAATTCTCAACCTTGCTCGCCTTTACCGGCTTGAGTGAGGCTTGGACGTGAGGGCTTTGCTGGCTTCCTTAAGTGGATGGTCTGCTCCCTTTAAATGCATTAGTGGGATCTCTTGTGGACCGTCACTTGGTGTGATAATTATCTACGCCTCGTCGACTTTGAAGCAAACTTATGGGAACCTGCTTATAACCGTCTCGCAAGAGACAACTTTCTGACATTTTGACCTCAAATCAGGTAGGACTACCCGCTGAACTTAAT-------------------------------------------------------------------------------------------------------------------------------------------------------------------------------------------------
>OTU_565
AAAAGTGAAATGCGATAAGTAATGTGAATTGCAGAATTCAGTGAATCATCGAATCTTTGAACGCACCTTGCGCCCTTTGGTATTCCGAAGGGCATGCCTGTTTGAGTGTCATTAAATTATCAACCTTGCTCGCTTTTACCGGCTTGAGTTAGGCTTGGATGTGAGGGCTTGCTGGCTTCCTTCAGTGGATGGTCTGCTCCCTTTAAATGCATTAGTGGGATCTCTTGTGGACCGTCACTTGGTGTGATAATTATCTATGCCATCTTGACTTTGAAGCAAAACTTATGGGAACCCGCTCATAACCGTCTTCGGACAATCTTTGACATTTTGACCTCAAATCAGGTAGGACTACCCGCTGAACTTAA-----------------------------------------------------------------------------------------------------------------------------------------------------------------------------------------------
>OTU_567
ATGCGATAAGTAATGTGAATTGCAGAATTCAGTGAATCATCGAATCTTTGAACGCACCTTGCGCTTCTTGGTATTCCGAGGAGCATGTCTGTTTGAGTGTCGTGAAATTCTCAAACTTCATTGGCTTTAACAAATTCAATGAAGGCTTGGAAAACTGAGGGTTGCTGAGCTTTTTTTCATTTTTAAGCTTAGCTCTCTTGAAATGCATTAGCAAGATTGTCACTGATTGTCAATGGTATGATAACTATCTATACTATTGCAATCAGAAACAATGATTTTGCTTTCCAATGTGTCTCTTTTAAAGACAACCAAAACAATGATTTTGACCTCAGATCAGATAGGACTACCCGCTGAACTTAA----------------------------------------------------------------------------------------------------------------------------------------------------------------------------------------------------
>OTU_569
AATGTGATAAGTAATGTGAATTGCAGAATCTCGTGAATCATCGAATCTTTGAACGCACATTGCGCCCAGTGGTATTCCATTGGGCATACCTGTTTGAGTGTCAGAATCTTCATACTGATCAAACTTGTATATTTTACATATACAGATGTTTGGACTGAGATTTGAGAATAGTATTATCACAACAAGATGGTACCTTCTTAAAAACAAGAAATAATTTGTTTGTATTTCCTTCAAACCCATTTTGTATATCATATAACAAATGAGAATGAATGAAAAACAACATGTTAGATGACCTCAAATCAGGTAGGGATACCCGCTGAACTTAA--------------------------------------------------------------------------------------------------------------------------------------------------------------------------------------------------------------------------------------
>OTU_571
GTGCGATAAGTAATGTGAATTGCAGAATTCCGTGAATCATCGAATCTTTGAACGCAAATTGCGCTTTCTGGCATTCCGGGAAGCATGCCTGTTTGAGGGTCAGTATTAATAAAAATCGGTTCGTTGCGATATTTTGTGACGCTTCCGGAGTTTGGGTTATCTTAACTTTTTTGGGTTAAGAGGCTTAAAATTGACATCTTTTTTTGCGCATTTTTAGACGTACATAAATTTTTTTTTATTCGTCTATATATCTAATGCCAAAATCTTATTAGATGCGACCATATCGTGTGGTTTCGTGTCCATAAAATTTTCATGATTTGACCTCAAATCAGGTAGGAGTACCCGCTGAACTTAA---------------------------------------------------------------------------------------------------------------------------------------------------------------------------------------------------------
>OTU_573
AATGCGATAAGTAATGCGAATTGCAGAATTCCAGTGAGTCATCGAATCTTTGAACGCACATTGCGCCCTTTGGTATTCCGAAGGGCATGCCTGTTCGAGCGTCATTATCACCCCTCAAGCCCCGTGCTTGATGTTGGATGGCCGGTCGAGGTCCCCCTCGACCCCTCCTAAAGACAACGACGGCGGCCTGTGGTTCCCCCGGTACACTGAGCTTCTTACCGAGCACGTACCGGACGAGGGCACCCAGGACCCGGTCTTCTCCTCTCACGAGGAAATATTTTTCTAAGGTTGACCTCGGATCAGGTAGGAATACGCGCTGAACTTAA--------------------------------------------------------------------------------------------------------------------------------------------------------------------------------------------------------------------------------------
>OTU_575
AATGCGATAAGTAATGTGAATTGCAGAATTCAGTGAATCATCGAATCTTTGAACGCACCTTGCGCCCTTTGGTATTCCGAAGGGCATGCCTGTTTGAGTGTCATTAAATTATCAACCTTGCTTGCTTTTGTGAGTTCAAGGCTTGGATGTGAGGGCTTTGCCGGCTTTTGTGGTCTGCTCCCTTTAAATGCATTAGTGGGATCTATTGTGGACCGTCACTTGGTGTGATAATTATCTATGCCTTGGGACTTTGAAACAAAACTTATTAGAACCTGCTCATAACCGTCCTTATGGACAACTTTTGACAATTTGACCTCAAATCAGGTAGGACTACCCGCTGAACTTAA-----------------------------------------------------------------------------------------------------------------------------------------------------------------------------------------------------------------
>OTU_577
AATGCGATAAGTAATGTGAATTGCAGAATTCAGTGAATCATCGAATCTTTGAACGCACATTGCGCCCCTTGGTATTCCGGGGGGCATGCCTGTTCGAGCGTCATTACAACCCTCAAGCTCTGCTTGGTCTTGGGCGTCACCGGTCCCCGGTGTGCCTTAAAATCAGTGGCGGCGCCATCTGGCTCTAAGCGTAGTACATACTCTCGCTACAGACGTCCGGTGGATGCTGGCCAGCAACCCCCGAATTTATCAAGGTTGACCTCGGATCAGGTAGGGATACCCGCTGAACTTAA-----------------------------------------------------------------------------------------------------------------------------------------------------------------------------------------------------------------------------------------------------------------------
>OTU_579
TTGCGATAAGTAGTGTGAATTGCAAATTCTGTGAATCATCGAATCTTTGAACGCATATTGCGCTCTCTGATATTCCGGAGAGCATGCCTGTTTGAGGGTAATAAAAAGAATCTTTGATCTTTTATAGGTCAAGGGAAAATGGGCATTCCGCATTTGAGCGGTAGCCTGAAATGTATGGTTTGTCTCATCTATTCGAGATGCGTAATAATATTATTTCGTAAAATCTTTGATGATGAGCTACCAAGTCTTGATATATACTGTCTAATGCTGTGTACAATCAATACAAATATTTTTGACATTACCTCAAATCAGGTAAGAATACCCGCTGAACTTAA-----------------------------------------------------------------------------------------------------------------------------------------------------------------------------------------------------------------------------
>OTU_581
AGTGCGATAAGTAATGTGAATTGCAGAATTCCGTGAATCATCGAATCTTTGAACGCAAATTGCGCTTCCTGGCATCCCGGGAAGTATACCTGTTTGAGGGTCAGTATTAATAAAAATCGGTTCGTTGCGATATTTTGTGACGTTCCGGAGTTTGGGTTATCTTAACATTTTTTGGTTAAGAGGCTTAAAATTGACTTTCTTTTTGCGTATTTTTAGACGTACATAAATTTTTTTATTCGTCTATTCTAATACCAAAATCTTATTAGATGCGGTCATATCGTGTGGTTCCGTGTCTATAAATTTTTCATGATTTGACCTCAAATCAGGTAAGAGCACCCGCTGAACTTAA---------------------------------------------------------------------------------------------------------------------------------------------------------------------------------------------------------------
>OTU_583
AATGCGATACGTAATGGAAATTGCATATGCGAGTCATTGAATTTTTGAACGCACATTGCGCCCAGTGGTATTCCGCTGAGCATGCGGGGTTGAGCGTTTTTTCAACCGAGAGTTGTGTTTCTTTACGATTCACTAATTTCATGCGACTTGCTATTGAATTAGCAGCAAGCTCAAAACTGTATAAATCTTAAACCTCAGCCCCGCACGACTACCCGCTGAACTTAA-------------------------------------------------------------------------------------------------------------------------------------------------------------------------------------------------------------------------------------------------------------------------------------------------------------------------------------------
>OTU_585
AATGCAATACTTGGTGTGCATTGCAGAATCCCGTGAACCATCGAGTCTTTGAACACAAGTTGCGCCCCAGGCCATTAGGTTGAGGGCACGTCTGCCTGGGCATCACGCACAGCGTGCGGCACCCCTCCTCGTCCTCGACCCGTGTCCCCCTGCACGCGGTCGGCCTAAATATCAGCCCCCGGTAGCAAAGTATTATGGCAATTGGGGCTCGACGAGTCCACTCTACGAAGCCGGATGCCGCGATAGCGACACCGCCCTGCCGGCCAGGTGACCCCGAATCACCGCCTCGACGGCGTTCACATAGCCACCCCAGGTCTGGTGGGACTACCCACTGAGTTTAA-----------------------------------------------------------------------------------------------------------------------------------------------------------------------------------------------------------------------
>OTU_587
AATGCGATAAGTAATGCGAATTGCAGAATTCCGTGAGTCATCGAATCTTTGAACGCACATTGCGCCCGCCAGCATTCTGGCGGGCATGCCTGTTCGAGCGTCATTTCAACCCTCAGGCCCTGCCTGGCGTTGGAGGACTGCACCGCAGCCTCCCAAAGCGAGCGGCGGCGGCGTAACACAACCGAACGTAGTAGTTATATTTCGTTTTGGGCGTGGGACGTTGTCCAGCCGGAAAACACCCCCTTTTTAATTGTTGACCTCGAATCAGGTAGGAATACCCGCTGAACTTAA-------------------------------------------------------------------------------------------------------------------------------------------------------------------------------------------------------------------------------------------------------------------------
>OTU_589
AATGCGATAAGTAATGTGAATTGCAGAATTCAGTGAATCATCGAATCTTTGAACGCACCTTGCGCCCTTTGGCTATTCTGAAGGGCATGCCTGTTTGAGTATCATGAACACCTCAACTCTCATGGTCTGCCATGATGAGCTTGGACTTTGGGGGTCTTGCTGGCCTACCGTCAGCTCCTCTCAAATGAATCAGCTTGCCAGTGTTTGGTGGCGCCACAGGTGTGATAACTATCTACGCTTGTGGTTTCCCACCAGGTAACCTCCAGTGATGGAGGTTCGCTGGGGCTCACAAATGTCCCTCCTCAGTGAGGACAGCATTTTGTACATTTGATCTCAAATCAGGTAGGGCTACCCGCTGAACTTAA-----------------------------------------------------------------------------------------------------------------------------------------------------------------------------------------------
>OTU_591
AATGCGATAAGTAATGTGAATTGCAGAATTCAGTGAATCATCGAATCTTTGAACGCACCTTGCGCTCCTTGGTATTCCGAGGAGCATGCCTGTTTGAGTGTCGTGAAATCATCAACTCCCTTTGCTTTTTGGTGAAGGTGAGCTTGGATTTGGGGACTTGCTGGCCTTTACGGGTTCTGGCTTCCCTTGAATGCATTAGCTGGTAATTGATTTGCAGCATATATGCGGTGTGATAATGTCTTCACTGTGTAGCTCAAGTCGACTGGCTTCTAATCGTCCTTCACGGGACAACATTTTGATCATTAGACCTCAAATCAGGTAGGACTACCCGCTGAACTTAA-----------------------------------------------------------------------------------------------------------------------------------------------------------------------------------------------------------------------
>OTU_593
ATGCGATAAGTAATGTGAATTGCAGAATTCAGTGAATCATCGAATCTTTGAACGCACCTTGCGCCCTTTGGCTATTCCGAAGGGCATGCCTGTTTGAGTATCATGAACACCTCAACTCTCATGGTTTGCCATGATGAGCTTGGACTTTGGGGGTCTTGCTGGCTTGTGGTCGGCTCCTCTCAAACAAATCAGCTCGCCAGTGTTTGGTGGGATCACGGGTGTGATAACTATCTACGCTTGTGTGTTTCCGTCAAGTAACCTTCAGCGATGGAGGTTCGCTGGGGCTCATAAATGTCTCTCCTCAGCGAGGACAGCTCTTTTGAATGTTTGATCTCAAATCAGGTAGGACTACCCGCTGAACTTAA-----------------------------------------------------------------------------------------------------------------------------------------------------------------------------------------------
>OTU_595
AATGCGATAAGTAATGTGAATTGCAGAATTCAGTGAATCATCGAATCTTTGAACGCACCTTGCGCCCCTTGGTTATTCCTTGGAGCATGCCTGTTTGAGTATCATGAACACCTCAACTCTCATGGTCTTCCATGATGAGCTTGGACTTTGGGGGTTTGCTGGCCCTGCGGCCGGCTCCTCTCAAATGAATCAGCTTGCCAGTGTTTGGTGGCATCACGGGTGTGATAACTATCTACGCTCACGGTCGTCTGCCAGGTAACCCTCAGCAATGAAGGTTCATTGGAGCTCATAAACGTCTCTCCTCGGCGAGGACAACTTTTGAACGTTCGATCTCAAATCAGGTAGGATTACCCGCTGAACTTAA------------------------------------------------------------------------------------------------------------------------------------------------------------------------------------------------
>OTU_597
AATGCGATACGTAATGTGAATTGCAGAATTCAGTGAATCATCGAATCTTTGAACGCATATTGCGCTCTTTGGTATTCCGAAGAGCATGCTTGTTTGAGTATCAGTAAACACCTCAAAGCTTTTGATTTTTTTTGAAAGTTTTGGACTTGAGCAATCCCAACACCGGTCTTTTACAGATTGGCGGCGGGTTGCTTGAAATGCAGGTGCAGCTGGACATTCTCCTGAGCTAAAAGCATATTTATTTAGTCCCGTCAAACGGATTATTACTTTTGCTGCAGCTAATATAAAGGGAGTTTGACCGTATTGGCTGACTGATGCAGGATTTCACAAGGGTCGGCAACGATTCTTGTAAAACTCGATCTCAAATCAAGTAAGACTACCCGCTGAACTTAA-------------------------------------------------------------------------------------------------------------------------------------------------------------------
>OTU_599
ATGCGATAAGTAATGTGAATTGCAGAATTCAGTGAATCATCGAGTCTTTGAACGCACATTGCGCCTTTTGGTATTCCGAGAGGCACGCCTGTCTGAGCGTCAGTAATACCTTCGGTTTGACGATTTATTGTCTCGCCGGCGTTGGCGGTTTAAGGGGTTAACCCCCCTAATTCCGTTTAAACACTGACAGCGGGGTAAAGTTTAGTAACACCTATCGATTAGTAGAAATATTTATCGTTCAAGGAAGATCTAAACTCCCGCAATACAAAATTTGGGGAAACCCAACACCAATTTTGACCTCAGATCAGACGAGGATACCCGCTGAACTTAA---------------------------------------------------------------------------------------------------------------------------------------------------------------------------------------------------------------------------------
>OTU_601
ATGCGATAAGTAATGTGAATTGCAGAATTCAGTGAATCATCGAATCTTTGAACGCACATTGCGCCCCTTGGTATTCCGAGGGGCATGCCTGTTCGAGCGTCATTATGACCACTCAAGCCTAGCTTGGTATTGGGGCCCGCGGTCTCGCGGCCCCTAAAATCAGTGGCGGTGCCGTCTGGCTCTAAGCGTAGTAATTTTCTCGCTACAGTGTCCAGGTGGTGGCTTGCCAACAACCCCAACTCTCACGGTTGACCTCGGATCAGGTAGGGATACCCGCTGAACTTAA------------------------------------------------------------------------------------------------------------------------------------------------------------------------------------------------------------------------------------------------------------------------------
>OTU_603
AATGCGATAAGTAATGTGAATTGCAGATTTTCAGTGAATCATCGAATCTTTGAACGCACCTTGCGCCCCTTGGTATTCCGAGGGGCATGCCTGTTTGAGTGTCATTAAATTCTCAACTCTGATTTGATTTGTTTCTAATCGGAGCTTGGACTTGGAGCGTGCTGGCGTCTAGTCGGCTCCTCTCAAATGCATCAGCGGAATATAACCTTTGGTTTCCGGACGTCGGTGTGATAATAAAAGTTGCGCCGTCATTCGACTTCAAAGTCCGCTTATAATGGTCTTCGGACGAACTCTTATATCAAATTTGACCTCAAATCAGGTAGGACTACCCGCTGAACTTAA----------------------------------------------------------------------------------------------------------------------------------------------------------------------------------------------------------------------
>OTU_605
AATGCGATAAGTAATGTGAATTGCAGAATTCAGTGAATCATCGAATCTTTGAACGCACCTTGCACCCTTTGGCATTCCGAAGGGTATGCTCGTTTGAGTGTCATTGTACTCTCACACTCCCAATTCTTTTGGATTGGGAGCGGTGGACTTGGGTGTTGCTGCTTTACGGGTGGCTCGCCTCAAATGGAGTAGTGCAACTCTCGGTTGGACATAGTACGGCGTGATAAGTATCTTCGCCGGCGCCTCACTAGAGGGTGGCCGATCGGGAGCTCTGTGCTTCAAACCGTCTTCGGACAATCTCTGACAACTTGACCTCAAATCGAGTAGGACTACCCGCTGAACTTAA------------------------------------------------------------------------------------------------------------------------------------------------------------------------------------------------------------------
>OTU_607
ATGCGATACGTAATGTGAATTGCAGAATTCAGTGAATCATCGAATCTTTGAACGCACCTTGCGCCCCTTGGTATTCCGAGGGGCACACCCGTTTGAGTGTCGTGAAAATCTCAACCTCCTTGGTTTCTTCTAGAGACCGATGGGGGCTTGGACATTGGAGGCCTTTGCTGGTGTCTCTCTTGAAGGCCCAGCTCCTCTTAAATGAATTAGTGGGGTCTGCTTTGCTGATCCTTGACGTGATAAGATGCTTCTACGTCTTGGGTTTTGCACTGTTTGCTCTAGATCCTGCTTCTAACCGTCTCATAGAAGACAAATGGTCGACTTGACCCACAAACCTTGACCTCAAATCGGGTGAGACTACCCGCTGAACTTAA--------------------------------------------------------------------------------------------------------------------------------------------------------------------------------------
>OTU_609
AATGCGATAAGTAATGTGAATTGCAGAATTCAGTGAATCATCGAATCTTTGAACGCACATTGCGCTCGCTAGTATTCTGGCGAGCATGCCTGTTCGAGCGTCATTTCAACCCCTCAAGCCTCTTTTATTATGAAAAAGGCTTGGTGTTAGGCCCTATAAATTCCTTTTTAAAAAGAAATTTATAGACCTGAAATCCATCGGCGAACCCCTCTGCGAGGCCGAGCGTAGTAGATTTCTCTCGCTATGACTTCCAGTGGTGGACCTGCCACATCTCATTATTTTATACAAGGTTGACCTCGAATCAGGTAGGAATACCCGCTGAACTTAA------------------------------------------------------------------------------------------------------------------------------------------------------------------------------------------------------------------------------------
>OTU_611
ACGCGATAGGTAATGTGAATTGCAGAATTCCGTGAATCATCGAATCTTTGAACGCACCTTGCGCTCTATGGCAATCCGTAGAGCATGCCTGTTTGAGTGCCATGAAATCTCCCACCCCAAGCGGTTTTTGAATGTGAAACGGCTTGGCGGATGGGGTCTGGATGGGTGCCTCTGCCTGTGCTAAACCTTAGCCCACAGGCTCGCCCGAAATGCATGAGCGCCTTGGGACACTTTGCATCCGCCTCTCTTGTGGGAGGAGGCGGTCAAGCAGTGTTTTTCTCCAGGCATGGCATGATACGTCATTTGCTATGTCGCCCAATGGAGGAATGTTTGGTTGTGTCTGCGTGTGCTTCGAACTTGCCTCTGTGCAAAATCCCCTTTCACTTCTGGTCTCAAATCAGGTAGGATCA--------------------------------------------------------------------------------------------------------------------------------------------------
>OTU_613
ATGCGATAAGTAATGTGAATTGCAGAATTCAGTGAATCATCGAATCTTTGAACGCACCTTGCGCTCCTTGGTATTCCTTGGAGCATGCCTGTTTGAGTATCATGAAATTATCAAAGCAAGTCTTGTGTTAATTCAATTGGCTTTGCTTTGGACTTGGAGGTCTGCAGATTCACGTCTGCTCCTCTTAAATAAATTAGCTGGATCTCAGTGAGCTTGGTTCCACTCGGCGTGATAAGTATCACTCGCTGAGGACACCCGTAAAAAGGTGGCCAGGATTGCAGATGAACCGCTTCTAATAGTCCATTAGATTGGACAAAATACTTTATGATCTGATCTCAAATCAGGTAGGACTACCCGCTGAACTTAA---------------------------------------------------------------------------------------------------------------------------------------------------------------------------------------------
>OTU_615
ATGCGATACGTAATGCGAATTGCAGAATTCAGTGAATCATCAAATCTTTGAACGCAAATTGCGCTTTCTGGATAGGCCAGGGAGCATGCCTCTTTGAGCATCGTTTCTACCCCATCTCGGCAGCTTGCTGTCGGATAATGAGAGTCTCACTCGAAATGAATGAGTCTCTTTAAGAAGCGTGAGTCTCCTAAACTCCTAGATAACAAACCTCTTTGCGAGTTCTTTTTCTAGTGACATGGATAATTTAATTTTTTTATGTCATTGGTGATTGAATTTGATATTGAGnTCTGGGTAAACTGGGATTCGTAAAGAAATTTAATTTTTTGAATTAGATCTCAAATGAAGCAAGATTACCCGCTGAACTTAA---------------------------------------------------------------------------------------------------------------------------------------------------------------------------------------------
>OTU_617
ATGCGATAAGTAATGnGAATTGCAGAATTCCAGTGAGTCATCGAATCTTTGAACGCACATTGCGCCCTTTGGTATTCCGAAGGGCATGCCTGTTCGAGCGTCATTATCACCCCTCAAGCCCCGTGCTTGGTGTTGGACGGGTTGGTCGGGGCTTGCCCTCGACCCCTCCTAAAGATAATGACGGCGGCCTGTGGTTCCCCCGGTACACTGAGCTTCTTAAACCGAGCACGTACCGGATGAGGGCGCCCGGGCCACGGTCCTCTCCTTTCACCAGGAATCTTTTTTTCAAGGTTGACCTCGGATCAGGTAGGAATACGCGCTGAACTTAA-----------------------------------------------------------------------------------------------------------------------------------------------------------------------------------------------------------------------------------
>OTU_619
AnGCGATACGTAATGTGAATTGCAGAATTCAGTGAATCATCGAATCTTTGAACGCACCTTGCGCTCCTTGGTATTCCGAGGAGCATGCCTGTTTGAGTATCATGGAATTCTCAACTCCTAAATTTTTGTTATCAAAAGTTTAGTGAGCTTGGATTTGGAGGCCGTGTCGGCTCTAGTCAGTCGACTCCTCTGAAATGCATTAGTGTGAATCTTACTGATCGCCTTCAGTGTGATAATTGTCTACGCTGTGGTTGTGAAGTAATCTATGTATTCATGCTTATAACTGTCTCTTCTAGAGACAATATTTATGACTTCTGATCTCAAATCAGGTAGGACTACCCGCTGAACTTAA------------------------------------------------------------------------------------------------------------------------------------------------------------------------------------------------------------
>OTU_621
ATGCGATAAGTAATGTGAATTGCAGAATTCAGTGAATCATCGAATCTTTGAACGCAACTTGCGCTCTCTGGTATTCCGGAGAGCATGCCTGTTTGAGTGTCATGAAATCTCAACCACTAGGGTTTCCTAATGGATTGGATTTGGGTGTTGCCAGCTTGTCTGGCTCGCCTTAAAGGAGTTAGCGAGTATAGCAATATCGTCTGGCGTAATAAGTTTCGCTGGTAAGATTTGTGAAGCACGCTTCTAATCGCCCTTGGGCAATTTTTTGACTCTGGCCTCAAATCAGGTAGGACTACCCGCTGAACTTAA-------------------------------------------------------------------------------------------------------------------------------------------------------------------------------------------------------------------------------------------------------
>OTU_623
AATGCGATAAGTAATGTGAATTGCAGAATTCAGTGAATCATCGAATCTTTGAACGCATCTTGCGCTCCTTGGTACTCTGAGGAGCATGCCTGTTTGAGTGTCATAAAAGTTCTCAACCTCTCATTGTTAATGTGATGGATTGGACTGTTGGAATTTGCAGGCTTTTTTTAAAGGTCTGCTTTTCTGAAATGAATTAGTGGCATCTGAGCATGAGGGAGACCACTACAGGTTGTATTTATGCCTCTTGTAAAGTCTCTGTTGCCCAAAGCTGCTTCAACAAATTATCAAATGACAATTTGACCTCAAATCAGGTAGGACTACCCGCTGAACTTAA------------------------------------------------------------------------------------------------------------------------------------------------------------------------------------------------------------------------------
>OTU_625
TTGCGATACGTAGTATGACTTGCAGACGTGAATCATTGAATCTTTGAACGCACATTGCGCCTTAAGGTATTCCTCAAGGCATGCGTGGATGAGCGATATTTACTCTCAAACCTTCGGGCTTGTTCTTGGCTCCGCCTAAATATCAACTGGCTCTAGAATAAGTTTTAGAGAACCACCACTCAAAATCCTCATCTTCGTAAGACTACCCGCTGAACTTAA-------------------------------------------------------------------------------------------------------------------------------------------------------------------------------------------------------------------------------------------------------------------------------------------------------------------------------------------------
>OTU_627
GAACATCTTGTCTGGCACGTCGACCAACCCGCTCGACGACCTCGTTTCGATCTTCGGGAACTCCTCCTTGTCGCCAAGTGTGCCAACACAGCAGCAGCAGCCCGCCGCCGCCGCCGCCCAGCAGCGACAGGCATGCTGGCTCCAGACCCATTCGGCGCACTCACCGGGCTCGCTTCGAGTTCACCGGCGTCGGCGTCGGCGTCCGTGTCGAAGCAGCAGGAAGATCTTCTAGGGCTATTCTTGTTTGGGAATGCTGCG----------------------------------------------------------------------------------------------------------------------------------------------------------------------------------------------------------------------------------------------------------------------------------------------------------
>OTU_629
ATGCGATAAGTAATGTGAATTGCAGAATTCAGTGAATCATCGAATCTTTGAACGCACATTGCGCCCGCCAGTATTCTGGCGGGCATGCCTGTnCGAGCGTCATTTCAACCCTCAAGCACCTTCGGGAGCTTGGTGTTGGAGATCGGCGAGCCCCCCGGGGGCGCGCCGTCTCCCAAATATAGTGGCGGTCCCGCTGTAGCTTCCTCTGCGTAGTAGCACACCTCGCACTGGGAAACAGCGTGGCCACGCCGTAAAACCCCCGAACTTTTTCnGGTTGACCTCGAATCAGGTAGGACTACCCGCTGAACTTAA----------------------------------------------------------------------------------------------------------------------------------------------------------------------------------------------------------------------------------------------------
>OTU_631
ATGTGATAAGTAATGTGAATTGCAGAATTCAGTGAATCATCGAATCTTTGAACGCACCTTGCGCTCTCTGGTATTCCGGAGAGCATGCCTGTTTGAGTGTCATGAACTCTTCAACCCACCGGTTTCTAGTAAATTGGATGGTGTTTGGATTTTGAGTGTTGCTGGTCCTTTCGGACGTAGCTCATTCGTAATATATTAGCATCTCAATTTCGAACTTCGGATTGACTCAGCGTAATAGACTATTCGCTGAGGACACCTCACGGTGGCCGAATAAGAAGACCGTTAGAAGCTTCTAATCAGATCTTAGTCAACTTTTAGATTAGACCTCAGATCAGGCAGGATTACCCGCTGAACTTAA------------------------------------------------------------------------------------------------------------------------------------------------------------------------------------------------------
>OTU_633
ATGCGATAAGTAnTGTGAATTGCAGAATTCAGTGAATCATCGAATCTTTGAACGCACATTGCGCCCTTTGGTATTCCAAAGGGCATGCCTGTTCGAGCGTCATTTGTACCCTCAAGCTTTGCnTGGTGTTGGGCGTTTTTGTCTCTGGTCCGCCAGCGACTCGCCTTAAAATCATTGGCAGCCGGCCTACTGGTTTCGGAGCGCAGCACAAATTTGCGCTTCTTCCAGCAGCGGTCCGCGTCCATGAAGCCACTTTTTCAACGTTTGACCTCGGATCAGGTAGGGATACCCGCTGAACTTAA--------------------------------------------------------------------------------------------------------------------------------------------------------------------------------------------------------------------------------------------------------------
>OTU_635
GTGCGATAAGTAATGTGAATTGCAGAATTCCGTGAATCATCGAATCTTTGAACGCATATTGCACCTTCTGGTATTCCGGAAGGTATGCCTGTTTGAGGGTCAGTTAAATAAAAATCGGCGTTGTTGCTGCATCTCGTGGTGACGCGTCGGAGTTGGGTCGCCTTAACCTTCGGCTAAGTGACTTAAAATTTTGCATGATTTTTGAACGTATTTAAATTGCTTATGTACGTTTGAGATATCGAATGTTTATTAGGTTCGGTCATCCTACAAGACTCGCGCCTATAATTTTTTCATTAAATGACCTCAAATCAGGTAAGAATACCCGCTGAACTTAA-----------------------------------------------------------------------------------------------------------------------------------------------------------------------------------------------------------------------------
>OTU_637
AATGCGATAAGTAATGTGAATTGCAGAATTCAGTGAATCATCGAATCTTTGAACGCACCTTGCGCTCCTTGGTATTCCGAGGAGCATGCCTGTTTGAGTCTCATGGAATTCTCAACCTTCAGCTTTATTGATGAAGGCTTGGACTTGGAGGTCGTGCCGGCTCTCGTAGTCGGCTCCTCTGAAATGCATTAGTGCGAACGTTACCAGCCGCTTCAGCGTGATAATTATCTGCGTTGCTGTGGAGGGTATTCTAGTGTTCACGCTTCTAACCGTCTTCGGACAAATTTCTGAACTCTGAGCTCAAATCAGGTAGGACTACCCGCTGAACTTAA--------------------------------------------------------------------------------------------------------------------------------------------------------------------------------------------------------------------------------
>OTU_639
ATGCGATAAGTAATGTGAATTGCAGAATTCAGTGAATCATCGAATTTTTGAACGCACCTTGCGCTCCTTGGTATTCCGAGGAGCATGCCTGTTTGAGTGTCATTAATATATCAACCTCTTCAGCTTTTGCTTGTTGAGTGTTGGATTTGGGGGTCTTTTGCTGGCTTTTTTTAAATAAAGAAGTCAGCTCCCCTAAAATTCATTAGCGGAACAATTTGTTAACCGTTCATTAGTGTGATAATTATCTACGCTATTAACGTGAGGCAGTTCAGCTTCTAACAGCCCATTGACTTGGACATTTTTCATTAATGTGACCTCAAATCAGGTAGGACTACCCGCTGAACTTAA----------------------------------------------------------------------------------------------------------------------------------------------------------------------------------------------------------------
>OTU_641
ATGCGATACGTAATGCGAATTGCAGAATTCAGTGAATCATCAAATCTTTGAACGCAAATTGCGCTCCCTGGATAGGCCAGAGAGCATGCCTCTTTGAGCATCGTTTTCACCTCTGCTCGACTGCGCCGCCATGCGGTGATTGTGTCGGAGAATGAGTTTGTCTCGCTCGTCAGCGCGAGTCACTTTAAATGCAGTGAGCCGTCGTCCAATGCCCTCAGTGCTTTTAATTAAGCACTCTGAGCGTTGTGGATAATTTATTTATTCGACAATGCACGGAGTTAATGAAGGCTAACCAAATGGAATGACCTTTGTAGTGCTCAGTGGAAATTAATCTTATTTTATTTGAATGAGATCTCAAATGAAGCAAGAGTACCCGCTGAACTTA---------------------------------------------------------------------------------------------------------------------------------------------------------------------------
>OTU_643
ATGCGATAAGTAATGnGAATTGCAGAATTTCnGTGAnTCATCGAATCTTTGAACGCACATTGCGCCCATTGGTATTCCGATGGGCATGCCTGTTCGAGCGTCATTATCCTCCCTCACACCCCTTGGGGTGTGGTGTTGGACCAGGAGCGGCGAGAGCCTCCTCCGGTCTCAAAGACAATGACGGCGTCCGTGGGAGCCTCGGTGCAACGAGCTTTTCGGAGCACGCGTCGAGTGTTGTGTCCCTCCGGGCCGGTCTTCCCTTTTTATTTTACCAGGTTGACCTCGGATCAGGTAGGAATACCCGCTGAACTTAA--------------------------------------------------------------------------------------------------------------------------------------------------------------------------------------------------------------------------------------------------
>OTU_645
AATGCGATAAGTAATGTGAATTGCAGAATTCAGTGAATCATCGAATCTTTGAACGCACATTGCGCCCGCCAGTATTCTGGCGGGCATGCCTGTTCGAGCGTCATTTCAACCCTCAGGCTCGCCCTGGTGTTGGGGACCTGCGCTATGCAGCCCCCGGAAGACAGCGGCGGACCCGTCCGGCTCCGAGCGTAGTACTATACGTCGCTCAGGGTGCCCGGGCGGGCTTCCAGCCGGAAAACCCCCTATTTCTCAAGGTTGACCTCGGATCAGGTAGGAATACCCGCTGAACTTAA-----------------------------------------------------------------------------------------------------------------------------------------------------------------------------------------------------------------------------------------------------------------------
>OTU_647
ATGCGATAAGTAATGTGAATTGCAGAATTCAGTGAATCATCGAATCTTTGAACGCATCTTGCGCTCCTTGGTATTCCGAGGAGCATGCCTGTTTGAGTGTCATTAAATATCTCAAAACGCTTGTGCCTTTTTTGGCATGGGATTTTTGGACATTGGGAGTTGCCGGCCACTGATAAAGTGGTGGGCTCTTCTGAAAAGCATTAGTTGAGGAGCTTTGCACTCTATTTGGTGTGATAAACTATCTATGCCAAGAGATGCTTCACGATCCCTCTGCTGTCTAACCGTCTTTATCAGACAATATGATAAACTTGACCTCAAATCAGGTAGGACTACCCGCTGAACTTAA------------------------------------------------------------------------------------------------------------------------------------------------------------------------------------------------------------------
>OTU_649
ATGCGATAAGTAATGTGAATTGCAGAATTCAGTGAATCATCGAATCTTTGAACGCACATTGCGCCCCTTGGTATTCCGAGGGGCATGCCCTTTCGAGCGTCATTTCAACCCTCAAGCACCTGCTTGGTATTGGGCCCGCGTCCACATGGTGGACGGACCTTAAAGCGATCGGCGGCTTCGCGGATGGCTTCGAGCGTAGTAAAACAATTCTCGCTTGGGAGCTTCGGCGCTAGCCACGGCCATTTAACCATATTTAAATCACAAAGGTTGACCTCGGATAAGGTAGGGATACCCGCTGAACTTAA-----------------------------------------------------------------------------------------------------------------------------------------------------------------------------------------------------------------------------------------------------------
>OTU_651
ATGCGATAAGTAATGTGAATTGCAGAnTTCAGTGAATCATCGAATCTTTGAACGCACCTTGCGCTCCTGGGTCTTCCTAGGAGCATGCCTGTTTGAGTGTCCAGAACATACATCAACCCCAAAACATTCGTGTTGAAAGGGTTGGAGTTGGAGGCCTGCCGTGTCACCACGGCTCCTCTCAAATGTGTTAGCTGGCTGTTGCTGCGTCTCGCATGTTGGCTTGATATTTATGTCTACGCCTCTATGAGACCTTGCATCCGGCCGCTCCTAACCCGTCCCTCACCGGACAACATCTTCTTGACCTCGGGCCTCAAATCAGGTAGGACTACCCGCTGAACTTAA----------------------------------------------------------------------------------------------------------------------------------------------------------------------------------------------------------------------
>OTU_653
ATGCGATAAGTAATGTGAATTGCAGAATTCAGTGAATCATCGAATCTTCGAACGCACCTTGCACCCTTTGGTATTCCGAAGGGTACACCCGTTTGAGTGTCATTGTAATCTCACCCCAGAAATTCTTTTTTGGGTGTGGACTTGGATGCTGCCGATACTCGGCTCGTCTCGAATGGCTCAGTGTATCCCGCTCGTCGGCGTAACAGTGTGATAATATCCTCACTGGAGCCTCGAGTGCTACGCTACCAACTGTCCTCGGACAATCTCTGACAATTTGACCTCAAATCGGGTGGGATTACCCGCTGAACTTAA----------------------------------------------------------------------------------------------------------------------------------------------------------------------------------------------------------------------------------------------------
>OTU_655
AACGCGAAAAGTGTTATGACATGCAAATCTTGAGAATCATGACTATTTGAACGCACCATGTACCGGAATGCGAATTTCGGTGTGTTTGTTTGAGAACAATTTTACTGGTGAATGGGGTTTACGTAGCCGTTGCCCTGAAAAGCAAGACACACGCTAGTGTGATACACGTGTTCTGGGATAAATGAACAGCGCACAGTATCATTCCTGCGATCGAGTGAATCACAATACTAATTCACCCAATTCTTCTTACTACTTGTCTCAAATCAAACAAGACTACCCGCTGAACTTAA--------------------------------------------------------------------------------------------------------------------------------------------------------------------------------------------------------------------------------------------------------------------------
>OTU_657
GTGCGATATGnAGTGCGATTTGCATGAATCTGTGAGTCATCTAATCTTTGAACGCAACTTGCGCCGCAAGGCATGTCTGTTTGAGCGCCGGCTAACGCTGCAGCAATGCGAGGTGGCGGGCTGTCGTCGGTAGGGAGGGGGGTTTCACTCTCGGGTTCACTCTCGGGGGTGTTCACTCTTCCTCTTTGCTAGACCCCGCCGGAATACAGCCAGTAGGTTGCGACGTGTCCAGTCCGAGTGCCAAGAAGGATATTTTTGTACCTCTTGCACTGGCCACTCGCAATAGTATCACACACTTATCGGCCTCAAATCAGTCAGGACTACCCGCTGAACTTAA---------------------------------------------------------------------------------------------------------------------------------------------------------------------------------------------------------------------------
>OTU_659
ATGCGATAAGTAATGTGAATTGCAGAATCAGTGAATCATCGAATTTTTGAACGCATATTGCACTCCTTGGTATTCCTTGGAGTACACTTGTTCGAGCGCCGTTTGCATCTTAAGGCTCAGCCTTGTGTTGAGATTTCCTGGGAAGGAACTCTCCAAGCATCTGGGCGTCCGTCGTGCCTGAACCGCAACACACTGCGCGTAGGGACTTTCGGCAGTCGCCAAAAACCGTCTAGCATGGCCTCGGATCAAGTGGGGATACCCGCTAAACTTAA--------------------------------------------------------------------------------------------------------------------------------------------------------------------------------------------------------------------------------------------------------------------------------------------
>OTU_661
ATGCGATACGTAATGTGAATTGCAGAATTCAGTGAATCATCGAATCTTTGAACGCACCTTGCGCCCCTTAATGGAGCGTCATAGAGGGTGAGAATCCCGTCTTTGGCACGGATGCCCGGTGCTTCTGTGATGCGCTCTCGAAGAGTCGAGTTGTTTGGGAATGCAGCG----------------------------------------------------------------------------------------------------------------------------------------------------------------------------------------------------------------------------------------------------------------------------------------------------------------------------------------------------------------------------------------------------
>OTU_663
ATGCGATACGTCATGCGAATTGCAAAATCAGTGAGTCATCAAAACTTTGAACGCATCTTGCACTTCCCATTGGGGAGTATGTCTGTTGGAGTGTCTGTTCATCCCCACCATTCCCCCTACCCGGGTGTGAATGCCGCCCACCGTTTGCTGTCACAGGCAAACGCGTGCAGATGAAAACACTAAATCCGAATCCTCGACCCCTTACACCTCTCACTTCGGTGGGATAGGTCGACGCGAGATGACATCTCATTACGCGTTGATTGAACGTTTGGATCAGTTAAGGTTCACCTCAATTCGGACCTCCAATCAGTCAAGAATACCCGCTGAATTTAA-------------------------------------------------------------------------------------------------------------------------------------------------------------------------------------------------------------------------------
>OTU_665
ATGCGATAAGTAATGTGAATTGCAGAATTCAGTGAATCATCGAATCTTTGAACGCACCTTGCACCCTTTGGTATTCCGAAGGGTATGCCTGTTTGAGTGTCATTAAATTCTCAACCTTACAACTTTTTGTGAGTGGTAAGGCTTGGATGTGAGGGTTATTGCTGGCTTCCTTCAGTGCGATGGTCAGCTCCCTTTAAATGCATTAGTGGGATCTCTTGTGGACCGTCACTTGGTGTGATAATTATCTATGCCATCTTGACTnTGATGCAAAACTTATGGGAACCnGCTnATAACCGTCTTCGGACAATCTTTGACnATTTGACCTCAAATCAGGTAGGACTACCCGCTGAACTTAA--------------------------------------------------------------------------------------------------------------------------------------------------------------------------------------------------------
>OTU_667
AATGCGATACGTAATGTGAATTGCAGAATTCAGTGAATCATCGAATCTTTGAACGCACCTTGCGCCCCTTGGTATTCCGAGGGGCACACCCGTTTGAGTGTCGTGAACACATCCTCAACCTTCTTTTGGTCTTTTGACCAGGGAAGGCTTGGACTTTGGAGGTCTTTCATTGCTGGTATCCTTTTAAAGCCAGCTCCTCCTAAATGAATCAGTGGGATCCGCTTTGGTGATCCTCGACGTGATAAGCATTATTCTACGTCTTGGGTTTTCACAGCAACCTGCTTCCAACTGTCTTTAAACAAAGACAATGTTCGGGTTTCGACTCGACCCACAAAACCTTGACCTCAAATCGGGTGAGACTACCCGCTGAACTTAA------------------------------------------------------------------------------------------------------------------------------------------------------------------------------------
>OTU_669
AATGCGATACGTAATGTGAATTGCAGAATTCAGTGAATCATCGAATCTTTGAACGCACCTTGCGCCCCTTGGCATTCCGAGGGGCACACCCGTTTGAGTGTCGTGAAATTCTCAAAACCCATTTCTTTTGGTCATTTTTGACCATGGAAAGGATTTTGGACTTGGAGGCCTTTTGCTGGTTTCACCTTGAAGCGAGCTCCTCCCAAATGTATTAGTGGGGTCCGCATCGTCGGTCCTTGGCGTGATAAGTCGTTTCTACGTCTTGGATCTTTGGCGCTGTACACCTGCTTCTAACCGTCTCATTGACAACGATGGTGTTCCGGTCACCGCCGATTTATCGGTGGGAGGCTTGACCCACAAAACAAACCTTGACCTCAAATCGGGTGAGACTACCCGCTGAACTTAA------------------------------------------------------------------------------------------------------------------------------------------------------
>OTU_671
GCGCGAAATGTAGTGTGAATCGCAGAACATTGTGAATCATCGAATCTTTGAACGCACATTGCGCCTCCCTTAACCGAGGGGCATGCCTGTCTGAGCGTCATTTAAACCAATCCAGCGTGCTGGGTCTTGGGCTTTCGCCTCTGGGCGGGCCTCAAAGTCAGTGGCGGTGCTGCCAGGCTCTAAGCGTAGTAATTCTTCTCGCTACAGGGTCCTGGTGGAGGCTTGCCAATAACCCCAAATATTTCAAAGGTTGACCTCGGATCAGGTAGGGATACCCGCTGAACTTAA----------------------------------------------------------------------------------------------------------------------------------------------------------------------------------------------------------------------------------------------------------------------------
>OTU_673
ATGCGATAAGTAATGTGAATTGCAGAATTCAGTGAATCATCGAATCTTTGAACGCACATTGCGCCCCTTGGTATTCCGAGGGGCATGCCTGTTCGAGCGTCATTATGACCACTCAAGCCTAGCTTGGTATTGGGGCCCGCGGTCTCGCGGCCCCTAAAATCAGTGGCGGTGCCGTCTGGCTCTAAGCGTAGTAATTTAGAGAAGTGTTATCCGCGCTGGACCGTGTACAAGTCTCCTGGAATGGAGCGTCATAGAGGGTGAGAATCCCGTCTTTGACACGGACTGCCAGGGCATTGTGATGCGCTCTCGAAGAGTCGAGTTGTTTGGGAATGCAGCT---------------------------------------------------------------------------------------------------------------------------------------------------------------------------------------------------------------------------
>OTU_675
CTGCGAAACGTAATGTGACCTGCAATCTTCGTGAATCATCCAATCTTTGAACGCAATTTGCACCGGAGGATGCATGTCCCCCGGTATACTTGTTTGAGTATCCGAAACACTCTCACTCCCCCCTCGGGGCGGCGTGGATCTGATGAGATTCCAGCGCTTCACGGCCTGGTCTCTTGAAAGACATGAGTCCCGCTTTGTGGAAGGTCTCCACTGGCTCAGATGTGACTATTGGGATAACATCCTAACAATCGTCCTCTGGGTATTAACGTGTTGACCAACCTGTGGACTCACCCTGGACGTTTCTGTTTACGCAGAAGCTCCATGCGAATCATCCTCGTGGTGATAAGCCGTTCTCTGGATCTCAAATCAAGTAAGGATACCCGCTGAACTTAA-------------------------------------------------------------------------------------------------------------------------------------------------------------------
>OTU_677
CCGTGTTTCAAGACGGGTTACGACTTTTACTTCCTCTATCCGTGTTTCAAGACGGGTTACGACTTTTACTTCCTCTACGTCCGTGTTTCAAGACGGGCCGTGTTTCAAGACGGGCCGTGTTTCAAGACGGGCCCCGTGTTTCAAGACGGGTTACGACTTTTACTTCCTCTATTGTTTGGGAATGCAGCG-------------------------------------------------------------------------------------------------------------------------------------------------------------------------------------------------------------------------------------------------------------------------------------------------------------------------------------------------------------------------------
>OTU_679
GTGCGAAATGTAATGCGATTTGCAACTTCTGTGAGTCATCGAGTCTTTGAACGCATATTGCACCAAGTGCGCAAGCATCTGGTATGCCTGTTTGAGAATCATTTACAAACCAAGTGTCCTTGTGACCAGTTGTGCCCACAGCAATGGGGCGCCAAGTTCAGTGTTGATGTGTTAAGCATATTCATCTCTGCCCTTCCACACTATGATCTCAAATCAGGCAAGACTACCCGCTGAACTTAA----------------------------------------------------------------------------------------------------------------------------------------------------------------------------------------------------------------------------------------------------------------------------------------------------------------------------
>OTU_681
ATGCGATACGTAATGTGAATTGCAGAATTCAGTGAATCATCGAATCTTTGAACGCACCTTGCGCCCCTCGGCATTCCGAGGGGCACACCCGTTTGAGTGTCGTGAAATCTTCAAAATCCTTTCTTCTTCTTAAAGGGTTTTGGACTTGGAGGTTTAATGCTCACCCTTTCTTTTGAAAGnGAGCTCCTCTCAAAAGAATTAGTGGGGTCCGCTTTGCTGATCCTTGACGTGATAAGATGTTTCTACGTTTTGGATTTGGCACTGTCCCTTGGACACCTGCTCCTAACTGTCCGTTGGACGATGATGGTGCTTCGGTCACCGCCATGTACATTGGTGGGAGGCTGGAACCCCACAAAAAAACCCTTGACCTCAAACTCGGGTGAGACTACCCGCTGAACTTAA----------------------------------------------------------------------------------------------------------------------------------------------------------
>OTU_683
ATGCGATAAGTAATGTGAATTGCAGAATTCAGTGAATCATCGAATCTTTGAACGCACATTGCGCCCGCCAGTATTCTGGCGGGCATGCCTGTTCGAGCGTCATTTCAACCCTCAGGCCCCCAGTGCCTGGCGTTGGGGATCGGCGTGGGCGGCGAACGGCTCTCCGGAGCCCGAGCCAATGCCTGCCGGCCCCGAAATTCAGTGGCGGTCTCGCTGTAGTCCCCCTCTGCGTAGTAGCACAACTCGCATTGGAGCTCGGCGGTGGCCATGCCGTAAAACACCCCACTTCTGAAAGTTGACCTCGGATCAGGTAGGAATACCCGCTGAACTTAA-------------------------------------------------------------------------------------------------------------------------------------------------------------------------------------------------------------------------------
>OTU_685
ATGCGATAAGTAATGTGAATTGCAGAATTCAGTGAATCATCGAATCTTTGAACGCACATTGCGCCCCCTGGTATTCCGGGGGGCATGCCTGTTCGAGCGTCATTTATACCAATCTAGCCTAGCTAGGTGTTGGGCTCGCCGGCTGGCGGGCCTTAAAACCAGTGGCGGTGCTCTTAGGCTCTACGCGTAGTAATTTTCTCGCTATAGAGTTCCCCCGGTAGCTCGCCAGAACCCCCAATTTTTTACAGGTTGACCTCGGATCAGGTAGGGATACCCGCTGAACTTAA-----------------------------------------------------------------------------------------------------------------------------------------------------------------------------------------------------------------------------------------------------------------------------
>OTU_687
ATGCGATAAGTAATGTGAATTGCAGAATTCAGTGAATCATCGAGTTTTTGAACGCACACTGCGCCCCTTGGTATTCCGGGGGGCATGCCCGTTCGAGCGTCATTTCACCAATCAAGCCTGGCTTGGTATTGGGCCACGGGGGCGACCCGGGCCTCAAAGTTCGCCGGCTGGAAAGCTCTGATCTCAGCGTCGTGATTATCAATTCGCTACGGAGAGGAGCGGTCTGCGCCGTGAAATCTATCACAGGTTGACCTCGGATCGGGTAGGAATACCCGCTGAACTTAA-------------------------------------------------------------------------------------------------------------------------------------------------------------------------------------------------------------------------------------------------------------------------------
>OTU_689
GTTCGCGAGAAACGCCTTnAAGAATACGCAGCCAAGAAGGCTAAGAAGCCTGGTCCAATTGCCAAATCTTCCATCATTTTGGACATCAAGCCGTGGGACGATGAAACAGACTTGAAAGAAATGGAACAGCAAGTTCGAGCCATCGAAATGGAGGGCCTAGTTTGGGAATGCTGCn---------------------------------------------------------------------------------------------------------------------------------------------------------------------------------------------------------------------------------------------------------------------------------------------------------------------------------------------------------------------------------------------
>OTU_691
ATGCGATAAGTAATGCGAATTGCAGAATTCCAGTGAGTCATCGAATCTTTGAACGCACATTGCGCCCTTTGGTATTCCGAAGGGCATGCCTGTTCGAGCGTCATTATCACCCCTCAAGCCCCGTGCTTGGTGTTGGATGGCCGGTCGAGGTTCGCCCCGACCCCTCCTAAAGACAATGACGGCGACCTGTGGTTCCCCCGGTACACTGAGCTTTTCGCAGAGCACGTACCGGACGAGGGCGCCCGGGTCACGGTCCCCTCCTCCTCGTGAGGAAATATTTTTCAAGGTTGACCTCGGATCAGGTAGGAATACGCGCTGAACTTAA---------------------------------------------------------------------------------------------------------------------------------------------------------------------------------------------------------------------------------------
>OTU_693
ATGCGATAAGTAATGTGAATTGCAGAATTCAGTGAATCATCGAATCTTTGAACGCACCTTGCGCCCCTTGGTATTCCGAGGGGCATGCCTGTTTGAGTGTCTTGAAATCATCAGACCCACTGGTGGCTTTGCGGCCGCAAGTTGGGTCTGGACTTGGGGGTGCTTTTGCTGCCGATAAGGTGGCTCCCCTCGAATGCATCGGTTGTGGCCTTCTGGGTGACCTGGGCGTTGTATTCACCCTCGCTCTCCGTGTCCCAGTTCTGTCCGTGACCTCCGACCTTGCCTCTGGAGTGGCGGTCAACATTTTTGAATTCTGACCTCAAATCAGGTAGGACTACCCGCTGAACTTAA-------------------------------------------------------------------------------------------------------------------------------------------------------------------------------------------------------------
>OTU_695
GCGGCAAGAGCTCAAATTTGAAATCTGGCCCCGTCGGGGTCCGAGTTGTAATTTGCAGAGGATGCTTCGGGTGCGGCCCCTGTCTAAGTGCCCTGGAACGGGCCGTCGGAGAGGGTGAGAATCCCGTCTGGGACAGGGTGTCCGTGTCCGTGTGAAGCTCCTTCGAAGAGTCGAGTAGTTTGGGAATGCAGCT---------------------------------------------------------------------------------------------------------------------------------------------------------------------------------------------------------------------------------------------------------------------------------------------------------------------------------------------------------------------------
>OTU_697
TTGCGATAAGTAATGTGAATTGCAGAATTCCGTGAATCATTAAATCTTTGAACGCACATTGCGCCCTTTGGTATTCCTCAGGGCATGCCTGTTCGAGAATCAGTTTAATCATCAAATCTATAATGTAAAAGTTATAGCTTTGGACTTGAGACTTCTGGAAACAGAGACTCTAATAACATTTGTTGCCTAGTTTCGATGAGACTATATGAAAGGCATGACCATTGAACGAAAGTTCTTGTATTGCTGCTAGTATCTTTGAATCGGCTCTGGAAAACATTAAATATCACGAAGCTAACGCTTTAAGACTTGATCTCGAATCAGACAAGACTACCCGCTGAACTTAA--------------------------------------------------------------------------------------------------------------------------------------------------------------------------------------------------------------------
>OTU_699
ATGCGATACGTAATGCGAATTGCAGAATTCAGTGAATCATCAAATCTTTGAACGCAAATTGCGCTTTCCGAATAGGCCGGGGAGCATGCCTCTTTGAGCATCGTTTCTACTCTACCTCGGCAGCTTGCTGCTCGGATAATGAGTTGTCTCAATCGAAAGATTGAGTCACTTTAAGAAGCGTGAGTTTCTAACTCCTAGTTCACCCAGTAATGGGTGCCCTGTTTGAGGGTTTACCAACTAGTGACGTGGATAAATTTTATTTTACGTCATTGGGAAGTTCACTTTCTGCATGGCTAAGACCTGGGGTTTGATATAAACTCGAGGAAATTAAAATTCTTTTTGAATTAGATCTCAAATGAAGCAAGATTACCCGCTGAACTTAA-----------------------------------------------------------------------------------------------------------------------------------------------------------------------------
>OTU_701
ATGCGATACGTAATGTGAATTGCAGAATTCAGTGAATCATCGAATCTTTGAACGCACCTTGCGCCCCTTGGCATTCCGAGGGGCACACCCGTTTGAGTGTCGTGAAATCTTCAAAATCCTTTTTTCTTCTTAAAGGGTTTTGGACTTGGAGGTTTAATGCTCGCCCTTTCTTTTGAAAGTGAGCTCCTCTCAAAAGAATTAGTGGGGTCCGCTTTGCTGATCCTTGACGTGATAAAATGTTTCCGTGTCTTGGTCTCTGGCTCTGTTGCTTTTGGGACCCGCTTCTAATCGTCTCAACCTTGCATCGAGACAAACGTCTGAGCGTGGCTCCCTTACCTGGGAAACTCTCTCGACCTCATGAACCCCTTGACCTCAAATCGGGTGAGACTACCCGCTGAACTTAA--------------------------------------------------------------------------------------------------------------------------------------------------------
>OTU_703
AATGCGATAAGTAGTGTGAATTGCAGAATTCAGTGAATCATCGAATCTTTGAACGCACATTGCGCCCCTTGGTATTCCATGGGGCATGCCTGTTCGAGCGTCATTTGTACCCTCAAGCTTTGCTTGGTGTTGGGCGTCTTGTCTTTTATTAGACTCGCCTTAAAGTCATTGGCAGCCAGTGTTTTTGGTAGTAAGCGCAGCACATTTTGCGTCTTAGTCCTTGAATCGTGGCATCCATGAAGCCTCTTTTTCACTTTTGACCTCGGATCAGGTAGGGATACCCGCTGAACTTAA----------------------------------------------------------------------------------------------------------------------------------------------------------------------------------------------------------------------------------------------------------------------
>OTU_705
GAATTGGCGGGAAGAAGCAACCGTCGAGAACTGTACCGCTTCCATTGCCAGAGTGTGGATTTCGAGCTTCCTCCACTGTCTTCGTGCGTGTGTGTTTGTGTTTTACTTTTATCTACCGAAGAGCACGGAGATTTCTCTCTGATAATTTTATCTAGTTTGGGAATGCTGCT--------------------------------------------------------------------------------------------------------------------------------------------------------------------------------------------------------------------------------------------------------------------------------------------------------------------------------------------------------------------------------------------------
>OTU_707
ATGCGATACGTAATGTGAATTGCAGAATTCAGTGAATCATCGAATCTTTGAACGCACATTGCGCCCATTAGTATTCTGGTGGGCATGCCTGTTCGAGCGTCATTTCAACCCTTAAGCCTAGCTTAGTGTTGGGAATCTGTCCGCAAGGACAGTTCCTCAAATCCAACGGCGGATCTGTGGTATCCTCTGAGCGTAGTAAATCTTTATCTCGCTTTTGTCAGGTGCCGCTGCTCTCAGCCGCTAAACCCCCCGAATTTTTTGTGGTTGACCTCGGATCAGGTAGGAATACCCGCTGAACTTAA--------------------------------------------------------------------------------------------------------------------------------------------------------------------------------------------------------------------------------------------------------------
>OTU_709
ATGCGATAAGTAATGTGAATTGCAGAATTCAGTGAATCATCGAATCTTTGAACGCACATTGCGCCCGCCAGTATTCTGGCGGGCATGCCTGTTCGAGCGTCATTTCAACCCTCAAGCCCCAGCGGCCTGGTGTTGGGGACCGGCGACCTCGCTGACGCCCTTCTTGGGCCCAGCGTCCGCCGCCCCCGAAATGAATTGGCGGTCTCGTCGCGGCCTCCTCTGCGTAGTAGCACAACCTCGCAACAGGAGCGCGACGCGGCCACTGCCGTAAAACGCCCAACTTTTTTAGAGTTGACCTCGGATCAGGTAGGAATACCCGCTGAACTTAA-----------------------------------------------------------------------------------------------------------------------------------------------------------------------------------------------------------------------------------
>OTU_711
ATGCGATAAGTAATGTGAATTGCAGAATTCAGTGAATCATCGAATCTTTGAACGCACCTTGCGCCCTTTGGTATTCCGAAGGGCATGCCTGTTTGAGTGTCATTAAATTCTCAACCTTGCAAGCTTTTTTGCTAGCGAGGCTTGGATGTGAGGGCTTTTGCTGGCTTCCTTCATTGGATGGTCTGCTCCCTTTAAATTCATTAGTGGGATCCTTTGTGGATGGTCACTTGGTGTGATAATTATCTACGCCGCCTGACTCTGAAACAAGACTTGTGGGGACCTGCTCATAACCGTCTCTTCAAGGGACAATCTATATTGACAATTTGACCTCAAATCAGGTAGGACTACCCGCTGAACTTAA---------------------------------------------------------------------------------------------------------------------------------------------------------------------------------------------------
>OTU_713
AATGCGATACTTGGTGTGAATTGCAGAATCCCGTGAACCATCGAGTTTTTGAACGCAAGTTGCGCCCGAGGCCACCTGGCCAAGGGCACGCCTGCCTGGGCGTCACGCTTTGCGACGCTCCCCTCCCTCCCATTCTCCTTTTTGGGTGTATGGTGTTTGCGAGGAGCGGATATTGGCTGCCCGTGCCATGTTTGTGCGGTCGGCCGAAAGATGGGCCCCTGGTGTGTTGTGACACGACGAGTGGTGGTCAAATGCCCTTCTCACCGCGTGGGACGTCGAGTCGCATTCCTTGTGGCTCTTGGGACTCTTGGAGCCGCTTCGCGGCAACCTGCATCGCGACCCCAGGTCAGGCGGGGCCACCCGGCTGAGTTTAA--------------------------------------------------------------------------------------------------------------------------------------------------------------------------------------
>OTU_715
ATGCGATACGTAATGTGAATTGCAGAATTCAGTGAATCATCGAATCTTTGAACGCACCTTGCGCCCCTTGGTATTCCGAGGGGCACACCCGTTTGAGTGTCGTGAAAATCTCAAAACCCATTTCTTTTGGTCATTTTTGACCATGGAAAGGATTTTGGACTTGGAGGCCTTTGCTGGTnTCTCTCTTGAAGGCCCAGCTCCTCTTAAATGAATTAGCAGGGTCCTCTTTGCCGATCCTCGACATGTGATAAGATGTTTCCGTGTCTTGGTCTCTGGCTCTGTTGCTTTTGGGACCCGCTTCTAATCGTCTCAACCTTGCATCGAGACAAACGTCTGAGCGTGGCTCCCTTACCTGGGAAACTCTCTCGACCTCATGAACCCTTGACCTCAAATCGGGTGAGACTACCCGCTGAACTT-------------------------------------------------------------------------------------------------------------------------------------------
>OTU_717
ACGCGATAGTTAATGTGAATTGCAGAATTCAGTGAATCATCGAGTCTTTGAACGCACATTGCGCCCATTGGTATTCCATTGGGCATGTCTGTTTGAGCGTCATTACAACCCTCGGTCACCACCGGTTTTGAGCGAGCTGGGCCCCTCCTGGGACCCCGCTGGCTTTAAAGTTGTAAGCTCTGCTGGCTGCCAGGCCCCGACCAGAACATAGTAAAAAACTTTTTCGCTTGTTCGCCAAGGTCAGGTTTGAGCGGTACGGCCnGAACAAAACCTACCCAATTCTAAGGTTTGACCTCAGATCAGACAAGGATACCCGCTGAACTTAA--------------------------------------------------------------------------------------------------------------------------------------------------------------------------------------------------------------------------------------
>OTU_719
TGCGATAAGTAATGTGAATTGCAGAATTCAGTGAATCATCGAATCTTTGAACGCACATTGCGCCCGCCAGTATTCTGGCGGGCATGCCTGTTCGAGCGTCATTTCAACCCTCAAGCCCCAGTGGCCTGGTGTTGGGGACCGGCGACCTCGCCCGGGGGAACACCCCCGGCGCGTCCGCCGCCCCCGAAATGAAGTGGCGGCCCGTCCGCGGCGACCTCTGCGTAGTACTCCAACTCGCACCGGGAACCCGACGTGGCCACGCCGTAAAACGCCCAACTCTGAACGTTGACCTCGGATCAGGTAGGAATACCCGCTGAACTTAA-----------------------------------------------------------------------------------------------------------------------------------------------------------------------------------------------------------------------------------------
>OTU_721
GCGCGAAATGTAGTGTGAATCGCAGAACATTGTGAATCATCGAATCTTTGAACGCACATTGCGCCTCTGCTTTAnGGGGAGGCATGCCTGTnnGAGCGTCATTACAACCCTCAAGCACTGCTTGGTATTAGGCTCCGCTGGTTTCAGCGGGCCTTAAAATCAGTGGCAGCGCCGTCTGAGCTCTGAGCGTAGTAAATACCCTCGCTATAGAGACCAGGTGGCTCTCGTCATCAACCCCCGAACTTTCTAAGTTTGACCTCGGATCAGGTAGGGATACCCGCTGAACTTAA--------------------------------------------------------------------------------------------------------------------------------------------------------------------------------------------------------------------------------------------------------------------------
>OTU_723
ATGCGATAAGTAATGTGAATTGCAGAATTCAGTGAATCATCGAATCTTTGAACGCACATTGCGCCCGGTGGTATTCCGCCGGGCATGCCTGTTCGAGCGTCATTTAAACCAAATCCAGCTTGCTGGGTCTTGGGCCTTTTCGCCTCTGGGCGGGCCTCAAAATCAGTGGCGGTGCTATCTAGCTCTAAGCGTAGTAATACTTCTCGCTATAGATACTAGGTGGCTTACCTGCCAACAACACTATTTTTCAAAGGTTGACCTCGGATCAGGTAGGGATACCCGCTGAACTTAA------------------------------------------------------------------------------------------------------------------------------------------------------------------------------------------------------------------------------------------------------------------------
>OTU_725
ATGCGATAAGTAATGTGAATTGCAGAATTCAGTGAATCATCGAATCTTTGAACGCACATTGCGCTCCCTGGTATTCCGGGGAGCATGCCTGTTCGAGCGTCATTACAACCCTCACGCCTAGCGTGGTGTTGGGCTTGCCCTGTAGGGCCTGCCTCAAAATCAGTGGCGGCACTGTCTGGTACCCTAAGCGTAGTAATACTTGTCGCTTCTGGGCTCTATGCAGCGGCCTGCCAGCAGCCCCCCCCCCCGAACTTTCTAGGTTGACCTCGGATCAGGTAGGGATACCCGCTGAACTTAA------------------------------------------------------------------------------------------------------------------------------------------------------------------------------------------------------------------------------------------------------------------
>OTU_727
ATGCGATAAGTAATGTGAATTGCAGAATTCAGTGAATCATCGAATCTTTGAACGCACATTGCGCCCGCTAGTATTCTGGCGGGCATGCCTGTTCGAGCGTCCTTTGGGACCTTCGGGCCGGGGCGACAAGCCCCTGGCCCGGTGTTGGGTGGCCGCGGCAGCCGCGCCCCCCTAAATACAGTGGCGGACCCCTCAGCGGCCCTGGCGCAGTAACGCATCTCGCCTTCGGCAGCTTGGTGGGCCCCGCCCCAGCAACTAAAATTTAATAGCTGGACCTCGAATCAGGTAGGAATACCCGCTGAACTTAA--------------------------------------------------------------------------------------------------------------------------------------------------------------------------------------------------------------------------------------------------------
>OTU_729
GGTGTGAAGATGGAAAGATGTTGAAGATGAGTTAGGTCAATTGCATGCAAAGTTTGGGACTTAAATGAATTTCTGAAGTGGACGGATGGACTTAGCCTTATATCGAGGCAACAGTCTTGCAGGTTTGTGGAGTCGCGGAGAGTGATTTAGGGGACTTCATGTGGAGATTCGATTGTTTGGGAATGCAGCT------------------------------------------------------------------------------------------------------------------------------------------------------------------------------------------------------------------------------------------------------------------------------------------------------------------------------------------------------------------------------
>OTU_731
ATGCGATACGTAATGTGAATTGCAGAATTCAGTGAATCATCGAATCTTTGAACGCACCTTGCGCCCCTTGGCATTCCGAGGGGCACACCCGTTTGAGTGTCGTGAAATTCTCAAAGTCCTTTTCTTTGATCGGAATAGGACTTTTGGACTTGGAGGTTCAATGCTTGCTTTCCACCTTTGAAAGTGAGCTCCTCTCAAATGAATTAGTGGGGTCCGCTTTGTCGATCCTTGACGTGATAAGATGTTTCTACGTTTTGGATCTGGCACTGTTTTCTCCGCTCCTAAACGTCCCATGGACAACGATGGTGCTTCGGTCGCTGCCATTTTATGGCGGAAGGCTGGACCCACAAAGAACCTTGACCTCAAATTGGGTGAGACTACCCGCTGAACTTAA------------------------------------------------------------------------------------------------------------------------------------------------------------------
>OTU_733
ATGCGATAAGTAATGTGAATTGCAGAATTCAGTGAATCATCGAATCTTTGAACGCACATTGCGCTCCTTGGTATTCCGAGGAGCATGCCTGTCCGAGCGTCATTACAACCCTCAAGCTCTGCTTGGTATTGGGCCTCATCGGTAACGGTGTGCCCTAAAACCAGTGGCGGTGCCATCTGGCTCTAAGCGTAGTAATTCTCTCGCTACAGGGTCCAGGTGGTTACTTGCCAAAACCCCCTATTTTCTATGGTTGACCTCGGATCAGGTAGGGATACCCGCTGAACTTAA----------------------------------------------------------------------------------------------------------------------------------------------------------------------------------------------------------------------------------------------------------------------------
>OTU_735
GTGCGATAAGTAATGTGAATTGCAGAATTCCGTGAATCATCGAATCTTTGAACGCAAATTGCACTCTCTGGCAACCCGGGGAGTATGCCTGTTTGAGGGTCAGTGTTAATAAAAATCGGATGCGTTGCAATTTTTGTGACGTTTCCGGAGTTTGAGTTATCTTAACTTCGGTTTTAAGAGGCTTAAAATTGACCTTTTTTGTGCATTTTAGACGTACATAAATTTTTTTTATTCGTCCATCCTAATGCCAAAATCTATTAGATGCGACCATATCTTGTGGTTCCGTGTCTATAAATTTTTCATGATTTGACCTCAAATCAGGTAGGAACACCCGCTGAACTTAA--------------------------------------------------------------------------------------------------------------------------------------------------------------------------------------------------------------------
>OTU_737
ATGCGATACGTAATGTGnATTGCAGAATTCAGTGAATCATCGAGTCTTTGAACGCACATTGCGCCCTCTGGTATTCCGGAGGGCATGCCTGTCCGAGCGTCATTGCTGCCCTCAAGCACGGCTTGTGTGTTGGGCCCCGTCCTCCGATCCCGGGGGACGGGCCCGAAAGGCAGCGGCGGCACCGAGTCCGGTCCTCGAGCGTATGGGGCTTTGTCACCCGCTCTGTAGGCCCGGCCGGCGCTTGCCGATCAACCAAATTTTTTCCAGATTGACCTCGGATCAGGTAGGGATACCCGCTGAACTTAA----------------------------------------------------------------------------------------------------------------------------------------------------------------------------------------------------------------------------------------------------------
>OTU_739
AATACCTGAATTAAATAATTTAGAAAATCAAAAGAAAAATACCGAGGGATATGGTATACGTGAACAGTAACGTATCTGCAGATGTGGGTATTACATGTACCAATCATATAGTAGGACTTTATTCAGGAATATTGGTGGGAACCATTAAAATAGTTTGGGAATGCTGCG----------------------------------------------------------------------------------------------------------------------------------------------------------------------------------------------------------------------------------------------------------------------------------------------------------------------------------------------------------------------------------------------------
>OTU_741
ATGCGATACGTCTTGCGAATTGCATACTCCGTGAGTCATCAAAACTTTGAACGCATCTTGCACCCCTTTGGGGTATGTCTGCTGGAGTATTTGTTCTCTCCAACCAAATCTCTTGATGGGATTCGGAGTCGATCGTTTCCTAGTCTTGGTTCGATACGCAAGTATTGTCCTTGATGAAGAACCGGTTCAGATGAAATGAAATCGAACGGAAGGATGTAATGTCTCCATCGATTATCATGACGTCAAGTGTCTGACACTTCCTTCATGAAATCTGATCTTTGGGTACCATATTCATTACCATCACTCTTCTTGACTTCAAATCTCCAGTCAGACAAGATTACCCGCTGAATTTAA----------------------------------------------------------------------------------------------------------------------------------------------------------------------------------------------------------
>OTU_743
AGAAACCAACAGGGATTACCTCAGTAACGGCGAGTGAAGCGGTAATAGCTCAAATTTGAAATCTGGCCTCTCGGGGTCCGAGTTGTAATTTGTAGAGGATGTTTTGGGTACCGCCCCGGTCTAAATTTCTTGGAACAGAATGTCACAGAGGGTGAGAATCCCGTCTTGGACCGGCGGTAGGGCCTGTGTAAAACTCCTTCGACGAGTCGAGTAGTTTGGGAATGCTGCG---------------------------------------------------------------------------------------------------------------------------------------------------------------------------------------------------------------------------------------------------------------------------------------------------------------------------------------
>OTU_745
ATGCGATAAGTAATGTGAATTGCAGAATTCAGTGAATCATCGAATCTTTGAACGCACCTTGCGCTCCTTGGTATTCCGAGGAGCATGCCTGTTTGAGTGTCGTGAAATTCTCAACCTTTCAAGCTTTTGTTTAAGAAGCTTTTGAAGGGCTTGGATTTGGGAGTTTGCTGGGTCTAGCGAATCAGCTCTCCTTAAATACATTAGCAAGATAATCACTGAATCATCTTTGATATGATAATTATCTATATCGTGGACGAAACAGTGCTTTCCCTTCAGGGGGGAATGATCTGGCTTCTAACTGTCTCTCGGGACAATCTTTGACACATTTGACCTCAAATCAGGTAGGACTACCCGCTGAACTTA-------------------------------------------------------------------------------------------------------------------------------------------------------------------------------------------------
>OTU_747
ATGTGATAAGTAATGTGAATTGCAGAATCTCGTGAATCATTTAATCTTTGAACGCACATTGCACCCAATGGTATTCCATTTGGCATACCTGTTTGAGTGTCAGAATCCTCCTACTTATCAAGCTTTTATACTCCCTAAGTATAAAGATGTTTGGAACAATGTTGAGAAACGTAATCATTATTTTGATTATATAGTGTTACTTTCTTAAAAATACGAAATATTTATTTGGATTTTCTTACAACTGATTTTGTATGTAATATATAACAAATGAGTTTGAAGTAAAAACAACATCTTAGATGACCTCAAATCAGGTAAGGATACCCGCTGAACTTAA------------------------------------------------------------------------------------------------------------------------------------------------------------------------------------------------------------------------------
>OTU_749
ATGCGATAAGTAATGTGAATTGCAGAATTCAGTGAATCATCGAATCTTTGAACGCACCTTGCACTCTCTGGTATTCCGGGGAGCACACCTGTTCGAGTGTCATTAGAACTCTCAAATAAAGGTGGCTTTGCAGCTATCTCTGTTTGGATTTGGGCTTTGCTGCATTAATGTGGCTAGTCTTAAACGTATTAGCTGGTCCTCATTGAGGGTTTTTTTTGGTTCTACTCAGCGTGATAATTATTTAACGTTGAGGACAGTCTTAGAACTGGCCATAGCTCTATCTATCTGGATTGCTTCTAAATTGTCTTGAGGACAATTGCTTAATTTCTGACCTCGAATCAGGTGGGACTACCCGCTGAACTTAA-----------------------------------------------------------------------------------------------------------------------------------------------------------------------------------------------
>OTU_751
ATGCGATAAGTAATGTGAATTGCAGAATTCAGTGAATCATCGAATCTTTGAACGCACCTTGCGCTCCTTGGTATTCCTTGGAGCATGCCTGTTTGAGTATCATGAAATCTTCAAAGTGAACCTTTTGTTAACTCAATTGGTTCTGCTTTGGTATTGGAGGTTATTGCAGCTTCACACCTGCTCCTCTTTGTACATTAGCTGGATCTCAGTGTTATGCTTGGTTCCACTCAGCGTGATAAGTATCTATCGCTGAGGACACTGTAACAGGTGGCCAAGGTAAATGCAGATGAACCGCTTCCAACAGTCCATTCACTTGGACAATACTCTTATGATCTGATCTCAAATCAGGTAGGACTACCCGCTGAACTTAA-----------------------------------------------------------------------------------------------------------------------------------------------------------------------------------------
>OTU_753
ATGCGATACGTAATGTGAATTGCAGAATTCAGTGAATCATCGAATCTTTGAACGCACCTTGCGCCCCTTGGCATTCCGAGGGGCACACCCGTTTGAGTGTCGTGAAATTCTCAAAACCCTTTCTTTTAAGGATTTTGGACTTGGAGGCTTTTTGCTGGCTTCACATTGAAGCGAGCTCCTCTTAAATGGATTAGTGGGGTCTGCTTTGCCGATCCTTGACGTGATAAGATGCTTCTACGTCTTGGGTTTTGCACTGTTTGCTCTAGATCCTGCTTCTAACCGTCTCATAGAAGACAAATGGTCGACTTGACCCACAAACCTTGACCTCAAATCGGGTGAGACTACCCGCTGAACTTAA------------------------------------------------------------------------------------------------------------------------------------------------------------------------------------------------------
>OTU_755
GCGCGAAATGTAGTGTGAATCGCAGAACATTGTGAATCATCGAATCTTTGAACGCACATTGCGCCTCCCTTTATGGGGAGGCATGCCTGTCTGAGCGTCATTTAAACCAATGGACCCATAATGGGTGTCCGTGTTGGGCCTCGCCCCCAGTTTGTGGGCGTCGCCTCGAAGGGATCGGTCGAGGATAGACGGATGAGATCCATTAGGACCGACCGTCTGACCCGACCCACAAAGCTCTGAAACTGACCTCAGATCAGGCAGGGACACCGCCTGAACTTAA------------------------------------------------------------------------------------------------------------------------------------------------------------------------------------------------------------------------------------------------------------------------------------
>OTU_757
ATGCGATAAGTAATGTGAATTGCAGAATCAGTGAATCATCGAATTTTTGAACGCATATTGCACTCCTTGGCATTCCTTGGAGTACACTTGTTCGAGCGCCGGTTGTGTCTTAAGGCTCTGCCTTGTGTTGAGGTCTCCGATCGGAGTCCTCCAAACCTATGGGCGTCTGTCGTGCCTGAACCGCAACAATCTGCGTCTAAGGACCGGCAAGCGCCAGTCAACCGTCTAGCATGGCCTCGGATCAAGTGGGGATACCCGCTAAACTTAA------------------------------------------------------------------------------------------------------------------------------------------------------------------------------------------------------------------------------------------------------------------------------------------------
>OTU_759
GTAGGAGTAGAAAGGAGGGATAATGAAATTGATGATATATATGAAGGGAGAGTTTTGAAGTGGATTCTATGAATGATTGGGGAATTAGTTCATGGATTTTGTAAGATTACAATACCTCCTAGTTGGAAGGGTTATTTAAACATAATTTGCTCTGTGCTTTTCATGCATAGAGTAGCCTTTCGTATGTATATCATTCTTACTTATCAAAAAAAACGGTTATTTAAACATAAGGCCAGCATAAATTAAATATTAGACTATTAAGTAGTTTGGGAATGCAGCT------------------------------------------------------------------------------------------------------------------------------------------------------------------------------------------------------------------------------------------------------------------------------------
>OTU_761
ATGCGAAACGTGATGCGATTCGCATGAATCTGTGAGTCATCTAATCTTTGAACGCGAATGGCnCTGTTACGTAAGTGGCAGTATGTCTGTTTGAGAATCGCAAAACAAGATCAACTCTAGTTGAGAGTTGGGAGTGGCCTTATATGCAGTGCGTATTTGGCTTGAATTGATCGAGTTGATGAGCTTCCCAGCGCGGCTCAATGTGTGCTAGCGAGACAGTCGTCCCGATCTCACATTATCGCTGCGTTGCAGAGTTCTGACCACAGCTCGCTAAACTACTTATCAATTACGATCTCAAATCAGGCAAGATTACCCGCTGAACTTAA--------------------------------------------------------------------------------------------------------------------------------------------------------------------------------------------------------------------------------------
>OTU_763
ATGCGATAnGTAATGTGAATTGCAGAATTCAGTGAATCATCGAATCTTTGAACGCACATTGCACCCTCTGGCATTCCGGAGGGTATGCCTGTTCGAGCGTCATTACAGCCATCAAGCACTGCTTGGAGTTGGGCGTCGCCGGCTCACGGCGCGTCCCAAAATCAGTGGCGGTACCATCTGGCTCCGAGCGTAGTAATCTCTCTCGCTTTGGAGCCCAGATGGGGCCCGCCAGAAGCCAACTATATCATAAGGTTGACCTCGGATCAGGTAGGGATACCCGCTGAACTTAA--------------------------------------------------------------------------------------------------------------------------------------------------------------------------------------------------------------------------------------------------------------------------
>OTU_765
AATGCGATACGTAATGTGAATTGCAGAATTTAGTGAATCATCGAATCTTTGAACGCATATTGCACTTCTTGGTATTCCGAGGAGTATGCCTGTTTCAGTATCAGAAATATACAATCGAAGAAGTTTCTTCGGATCTGGGTCTCGTATGTATCATATTCTCTCTCCGGAGAGACGTTTGTTGAGCATACTGGCCTGAAATTCATGGTCTTGCTGCAGTTTTTTGCACCTCGGTTCTCCAAAAAAAACGGCGTCATAGTTGACCGTGGTCATCTTTCGCTCTCTACTGGAAACCGGTATGGTACTGGGCTTGATCGACCGCAATCGCAAATTGCAAATATTTTTTAAAACTTTGATCTGAAATCAGGTAGGATCACCCGCTGAACTTAA-------------------------------------------------------------------------------------------------------------------------------------------------------------------------
>OTU_767
TAATATTTTGGATTTAATGTATCAATGTTTTCCACAAATGAATTACTGAAAATACAATCAGAAGAGATAATTACTTTTGCATGGATTACCCAGCCAGGATAAGAATTAGTGTATATCAATATTTCGTTTCATTTTCCCACCAGATATGTTAAATTAATAGCTATATTGATTGCAATAATAAAAGGTTGAGCCTTGGTGCAATGACAAGTGCCTTCCCTAAAAGCAAAAGTCACAGGGTTCTAGTTTGGGAATGCTGCn----------------------------------------------------------------------------------------------------------------------------------------------------------------------------------------------------------------------------------------------------------------------------------------------------------
>OTU_769
ATGCGATAAGTAATGTGAATTGCAGAATTCAGTGAATCATCGAATCTTTGAACGCACCTTGCGCTCCTTGGTATTCCGAGGAGCATGCCTGTTTGAGTGTCATGAAATTCTCAACCTCTATGGCTTTTTTGCGAGCTTAGTGAGGCTTGGACTGTGGAGGTTGCTGGGTTCTATTTAGAACCTAGCTCTTCTTAAATGCATTAGCAAAACCTTTGCTGATCATGTTCGGTATGATAAATATCATCTATACCAATAGTGATCAGTTTCTTTTTATTAAGGGGGGTTGTGCTTCTAATAGTCTGATTCAGACAATATTTTTGTAACGAACTTTGACCTCAAATCAGGTAGGACTACCCGCTGAACTTAA---------------------------------------------------------------------------------------------------------------------------------------------------------------------------------------------
>OTU_771
ATGCGATACTTGGTGTGAATTGCAGAATCCCGTGAACCATCGAGTCTTTGAACGCAAGTTGCGCCCGAGGCCGTCAGGTCGAGGGCACGCCTGCCTGGGCGTCACGCCTCACGTCGCTCTCAAACAACCGTCTCTGACGGTTCCCTCGAGATGCGGAGATTGGCCACCCGTTCTTTGTTTGTGCGGTTGGCTCAAGAGCGGCCTCGGCGGTGCAGGGCACGATTAGTTGTGGATGGTAAATTACATTTCGGTGATCGTGTCTCTAACGACCGTCTTTGGACCTTACCCGACCCATTTTATGGCATTTGGATTGCGACCCCAGGTCAGGCGGGGCCACCCGCTGAGTTTAA--------------------------------------------------------------------------------------------------------------------------------------------------------------------------------------------------------------
>OTU_773
ATGCGATAAGTAATGTGAATTGCAGAATTCAGTGAATCATCGAATCTTTGAACGCACCTTGCACCCTTTGGTTTTCCAAAGGGTATGCCTGTTTGAGTATCATGAAACTATCAAGACCTTTCATTTATTTGAAATCAGTCTTGGACTTGGATGTTTATGCCGTGCTTAGCCCTCGGCTCATCTGAAATATATTAGCTGGATCCATTACACCAACTTGGTTCTTACTCAGCGTGATAATTGTCATTCGCTGAGGACACTTTTTTTATTAGAGGTGGCCAGGCAATTTAGTGGCTAATCTGCTTCTAACCGTCTCTTTGCAGACAACATTTTTATGAATCTGATCTCAAATCAGGTAGGACTACCCGCTGAACTTAA-------------------------------------------------------------------------------------------------------------------------------------------------------------------------------------
>OTU_775
ATGCGATAAGTAATGTGAATTGCAGAATTCAGTGAATCATCGAATCTTTGAACGCACATTGCGCCCATTAGTATTCTAGTGGGCATGCCTGTTCGAGCGTCATTTCAACCCTCAAGCTCTGCTTGGCGTTGGGGATCGGCAGCCCGGCTTCGCGCCGCGCCGTCCCCCAAATACAGTGGCGGTCTCGCTGCGGCTTCCTTTGCGTAGTAGCACACCTCGCACCGGAGAGCAGCGCGGCCACGCCGTAAAACCCCCGACTTCTTGTTTTTGACCTCGAATCAGGTAGGACTACCCGCTGAACTTAA-----------------------------------------------------------------------------------------------------------------------------------------------------------------------------------------------------------------------------------------------------------
>OTU_777
ATGCGATAAGTAATGTGAATTGCAGAATTCAGTGAATCATCGAATCTTTGAACGCACCTTGCGCTCCTTGGTATTCCGAGGAGCATGCCTGTTTGAGTGTCATTAATATATCAACCTCTTTAGCTTTTGCTTATTGAGTGTTGGATGTGAGGGTCTTTTTGCTGGTCTTTTTTAAATCAGCTCCCTTCAAATGCATTAGCAGAACAATTTGTTGATCTTTCATTAGTGTGATAATTATCTACGCTATTGATGTTAAGCAAGTTCAGCTTCTAATAATCCATTGACTTGGATAATTTTTTTTATTAATGTGACCTCAAATCAGGTAGGACTACCCGCTGAACTTAA-------------------------------------------------------------------------------------------------------------------------------------------------------------------------------------------------------------------
>OTU_779
GCGCGAAATGTAGTGTGAATTGCAGAACATTGTGAATCATCGAATCTTTGAACGCACATTGCACCTCCTGTGAGGGAGGTATGCCTGTCTGAGCGTCATCAAACCCAATAAATCTCTGGATTTGTGTTGGGCTCCGCACCTGTGCGTTGCCTCAAAGCCATGGTCTAAACTGCGGACAAGCTCCTCTCGGACCTGCCGCGGCGAGACATCAATCTCTGAATTTGACCTCAGATCAGGTAGGAAGACCGCCTGAACTTAA---------------------------------------------------------------------------------------------------------------------------------------------------------------------------------------------------------------------------------------------------------------------------------------------------------
>OTU_781
TGCGATAAGTAATGTGAATTGCAGAATTCAGCGAATCATCGAATCTTTGAACGCACATTGCGCCTCCGGGTATTCCTGGAGGCATGCCTGTTCGAGCGTCGTTAAAGACCATAAGGCTTTGCCATGCGATGAGCTTCTGGCAGTCTTTTCTTCTCAGAAAAAACGAAAGCCAGTTGCTTTAAACTGATTGGCGTCTGAAGTTAAGCCCAAGCACAGCAAAATGTGTTTTTGAGCCCATACGATAAAGGATTGCCGGTACACAAAATTCATATTGGTCGACCTCGGATCAGGCAAGATTACCCGCTGAACTTAA---------------------------------------------------------------------------------------------------------------------------------------------------------------------------------------------------------------------------------------------------
>OTU_783
GTGCGATAACTAGTGTGAATTGCATATTCAGTGAATCATCGAGTCTTTGAACGCATCTTGCACTCATTGGTATTCCAATGAGTACGCCTGTTTCAGTATCAAAAACACCCCACATTCAAATCTTTTTTTGAATGGAACTTGGAGTTACAGTTTTACGACCGTACTCTTTAATTATATTAGGCCTGATCTTGTTTAGACTGCCTGAACTTTTTTTTAATATAAAGGAAAGTTTTGACAAAATAAACTGTGCTGGGGCCTTTAAACAATCTTTCTTAAACTTGATCTGAAATCAGGCGGGATTACCCGCTGAACTTAA------------------------------------------------------------------------------------------------------------------------------------------------------------------------------------------------------------------------------------------------
>OTU_785
AATGTAGCTAAGGATTAATTCCACAGTATCTGATTGAAACCCCAATCTAACTAACATTCTTCTCACAAAGCTCCATTCTAATCAATCATTAGCCTTCTCCAAGTCGACTTTTAATATCATGAAACCTGCCTTACCTTTCTTCCTCTCAATTATGTAAACCAACTCTTGAGCAATGATCACATTGTCAGTGCCTCTTCTTTTAGAGATGAATGCTGTTTGGGAAGGGGATACCAGGGTAGGCATAAGGTGCTTCAAACAATGCACAAGGATCTTGGTCACAATTTTATAAACTGTGTCGCAAAGACTTATCGGTCTATAGTGATTTATGGATTCAGGTCCGAGTAGTTTGGGAATGCTGCG----------------------------------------------------------------------------------------------------------------------------------------------------------------------------------------------------
>OTU_787
ATGCGATAAGTAATGTGAATTGCAGAATTCAGTGAATCATCGAATCTTTGAACGCACATTGCGCCCTCTGGTATTCCGGAGGGCATGCCTGTTCGAGCGTCATTTGAAGACAATCAAGCCCTCTGGCTTGGCCTTGAGGCTTCCGTCCCTTCAGCGGGGCGGCCTCTAAATCAGTCGGCGGTGGCCTGGAGCCTCTAGCGTAGTAGAACACATTCCGCTTAGAGTCTCCCGCGCTTCCTGCCTCCAGACCCCCAAATACATTCTAAGATTGACCTCGGATCAGGTAGGGATACCCGCTGAACTTAA----------------------------------------------------------------------------------------------------------------------------------------------------------------------------------------------------------------------------------------------------------
>OTU_789
AATGCGATAAGTAATGTGAATTGCAGAATTCAGTGAATCATCGAATCTTTGAACGCACATTGCGCCCCGTGGTATTCCGCGGGGCATGCCTGTTCGAGCGTCATTATGACCAATCCCGTTCTGCGGGGTCTTGGGCACCGCCTCCGGGCGGGCCTCAAAACCAGTGGCGGTCCGGCCGGGCTCTGAGCGTAGTAAATCTTCTCGCTATAGGGTCCCGGGCGGCACTGGCCAGCAACCCCCGAATCTTTCACAGGTTGACCTCGGATCAGGTAGGGATACCCGCTGAACTTAA------------------------------------------------------------------------------------------------------------------------------------------------------------------------------------------------------------------------------------------------------------------------
>OTU_791
ATGCGATAAGTAATGTGAATTGCAGAATTCAGTGAATCATCGAATCTTTGAACGCACCTTGCACTCCTTGGTATTCCGAGGAGTATGCCTGTTTGAGTGTCATGAAATCATCAACCTCATAGTTTTATTACCTTGAGGCTTGGACTTGGAAGCTGCTGGCTTATGTCGGCTCTTCTTAAATATATTAGCTGCTTGTCCGTGAGTTGGCTCAGAGTGTGATAAGTATCTACACTTGGTGGCTGCTCGCATTGGATGTGGCTTCATAATCGTCTTCGGACAATTTTTTAAGATCTGACCTCAAATCAGGTAGGACTACCCGCTGAACTTAA-----------------------------------------------------------------------------------------------------------------------------------------------------------------------------------------------------------------------------------
>OTU_793
ATGCGATAAGTAATGTGAATTGCAGAATTCAGTGAATCATCGAATCTTTGAACGCACATTGCGCCCGCCAGTATTCTGGCGGGCATGCCTGTTCGAGCGTCATTTCAACCCTCAAAACCCCGGTTTTGGTGTTGGAGATCGGCATGAGTCCTTTGGGGCGACGCCGTCTCCCAAATATAGTGGCGGTCTCGCTGTAGCTTCCTATGCGTAGTAGCACACCTCGCACTGGAAAACCAGCGTGCCCACGCCGTTAAACCCCCGAACTTTCTGAAGTTTGACCTCGAATCAGGTAGGATTACCCGCTGAACTTAA----------------------------------------------------------------------------------------------------------------------------------------------------------------------------------------------------------------------------------------------------
>OTU_795
ATGCGATAAGTAATGTGAATTGCAGAATTCAGTGAATCATCGAATCTTTGAACGCACATTGCGCCCGCCGGTATTCCGGCGGGCATGCCTGTTCGAGCGTCATTTCACCACTCAAGCCCAGCTTGGTGTTGGGGCACCCGGCCGCCCGGCGGTCGGGGCCCCAAGTACATCGGCGGTCTCGCTAGGACCCTGAGCGCAGTAACTCGCGGTAAAACGCGCCTCGCTCGGAAGTTCCCAGCGGGCTTCCAGCCGCTAAACCCCCTAATCTTCTTAGGTTGACCTCGGATCAGGTAGGAATACCCGCTGAACTTAA---------------------------------------------------------------------------------------------------------------------------------------------------------------------------------------------------------------------------------------------------
>OTU_797
ATGCGATAAGTAATGTGAATTGCAGAATTCAGTGAATCATCGAATCTTTGAACGCACATTGCGCCCTGTGGTATTCCGCAGGGCATGCCTGTTCGAGCGTCATTTAACCACTCACGCCTAGCGTGGTATTGGGGCACGCGGTCTCCGCGGCCCTCAAAATTAGTGGCGGCGCCGGTGGGCTCTGAGCGTAGTAAATATCCTCGCTATAGAGACCAGGCGGTTCTTGTCATCAACCCCCAACTTTCTAAGTTTGACCTCGGATCAGGTAGGGATACCCGCTGAACTTAA----------------------------------------------------------------------------------------------------------------------------------------------------------------------------------------------------------------------------------------------------------------------------
>OTU_799
ATGCGATAAGTAATGTGAATTGCAGAATTCAGTGAATCATCGAATCTTTGAACGCACnTTGCGCCCGCTGGAATTnCAGCGGGCATGCCTGTTCGAGCGTCATTTCAACCCTCAAGCCTGGCTTGGTGTTGGGGTACTACCCGTCAAACGGTAGGCCCTGAAATTTAGTGGCGGGCTCGCTAAGACTCTGAGCGTAGTAGTTTTTTCAACCTCGCTTTGGAAGGATTAGCGGTTGCTCTTGCCGTAAAACCCCCCCGAATCATCTGAAATTTTGACCTCGGATCAGGTAGGAATACCCGCTGAACTTAA-------------------------------------------------------------------------------------------------------------------------------------------------------------------------------------------------------------------------------------------------------
>OTU_801
AATGCGATAAGTAATGTGAATTGCAGAATTCAGTGAATCATCGAATCTTTGAACGCACCTTGCGCCCTTTGGCTATTCCGAAGGGCATGCCTGTTTGAGTATCATGAACACCTCAACTCTCATGGTTCGCCATGATGAGCTTGGACTTTGGGGGTCTTGCTGGTGTAACTGCCGGCTCCTCTCAAATGAATCAGCTTGCCAGTGTTTGGTGGCGTCACAGGTGTGATAACTATCTACGCTTGTGGTCTTCCATCAGGTTACCTTCAGTAATGGAGGTTCACTGGAGCTCACAGACGTCTCTCCTCAGGGAGGACAGCTTTTTAAACGTTTGATCTCAAATCAGGTAGGACTACCCGCTGAACTTAA----------------------------------------------------------------------------------------------------------------------------------------------------------------------------------------------
>OTU_803
ATGCGATAAGTAATGTGAATTGCAGAATTCAGTGAATCATCGAATCTTTGAACGCACCTTGCGCCCTTTGGTATTCCGAAGGGCATGCCTGTTTGAGTGTCATGAAACCTCACTCCACTTGGGTTTTTGCCTGAGTGGTGGTGTATTGGGTGTTGCCTTGCTAAAGGCTCGCCTTAAAAGTATAAGCGCCTTGGATGTAATACGTTTCATCCTTTCGGGTGGCTGATAACCCCACATATCTCATGATCTGGCCTCAAATCAGGTAGGGCTACCCGCTGAACTTAA-------------------------------------------------------------------------------------------------------------------------------------------------------------------------------------------------------------------------------------------------------------------------------
>OTU_805
CAAGTACCGTGAGGGAAAGATGAAAAGCACTTTGGAAAGAGAGTGAAACAGTACGTGAAATTGTTGAAAGGGAAACGCTTGAAGTCAGTCGCGTTGGCCAGGGATCAACCTTGCTTCTGCTTGGTGTACTTTCTGGTTAACGGGTCAGCATCAATTTTGACCAGTGGAAAAGGGTTAGGGGAATGTGGCATCTCCGGATGTGTTATAGCCTTTGATCGTATACATTGGTTGGGATTGAGGAACTCAGCACGCCGCAAGGCCGGGTTTTTAATCACGTTCGTGCTTAGGATGCTGGCATAATGGCTTTAATCGACCCGTCTTGAAACACGGATGCCCGGTGCTTCTGTGATGCGCTCTCGAAGAGTCGGGTTGTTTGGGAATGCAGCT-------------------------------------------------------------------------------------------------------------------------------------------------------------------------
>OTU_807
ATGCGATACGTAATGTGAATTGCTTTCCGTGAATCATCGAATCTTTGAACGCACATTGCACTCCTTTGGAGTATGCCTGTTTGAGAATCTATAGTATTTATTTTTGGTTATTTCGCAAGAGATAATCAAGAGATTTGAGATGTCTTGTCTTTGGGCGAGTATCTTTAATGTTATAGCCTCTTTTGTGGTAAAACAACTCTGCAGAACAGTATTTGAATGGAACCTTGGTTTCTTTAATGCCCAATACGCAGACTTACCTATTGAAAGGGGGGTCCATAAACTTAAAGTGGTACTATTTAGTGCTACTTGAACCATGGTCTCAAATCAGGTAGGAAGACCCGCTGAACTTAA-------------------------------------------------------------------------------------------------------------------------------------------------------------------------------------------------------------
>OTU_809
ATGCGATACGTAATGTGAATTGCAGAATTCAGTGAATCATCGAATCTTTGAACGCACCTTGCGCCCCTTGGCATTCCGAGGGGCACACCCGTTTGAGTGTCGTGAAACCATCAAAACCCTCCTTTCTTTATGGAAAAGGGGATTTTGGACTTGGAGGCTTTGATGCTCGCTTTCGAAAGCGAAAGCGAGCTCCTCTCAAATGAATTAGTAGGGTTTGCTTCGCCGATCCTTGACGTGATAAGATGTTTTTATTGCTATTATACGTTTTTGATCTGGCGCTGTGCCTGCTTCCAACCGTCCCACGGACGACGATGGTGCTTCGGTCGCCGCCATCCACATTGGCGGGAGGCTGGACCCACAAAAAGCCTTGACCTCAAATCGGGTGAGACTACCCGCTGAACTTAA-------------------------------------------------------------------------------------------------------------------------------------------------------
>OTU_811
ATGCGATAAGTAATGTGAATTGCAGAATTCAGTGAATCATCGAATCTTTGAACGCACATTGCGCCCCTTGGTATTCCATGGGGCATGCCTGTTCGAGCGTCATTTGTACTTTCCAGCCCTGCTGGGTGTTGGGCGTTTTTGTTCCGCTGCACGTGTGAACTCGCCTCAAATACATTGGCAGCCCGCCGTCCCGTGTGGGAGCGCAGCACATTTTGCGCTCTCCGCTGCTGACAGTGGCATCCACAAGTCTACCATTTTACGCTTGACCTCGGATCAGGTAGGGATACCCGCTGAACTTAA----------------------------------------------------------------------------------------------------------------------------------------------------------------------------------------------------------------------------------------------------------------
>OTU_813
GTGCGAAAAGTAATGCGATTTGCATGCTCTGTGAGTCATCGAATCTTTGAACGCATATGGCACCTCTTGGTTCTTACTAGGAGGTATGCCTGTTTGAGAATCATTCATCCCTTTGATCTATGTTGGATCACACATCCACTTGGTTGTTGGTCCCAGTTGGTCGAGACATGGACCTTCATCACTGATCGTCTTGAATTCAGGCACGGGTTGTTCGTGAGAGCTGGAAGCAATTCTATTTCATCGACCAATCCGCTCATCCCAGTGATCTCAAATCAGGCAAGAGTACCCGCTGAACTTAA-----------------------------------------------------------------------------------------------------------------------------------------------------------------------------------------------------------------------------------------------------------------
>OTU_815
ATGCGATAAGTAATGTGAATTGCAGAATTCAGTGAATCATCGAATCTTTGAACGCACATTGCGCCCATTAGTATTCTAGTGGGCATGCCTATTCGAGCGTCATTTCAACCCTTAAGCCTAGCTTAATGTTGGGAGCTTACAGCACGTAACTCCCTAAAGTCAGTGGCAGAGCTAGTTCATCTCTCAGCGTAGTAATTTTATCTCGCTTTTGATGGTGGTCTTTCTTCTTGCCAGAAGCCTGTTTACTTCTAATGGTTGACCTCGGATTAGGTAGGAATACCCGCTGAACTTAA-----------------------------------------------------------------------------------------------------------------------------------------------------------------------------------------------------------------------------------------------------------------------
>OTU_817
ATGCGATAAGTAnTGTGAATTGCAGAATTCAGTGAATCATCGAATCTTTGAACGCACCTTGCGCCCCTTGGCTATTCCGAAGGGCATGCCTGTTTGAGTATCATGAACACCTCAACCCTCGTGGATCGCCACGACGGGCTTGGACTTTGGAGGTTTTGCTGGGCCCCCCTGTGGTCGGCTCCTCTCAAATGAATCAGCTTnCCAGTGTTTGGTGGCGTCGCAGGTGTGATAACTGTCTACACTTGTGGTTTTCCACCAGGTAACCTCCAGCAACGGGGGTTCACTGGAGCTCACAAATGTCTCTCCTCGGTGAGGACAGTCTTTGATCGTTCGATCTCAAATCAGGTAGGACTACCCGCTGAACTTAA--------------------------------------------------------------------------------------------------------------------------------------------------------------------------------------------
>OTU_819
ATGCGATAATTAATGTGAATTGCAGAATTTAGTGAATCATCGAATCTTTnAACGCACATTGCGCCCCTTGGTATTCCGGGGGGCATGCCTGTTCGAGCGTCATTTCAACCCTCAAGCTCTGCTTGGTCTTGGGCCGCGCCGGTCAAACGGCGGGCCTCAAAAACTAGTGGCGGCGCCATCGTGTCCCTCAGCGTAGTAATTTTTCTCGCTGTTGGTGCCCGGTGGCCGCTGGCCAGCAACCCCAAATTTTTCTATGGTTGACCTCGGATCAGGTAGGGATACCCGCTGAACTTAA---------------------------------------------------------------------------------------------------------------------------------------------------------------------------------------------------------------------------------------------------------------------
>OTU_821
ATGCGATAAGTAATGTGAATTGCAGAATTCAGTGAATCATCGAATCTTTGAACGCACATTGCGCCCCTTGGTATTCCGAGGGGCATGCCTGTTCGAGCGTCATTAAAACAACTCAAGCTTGGCTTGGTCTTGGGGTCCGCGGTCTCGCGGCCCTTAAAATCAGTGGCGGTGCCGTCTGGCTCTAAGCGTAGTAATACTCTCGCTATAGGGTCTCTCGGTGACTAGCCAGAACCCCCCATTTCTATGTTTGACCTCGGATCAGGTAGGGATACCCGCTGAACTTAA-------------------------------------------------------------------------------------------------------------------------------------------------------------------------------------------------------------------------------------------------------------------------------
>OTU_823
ATGCGATAAGTAGTGTGAATTGCAGAATTCAGTGAATCATCGAATCTTTGAACGCACATTGCGCCTTCTGGTATTCCGGGAGGCATGCCTGTTCGAGAGTCATTAACAACCATCTCGAATCCCTTTCTTTTCCGTATCCGGAGGGTGGGGGGGAATCGGTGTTGGTGGTGGAGGGAATGGAGTTTGTTGAGCTTGCCCACTATATGTTTGGCAAATCTCTCCTCCCCACTGAAATTTGGTGGTGGGATACTTGGGTTTTGGTGGGATTTGAGGGGATATGATGACCTTGATGATCTTCTTCCCCTCGCTTTCTGAAATTCGCACATTGAGTTTCTTAACCCAGTCAGCTGTCCCCCATAATAACATCAATCATATCCAAAGGTTGACCTCGGATCAGGTAGGGATACCCGCTGAACTTAA----------------------------------------------------------------------------------------------------------------------------------------
>OTU_825
ATGCGACACTTGGTGTGAATTGCAGAATCCCGCGAATCATCGAGTCTTTGAACGCAAGTTGCGCCCGAAGCCGTCAGGCCGAGGGCACGCCTGCCTGGGTGTCACGCAACGTCGCCACCCCACCCCCCACGGGGACTGAGTGGGACGGCGGATATTGGCCTCCCGTGCGCTCCCGCTCGCGGTTGGCCCAAAACACAGCCCCTCGGCTACGGCAGCCACGGCACGCGGTGGTCGAAAGCTCTAGCTCCTCGGAAACCGCCGTGGCGAGCCTCGTCGAAGTGGAGCCACAGACCCCGACGCTAGCGTCATCACAAAGCGACCCCAGGTCAGGCGGGAACACCCGCTGAGTTT-------------------------------------------------------------------------------------------------------------------------------------------------------------------------------------------------------------
>OTU_827
ATGTGATAATCATTGTGAATTGCAGAATTCAAGAATCAATAGAACGCTCAACGCATACGGCACTAGATTTCGGTCTAGTAGGTCTGTTTCAGAGTCATTTACAATCTCTCAAAACTTTACTTCGGTAATGCTATTTGAGAGTCGAGGTGCTGCTCGACTAACGTCTGGCAGTCGCAGAGTTCTATGGTAGTTCACTCAAACATATTCGAATGATGCCGTTTGTTTGCACATTATGTCATAGCGCACAAACTTATACGACCTGAAATCAGTCCAGGCTACCCGCTGAATTTAA------------------------------------------------------------------------------------------------------------------------------------------------------------------------------------------------------------------------------------------------------------------------
>OTU_829
ATGCGATAAGTAATGTGAATTGCAGAATTCAGTGAATCATCGAATCTTTGAACGCACATTGCGCCCCTTGGTATTCCGAGGGGCATGCCTGTTCGAGCGTCATTGTACAATCTTCAAGCCTGGGCTTGGTGTTGGGTCTTCGTCTCTTGCTCTCTCCCCCTTCCTGCTTTTCGGGTAGGAGGAAGAGGACCCGGACGTACCTGAAAATTAGTTGGCGGTACCCATGGTGGTCTCAAGCGTAGCAGACTCTCTCTCGCTTTGGATGGCCTGTCATGTAGCTTACCAGCCCTGCATATATCTTTAACCAAGGTTTGACCTCGGATCAGGTAGGGATACCCGCTGAACTTAA---------------------------------------------------------------------------------------------------------------------------------------------------------------------------------------------------------------
>OTU_831
ATGCGATAAGTAATGTGAATTGCAGAATTCAGTGAATCATCGAATCTTTGAACGCACATTGCGCCCTCTGGTATTCCGGAGGGCATGCCTGTTCGAGCGTCATAATGACCAAATCACCCTATGGTGGACTTGGAGCTGGCCGTCTGGCCTCTCTCAAAATCAGTGGCGGTGCTCTTAAAGCTCTACGCGTAGTAATTTTTCTCGCTATAGGGTCTTACTAGTACTTGCCAACAACCCCAACTTTCTAAGGTTGACCTCGGATCAGGTAGGGATACCCGCTGAACTTAA----------------------------------------------------------------------------------------------------------------------------------------------------------------------------------------------------------------------------------------------------------------------------
>OTU_833
ATGCGATAAGTAATGTGAATTGCAGAATTCAGTGAATCATCGAATCTTTGAACGCACATTGCACCCGGTGGTATTCCGCCGGGTATGCCTGTTCGAGCGTCTGTAGAACAACAACTATAGCAAGCTTTAGGCTTGATTCTGGGGTTGCGGCGTCAAGCTGCAGCCTTGAAGTCCACGGGCGGTTCCGATAGGTTCTACGCGTAGTAATTTCTCCTCGCTACTGAACTTTGTCGGCACATTTGGTACTAAGTCCAGCAATGGCCACGCCAAGCCCTTAACACCCAATTTTAGTTTGACCTCGGATCAAGTAGGGATACCCGCTGAACTTAA----------------------------------------------------------------------------------------------------------------------------------------------------------------------------------------------------------------------------------
>OTU_835
ATGCGATACGTAATGCGAATTGCAGAATTCAGTGAATCATCAAATCTTTGAACGCAAATGGCGCTTCTGGGATAGGCCTAGGAGCATGCCTCTCTGAGTATCGGTTCTATCTATCAACGGCAGCGTGCTTAATTGCATTGTCTGTGCGGTTGGAAAATGAGCGTCTGATTGCGCAAGCAAATCAGTCACTTTAAAAAGATAGAAGCTTGGATCGCACTAGAGGAATGTTCTCAAGCTCGCAAGAGTTTGGGAGACGAGTTGTTATGGCTCCATTCTATATGCTAGTGACGTGGATCGAAGTACCCTTGTGGTCTTTCAAAACGTCTGCTAGTTGAGTGGTTGGCTGTTTCCGCTTCGTGTAAGCTCTGGTTAAGTTTGATCCTATATAGTTTCTGACTCGAATTCCCCTTGTC-----------------------------------------------------------------------------------------------------------------------------------------------
>OTU_837
ATGCGATAAGTAATGTGAATTGCAGAATTCAGTGAATCATCGAATCTTTGAACGCACCTTGCGCTCCTTGGTATTCCGAGGAGCATGCCTGTTTGAGTGTCATTAAATTCTCAACCTTTATTAGCTTTTGCTGGTAAATGGCTTGGATGTGGGGGCTTTGCTGGCTTTGGTCAGCTCCCCTTAAATGCATTAGCCGGTGCCCTGTGTGGACTGTCTATTGGTGTGATAATTATCTACGCCATGGGATGTCTGCAATGGTTTTGCGCTGCTTCTAACCGTCTGTTCATTCGGACAATTTCAATGACAATTTGACCTCAAATCAGGTAGGACTACCCGCTGAACTTAA------------------------------------------------------------------------------------------------------------------------------------------------------------------------------------------------------------------
>OTU_839
ATGCGATAAGTAATGTGAATTGCAGAATTCAGTGAATCATCGAATCTTTGAACGCACCTTGCGCCCTTTGGCCATTCCGAAGGGCATGCCTGTTTGAGTATCATGAACACCTCAACTCTCATGGCTTGCCATGATGAGCTTGGACTTTGGGGGTCTTGCTGGCCTATGTGGTCGGCTCCTCTAAAACGAATCAGCTTGCCAGTGTTTGGTGGCGTCACAGGTGTGATAACTATCTACGCTTGTGGCCCCCCACCAGGTAACCTTCAGCGATGGAGGTTCGCTGGGGCTCATAAATGTCTCTCCTCAGCGAGGACAGCTTTTTGAACGTTTGATCTCAAATCAGGTAGGACTACCCGCTGAACTTAA----------------------------------------------------------------------------------------------------------------------------------------------------------------------------------------------
>OTU_841
AATGCGATAAGTAATGTGAATTGCAGAATTCAGTGAATCATCGAATCTTTGAACGCACCTTGCGCCCCTTGGCTATTCCGAAGGGCATGCCTGTTTGAGTATCATGAACACCCTCAACCCTCGTGGTTTGCCACGATCGGCTTGGACTATGGAGGTTTTGCTGGCCCCCCCTGTGGTCAGCTCCTCTCAAATGAATCAGCTTACCAGTGTTTGGTGGCGTTGCAGGTGTGATAACTATCTACGCTTGTGGCCGTCTGCCATGCAACCTTCAGTGATGAGGGTTCGCTGGGGCTCACAGATGTCTCTCCTGAGTGAAGACAGCTTTTTTAAACGTTCGATCTCAAATCAGGTAGGACTACCCGCTGAACTTAA----------------------------------------------------------------------------------------------------------------------------------------------------------------------------------------
>OTU_843
AGAAACTAACAAGGATTCCCCTAGTAACTGCGAGGGAAGCAGGAAAAGCTCAAATTTAAAATCTGGTGGTCTTTGGCCATCCGAGTTGTAATTTAGAGAAGCGTCTTCCGCGCTGGACCGTGCACAAGTCTCCTGGAATGGAGCGTCATAGAGGGTGAGAATCCCGTTCACGGTGTGGACTACCGAGGCTATGTGATGCGCCCTCGAAGAGTCGAGTAGTTTGGGAATGCAGCT----------------------------------------------------------------------------------------------------------------------------------------------------------------------------------------------------------------------------------------------------------------------------------------------------------------------------------
>OTU_845
AATGCGATAAGTAATGTGAATTGCAGAATTCAGTGAATCATCGAATCTTTGAACGCACCTTGCGCCCTTTGGCTATTCCGAAGGGCATGCCTGTTTGAGTATCATGAACACCTCAACTCTCGTGGCTTGCCATGATGAGCTTGGACTTTGGGGGTCTTGCTGGCCTACAGCCGGCTCCTCTCAAATGAATCAGCTTGCCAGTGTTTGGTGGGATCGCAGGTGTGATAACTATCTACGCTTGTGGCTTTCCACCAGGTAACCTTCAGTGATGGAGGTTCGCTGGAGCTCATAAATGTCTCTCCTCAGCGAGGACAGCTTCTTTGAATGTTTGATCTCAAATCAGGTAGGACTACCCGCTGAACTTAA----------------------------------------------------------------------------------------------------------------------------------------------------------------------------------------------
>OTU_847
AGTGCGATATGTAGTGCGATTTGCATGAATCTGTGAGTCATTAAATTTTTGAACGCAACTTGCACCTCTGATGAGGAGGTATGTCTGTTTGAGTGCCGCATTTAATAAGCGGATTGATGGTTGTCTATGGACTCTGTCTAAAAGTAGCCAGTAATGTCGTGGAGATAGTTATCCCGAGTGCTAAGCATTCTTGGTCTGACTATAGCCATGGCGGGAGTGATGGTAGTCGTATCACTGCTCCCACTATACTTTGGCCTCAAATCAGGCAGGATTACCCGCTGAACTTAA----------------------------------------------------------------------------------------------------------------------------------------------------------------------------------------------------------------------------------------------------------------------------
>OTU_849
ATGCGATAAGTAATGTGAATTGCAGAATTCAGTGAACCATCGAATCTTTGAACGCACCTTGCACCCTTTGGCATTCCGAAGGGTATGCTCGTTTGAGTGTCATTGTACTCTCACACTCTCCAATTCGGATTCGGGTTGAGGAGCGGTGGACTTGGGTGTTGCTGCTTTACTGTGGCTCACCTCAAATGTGTTAGTGCAACTCCTGGTTGGACATAGTACGGCGTGATAAGTATCTTCGCCGGCACCTCAGAAGAGGGTGGCTAATCGGGAGCTCTGTGCTTCAAACCGTCTTCGGACAATCTCTGACAACTTGACCTCAAATCGAGTAGGACTACCCGCTGAACTTAA----------------------------------------------------------------------------------------------------------------------------------------------------------------------------------------------------------------
>OTU_851
GTGCnATAAGTAATGTGAATTGCAGAATCCGTGAATCATCGAATTTTTGAACGCAAATTGCACTCTCTGGTATTCCGGGGAGTATGCCTGTTTGAGGGTTGGTTTAAGTAACAATCGGTGTTGTTGCTTTCCTGTGACATTTCCGGAGTTGGGTCATCTTAATCTTTTAAGGGACCTAAAATTGATGTTCTCGCGCATCTTGACGTGTATAATTTTTTTATCTCGTCGCCGGATGCAAGAGGTATTATTAGGTGTGACTATGCTAAGTGGTTTCATGnCTATAGGAATCTTGATTTCAACCTCAAATCAGGTAGGGATACCCGCTGAACTTAA-------------------------------------------------------------------------------------------------------------------------------------------------------------------------------------------------------------------------------
>OTU_853
ATGCGATAAGTAATGTGAATTGCAGAATTCAGTGAATCATCGAATCTTTGAACGCACATTGCGCCCTTTGGTATTCCGAAGGGCATGCCTGTTCGAGCGTCATTATAACCACTCAAGCTCTCGCTTGGTATTGGGGTGCGCGGTTCCGCGGCCTCTAAAGTCAGTGGCGGTGCTGCCGGCTCTAAGCGTAGTAATTCTTCTCGCTACAGGGTCCTGGTGGAGGCTTGCCAATAACCCCAAATATTTCAAAGGTTGACCTCGGATCAGGTAGGGATACCCGCTGAACTTAA--------------------------------------------------------------------------------------------------------------------------------------------------------------------------------------------------------------------------------------------------------------------------
>OTU_855
ATGCGATACGTAATGTGAATTGCAGAATTCAGTGAATCATCGAATCTTTGAACGCACATTGCACTCCTTGGTATTCCGAGGAGTATGCCTGTTTCAGTATCATGAGCACTCTCACACCTAACCTTTGGGTTTATGGCGTGGAATTGGAATGCGCCGACTGTCATGGTTGGCCCTTCTAAAATGTAGTTCTTGGCTGTCACCTAATACAGCAGTTTGGCCTAATAGTTTTGGCATTCATTGTCAAATCTTTGGCTAACATTTGCTCCAGGAGTCAGTCTTGATAATACAGAAAACTCATTCAAATTTTGATCTGAAATCAGGTAGGGCTACCCGCTGAACTTAA---------------------------------------------------------------------------------------------------------------------------------------------------------------------------------------------------------------------
>OTU_857
ATGCGATAAGTAATGTGAATTGCAGAATTCAGTGAATCATCGAATCTTTGAACGCATCTTGCGCTCCTTGGTATTCTGAGGAGCATGCCTGTTTGAGTGTCATTAAAGTTCTCAACTGCATCTCTGTTGATGTGGCTTGGATAGTGGGGGTTACATTTGCAGGCTTTTTTATTTATTAGTCTGCTCCCCTGAAATGAATTAGTGGTATCTAAGCAGAGACTACTATAGGTGTGATAACTTATCTATGCCTTGGTATACTGCATAAACTGCTTCTAATAACAAAATTTGACCAATTTGACCTCAAATCAGGTAGGACTACCCGCTGAACTTAA--------------------------------------------------------------------------------------------------------------------------------------------------------------------------------------------------------------------------------
>OTU_859
ATGCGATAAGTAATGTGAATTGCAGAATTCAGTGAATCATCGAATCTTTGAACGCACATTGCGCCCTCTGGTACTCCGGGGGGCATACCTGTCCGAGCGCCGTTGTACTACTGAGGCTCAGCCTTGCGGTGGCCGGTTCCTCTCGCCAGCGATGGCGGGAGGATGGCCCAAACCGATGGGCGTTCTCGCGGAGTTGACCCAGCGTAGCAAGAATAAATCACCCCGAGTCTTTTTGACGAGACGGTTGAGATTCGCTGTGGAGGGGCTCTGTGGGGACGCCAGTTCCAACGACGTTATGGCCTCGGATCAGGTAGGGATACCCGCTGAACTTAA-------------------------------------------------------------------------------------------------------------------------------------------------------------------------------------------------------------------------------
>OTU_861
TTGCGATAAGTAGTGTGACTTGCAACCTCTGTGAATCATCGAATTTTTGAACGCATCTTGCACTCTCTGGGTCTACTGGAGAGTATACCTGTTTGAGTATCAGAAAGTACTCTACTCTGTGGAGTAGGAGATGAGGTTTAGTGTATTACATTATTCCTTGGAAAGCATGTGTGAAAGGTCAACCTTTTGTGCGGTAGGAATAGGTAGTATTCTCCCACATTAATGGCTGGAAGCAACGAATTTTTACAAGAACTTTGATCTCAAATCAGGTAGGACTACCCGCTGAACTTAA------------------------------------------------------------------------------------------------------------------------------------------------------------------------------------------------------------------------------------------------------------------------
>OTU_863
ATGCGATAAGTAATGCGAATTGCAGAATTCAGTGAGTCnTCGAATTTTTGAACGCACATTGCGCCCCTTGGTATTCCGAGGGGCATACCTGTTCGAGCGnCATTAACAACCCCTCAAGCCTAGCTTGGTCTTGGAGTCGCTATTTTAGCGGCCCCTAAATTCAGTGGCGGTGCCATCTGGCTTCAAGCGTAGTAAATTTCTCGCTTTGGAGGTTTGGATGTGTAGnTGCTATCAACCCCTAATTTTATCAAAGGTTGACCTCGGATCAGGTAGGGATACCCGCTGAACTTAA------------------------------------------------------------------------------------------------------------------------------------------------------------------------------------------------------------------------------------------------------------------------
>OTU_865
ATGCGATAAGTAATGTGAATTGCAGAATTCAGTGAATCATCGAATCTTTGAACGCACATTGCGCCCCCTGGTATTCCGGGGGGCATGCCTGTTCGAGCGTCATTTCAAACCTCAAGCTTCTGCTTGGTATTGGGCGTCGTCCGCTAGGACGTGCCGGAAACTTGTGGGCGGTGGTGCCGATCTCCCAGCGTAGTCAATCTACCCGCTCCGGAGCTTTTAGGTGCCGCCCGCCGGATAAGCTTAAATCTATCTATGGTTTGACCTCGGATCAGGTAGGGATACCCGCTGAACTTAA---------------------------------------------------------------------------------------------------------------------------------------------------------------------------------------------------------------------------------------------------------------------
>OTU_867
AATGCGATAAGTAATGCGAATTGCAGAATTCCAGTGAGTCATCGAATCTTTGAACGCACATTGCGCCCTTTGGTATTCCGAAGGGCATGCCTGTTCGAGCGTCATTATCACCCCTCAAGCCCCGTGCTTGGTGTTGGACGGCCGGTCGAGCGATCGACCCCTCCTAAAGACAATGACGGCGGCCTGCGGTTCCCCCGGTACACTGAGCTTTTAACCGAGCACGTATCGGACCAGGGCACCCGGGACCCGGTCCTCTCCTTTAACTAGGAAACTTCTAAGGTTGACCTCGGATCAGGTAGGAATACGCGCTGAACTTAA----------------------------------------------------------------------------------------------------------------------------------------------------------------------------------------------------------------------------------------------
>OTU_869
ATGCGATAAGTAATGTGAATTGCnGAATTCAGCGAATCATCGAATTTTTGAACGCACATTGCGCCTAAGAGTATTCTTTTAGGCATACTTGTTCGAGCGTCGTTGAACACCTAAGACTTTGTCTTGTATTGATTTTTGAACTATCAAGTTCnATTATCCAAACTTGTTGGCAGTTTTTGTTAAGACTTCTATCGCAGCAAAATGTGATTTGAACTTGTCAAGGATTTGCCAGTTTCCTATACGAAAGTATACATGTTCGACCTCGGATCAAGTAAGATTACCCGCTGAACTTAA----------------------------------------------------------------------------------------------------------------------------------------------------------------------------------------------------------------------------------------------------------------------
>OTU_871
ATGCGATAAGTAATGTGAATTGCAGAATTCAGTGAATCATCGAATCTTTGAACGCACATTGCGCCCGCTGGTATTCCGGCGGGCATGCCTGTTCGAGCGTCATTTCAACCCTCAAGCCCCCGGGTTTGGTGTTGGGGATCGGCTCTGCCTTCTGGCGGTGCCGCCCCCGAAATACATTGGCGGTCTCGCTGCAGCCTCCATTGCGTAGTAGCTAACACCTCGCAACTGGAACGCGGCGCGGCCATGCCGTAAAACCCCAACTTCTGAATGTTGACCTCGGATCAGGTAGGAATACCCGCTGAACTTAA--------------------------------------------------------------------------------------------------------------------------------------------------------------------------------------------------------------------------------------------------------
>OTU_873
AATGCGATACTTGGTGTGAATTGCAGAATCCCATGAATCATCGAGTTTTTGAATGCAAGTTGCGCCTGATTCCATTCGGCTAAGGGCACACCTGCTTGGGCGTCACGCCTTGAGTCGCTCGATGCCAATTGCGCTCGTGGGTCGAAAGTGTCGGCACGGATGTAGAGATTAGCCTCCTGTGCCCTTGTGCGCGCGATGGGTTGAAGAGTGGGATGCTGACGAAGACAGACACGGCGAGTGGTGGATGTGAGCCGGACGTCATGGTCTCATCCTCTAATGGCTCGGAGGGCCCTTGGGACACCCAGTAGGGTTGCGCTGAACGTGTTGCCTAGCATTGTAACCCCAGGTCAGGCGGGAACACCCACTGAATTT----------------------------------------------------------------------------------------------------------------------------------------------------------------------------------------
>OTU_875
ATGCGATAAGTAGTGTGAATTGCAGAATTCAGTGAATCATCGAATCTTTGAACGCACATTGCGCCCTTTGGTAGCCCAAAGGGCATATCTGTTCGAGTGTCATTTACCTCTTCAAGCTCTGCTTGGTGTTGGGTGCTTGCCTAGCTAGGCTCACCTTAAAGAGATGAGTGCTTGCGAGGCCCGTAAGTAGCGGAGTAGAACCTGCTTCCTAGGGGCTGTTTGGGGCACTGTAAACTTACTTTCACCTTTTGACCTCGGATCAGATAGGGATACCCGCTGAACTTAA------------------------------------------------------------------------------------------------------------------------------------------------------------------------------------------------------------------------------------------------------------------------------
>OTU_877
ATGCGATAAGTAGTGTGAATTGCAGAATTCAGTGAATCATCGAATCTTTGAACGCACATTGCGCCCCTTGGTATTCCATGGGGCATGCCTGTTCGAGCGTCATTTGTACCCTCAAGCTTTGCTTGGTGTTGGGTGTTTGTCCCGCGCTCTTTTGCGCAAGACTCGCCTTAAATCAATTGGCAGCCGGCATGTTAGCCTGGAGCGCAGCACATTTTGCGCCCCTTGCTTGCTTGTGTTGGCCCCCATCAAGTCCATATATTTGCTCTTGACCTCGGATCAGGTAGGGATACCCGCTGAACTTAA-------------------------------------------------------------------------------------------------------------------------------------------------------------------------------------------------------------------------------------------------------------
>OTU_879
ATGCGATAAGTAATGCGAATTGCAGAATCCGTGAGTCATCGAATCTTTGAACGCACATTGCGCCCTTTGGTATTCCGAAGGGCATGCCnGTTCGAGCGTCATTATCACCCCTCAAGCCCGGCTTGCTGTTGGTGGTGGCGCGGCCCCCTCCCGGGCCGCCGCCCCGCCCAAAGATAATGACGGnGTCTGTGAGGACTCCTGTACACTGAGCTTTCGGGCACGTACACGGnTAGAAATTCAGACGCCGGTCGCCGCCTTCCCCCGGGGGAGGCACACCTTTCATACCAAGGTTGACCTCGGATCAGGTAGGGATACCCGCTGAACTTAA------------------------------------------------------------------------------------------------------------------------------------------------------------------------------------------------------------------------------------
>OTU_881
AATGCGATAAGTAATATGAATTGCAGATTTTCGTGAATCATCGAATCTTTGAACGCACATTGCGCCCTCTGGTATTCCAGAGGGCATGCCTGTTTGAGCGTCATTTCTCTCTCAAACCCCCGGGTTTGGTATTGAGTGATACTCTTAGTCGGACTAGGCGTTTGCTTGAAAAGTATTGGCATGGGTAGTACTGGATAGTGCTGTCGACCTCTCAATGTATTAGGTTTATCCAACTCGTTGAATGGTGTGGCGGGATATTTCTGGTATTGTTGGCCCGGCCTTACAACAACCAAACAAGTTTGACCTCAAATCAGGTAGGAATACCCGCTGAACTTAA---------------------------------------------------------------------------------------------------------------------------------------------------------------------------------------------------------------------------
>OTU_883
ATGCGATAAGTAATGTGAATTGCAGAATTCAGTGAATCATCGAATCTTTGAACGCACCTTGCGCTCCTTGGTATTCCGAGGAGCATGCCTGTTTGAGTGTCATTAATATATCAATCTCTTCAGCTTTTGCTTGTAGAGTGTTGGATGTGGGGGGCCTTTTTTGCTGGTCTTTTAGAGGTCAGCTCCCCTAAAATGTATTAGCGGAACAATTTGTTGACCGTTCATTGGTGTGATAATTATCTACGCTATTGACGTGAGGCAGTTCAGCTTCTAACAGTCCATTGACTTGGACACTTTTCATTAATGTGACCTCAAATCAGGTAGGACTACCCGCTGAACTTAA---------------------------------------------------------------------------------------------------------------------------------------------------------------------------------------------------------------------
>OTU_885
ATGCGATAAGTAATGCGAATTGCAGAATCCGTGAGTCATCGAATCTTTGAACGCACATTGCGCCCTTTGGTATTCCGAAGGGCATGCCTGTTCGAGCGTCATTATCACCCCTCAAGCTCCGGCTTGGTGTTGGGCTTCGGGATAGCTATATCCCGGGCCTCAAAGATAGTGACGGCGTCCCAGATGGAACCGGTACGAGGAGCTTTTAACCAAGCATGTACGCGGCGTGAATCTGCGGGCGGCGGTCTTTAACCACTACTCTTCGGAGTACTTTCTAAGTGTTGACCTCGGATCAGGTAGGGATACCCGCTGAACTTAA---------------------------------------------------------------------------------------------------------------------------------------------------------------------------------------------------------------------------------------------
>OTU_887
ATGCGATAAGTAGTGTGAATTGCAGAATTCAGTGAATCATCGAATCTTTGAACGCACATTGCGCCCCTTGGCATTCCATGGGGCATGCCTGTTCGAGCGTCATTTACACCCTCAAGCCCTGCTTGGTGTTGGGCGTCTGTCCTCTAGCGACTACCGCGTGGACTCGCCTCAAAGGCATTGGCAGCGGTCCTGCTGGGCCTCCTAATCGCGCAGCACTGTTCGCGCTTCCTGGAGCTCGCGCGGATTTTGCGTCCATCAAGCCCAATCTTCTGAACTTGACCTCGGATCAGGTAGGGATACCCGCTGAACTTAA---------------------------------------------------------------------------------------------------------------------------------------------------------------------------------------------------------------------------------------------------
>OTU_889
ATGCGATAAGTAATGTGAATTGCAGAATTCAGTGAATCATCGAATCTTTGAACGCACATTGCGCCCCCTGGTATTCCGGGGGGCATGCCTGTTCGAGCGTCATTTCACCACTCAAGCCTCGCTTGGTATTGGGCAACGCGGTCCGCCGCGTGCCTCAAATCGACCGGCTGGGTCTTCTGTCCCCTAAGCGTTGTGGAAACTATTCGCTAAAGGGTGTTCGGGAGGCTACGCCGTAAAACAACCCCATTTCTAAGGTTGACCTCGGATCAGGTAGGGATACCCGCTGAACTTAA-----------------------------------------------------------------------------------------------------------------------------------------------------------------------------------------------------------------------------------------------------------------------
>OTU_891
AATGCGATAAGTAATGTGAATTGCAGAATTCAGTGAATCATCGAATCTTTGAACGCACATTGCGCCCGCCAGTATTCTGGCGGGCATGCCTGTTCGAGCGTCATTTCAACCCTCAAGCCCCAGCGGCTTGGTGTTGGGGATCGGCCGTCAAACGCCGTCCCCGAAATCTAGTGGCGGTCACGCTGTAGCTTCCTCTGTGTAGTAACTTACCTCGCACTGGAAAGCGGCGCGGCCACGCCGTTAAACCCCCAACTTCTGAATGTTGACCTCGGATCAGGTAGGAATACCCGCTGAACTTAAA---------------------------------------------------------------------------------------------------------------------------------------------------------------------------------------------------------------------------------------------------------------
>OTU_893
ATGCGATAAGTAATGTGAATTGCAGAATTCAGTGAATCATCGAATCTTTGAACGCACATTGCGCCCTCTGGTATTCCAGAGGGCATGCCTGTTCGAGCGTCATTTCAACCCTCAAGCCTAGCTTGGTGTTGGGGCATTACCTGGCTGTCTTCGGACGGGAGGGTAAGCCCTGAAATTTAGTGGCGAGCTCGCCAGGACTCCGAGCGTAGTAGTAAAGCCCTCGCTTTGGATTGTACTGGCGCGGCCCTGCCGTAAAACCCCCGAACTTATGAAAATTTGACCTCGGATCAGGTAGGAATACCCGCTGAACTTAA--------------------------------------------------------------------------------------------------------------------------------------------------------------------------------------------------------------------------------------------------
>OTU_895
ATGCGATAnGTAATGTGAATTGCAGnATTTAGTGAATCATCGAATCTTTGAACGCATATTGCACCCCTTGGTATTCCGAGGGGTATGCCTGTTCGAGCGTCATTATGACCACTCCAGCCTAGCTGGGTATTAGGCCTCGCTAATAGGCGGGCCTTAAAATCAGTGGCGGCGCCGTTTGGGCTCTGAGCGTAGTAAATATCCTCGCTATAGAGACCAGGCGGTTCTTGTCATCAACCCCCAACTTTCTAAGTTTGACCTCGGATCAGGTAGGGATACCCGCTGAACTTAA---------------------------------------------------------------------------------------------------------------------------------------------------------------------------------------------------------------------------------------------------------------------------
>OTU_897
ATGCGATAAGTAATGTGAATTGCAGAATTCAGTGAATCATCGAATCTTTGAACGCACATTGCGCCCCTTGGTATTCCGAGGGGCATGCCTGTTCGAGCGTCATTACAACCCTCAAGCACTGCTTGGTATTGGGCTCCGCTGGCTCCAGCGGGCCTTAAAATCAGTGGCGGTGCTGCCTAGCTCTAAGTGTAGTAATTCTCTCGCTACAGGGTCTAGGTGGTTACTTGCCAAAACCCCCCGTCTTACGGTTGACCTCGGATCAGGTAGGGATACCCGCTGAACTTAA------------------------------------------------------------------------------------------------------------------------------------------------------------------------------------------------------------------------------------------------------------------------------
>OTU_899
ATGCGATAAGTAATGTGAATTGCAGAATTCAGTGAATCATCGAATCTTTGAACGCACATTGCGCCCTCTGGTATTCCGGGGGGCATGCCTGTTCGAGCGTCATTACAACCCTCAAGCTCTGCTTGGTATTAGGCCTCACCTGCTAAGGCGGGCCATAAAATCAGTGGCGGTGCCATTCGGCTTCAAGCATAGTAATCATTCTTGCTTTGGAGAACCGTTTGTGTATTTGCCAACAACCCTAATTTTATCAAAGGTTGACCTCGGATCAGGTAGGGATACCCGCTGAACTTAA------------------------------------------------------------------------------------------------------------------------------------------------------------------------------------------------------------------------------------------------------------------------
>OTU_901
ATGCGATAAGTAATGnGAATTGCAGAATTCAGTGAnTCATCGAATCTTTGAACGCAnATTGCGCCCTTTGGnATTCCGAAGGGCATGCCTGTTCGAGCnTCATTATCnACCATCAAGCCTGGCTTGTnGTTGGACCCCTTTGCnACTGAAACATGTGGCAGGTCCGAAAGATAATGACGGTGTCnTGTTTGACCCTAAATGCAACGAGCTTTTCATAGCACGCATTGAAGTGGTCGGTCGACCCGGTCTTAACCATCATTTTCTTAAGGTTGACCTCGGATCAGGTAGGAATACCCGCTGAACTTAA---------------------------------------------------------------------------------------------------------------------------------------------------------------------------------------------------------------------------------------------------------
>OTU_903
GCGCGATAGCTACTGCGAACTGCAGGATTACTTGAGCAGCAAGAGCTTGAACGCAAATTGCGnCTTCGGGTCnTCCCGGAGTCACGTTCGCCTGAGGGTCGAAGTTTAACATTCCAAACAACTATTTGTGTTGTTGGCATGGCTTCGCAGGACTGACTATAAAACGTCGGGACTGCGGGCTTAAGGCTTAAGGACTTGGCTTAACAGGCGATTCCAAGTTAACTTTTGGTTTCGCGCTnCTGTnTGGCCTGCCTTGTCACCTTTCATTCAATCGACCTCAGACGGGCGAGATTGCCCGCTGAATTTAA--------------------------------------------------------------------------------------------------------------------------------------------------------------------------------------------------------------------------------------------------------
>OTU_905
ATGCGATAAGTAATGTGAATTGCAGAATTCAGTGAATCATCGAATCTTTGAACGCACATTGCGCCCCTTGGTATTCCGAGGGGCATGCCTGTTCGAGCGTCATTACAACCCTCAAGCACTGCTTGGTATTGGGCTCCGCTGGCTCCAGCGGGCCTTAAAATCAGTGGCGGCGCCGTTTGGGCTCTGAGCGTAGTACATACTCCCGCTATAGAGTTCCCCCGGTGGCCCGCCAGAACCCCCAATTTTTACAGGTTGACCTCGGATCAGGTAGGGATACCCGCTGAACTTAA--------------------------------------------------------------------------------------------------------------------------------------------------------------------------------------------------------------------------------------------------------------------------
>OTU_907
ATGCGATAAGTAATGTGAATTGCAGAATTCCGTGAATCATCAAATCTTTGAACGCAAATTGCACTCCTTGGTATTCCGAGGAGTATGCTTGCTTGAGGGTTGGTCTACAAAAATCGTGAAAAATTTCTTTTTTTCGCGGATTTGGGTTTTCCGAGTTTTTTTAGACTTTGGTGACCTAAAATTTATCTTAACAATCTTAGGTATTATTATTGAAAATGTTCTATCTTGCATATTCTTGTAAGTTCATTGACAATTATTACCAATTGTTACATCGTGTTATTCGCTTAGTATCTTTGATTAAGTGAAATAATTCAATTTTTTTTAAATCCGACCTCAAGTCAAGTAAGAATACCCGCTGAACTTAA-----------------------------------------------------------------------------------------------------------------------------------------------------------------------------------------------
>OTU_909
AGTGCGATATTTAGTGCGATTTGCATGAATCTGTGAGTCATCGAGTTTTTGAACGCATCTTGCGCCCGTAAGGGCATGTCCTTTTGAGTACCGACCTTGATTTTGTTGACAAATGTCTTTGACCTTGTCTAAATACCCCATTCTCTTGAACAAAGGGTAGTGCCAAGTTGCTAGTCAACTGACCTACCTAATGTGCTCCTATCACGGTCTCAAAGTGGCAAGATTACCCGCTGAACTTAA----------------------------------------------------------------------------------------------------------------------------------------------------------------------------------------------------------------------------------------------------------------------------------------------------------------------------
>OTU_911
GTGCGAAAAGTAATGCGATTTGCATGAATCTGTGAGTCATTTAATATTTGAACGCAACTTGCGCCTTGTAGAAGGCATGTTTGGTTGAGCGCCGAAACAAAAAAGCGTTAGTGAGAACTGATGCGATATGACTGCTGTCTTGATGGGTGAGGTTGACGTAAAAATCCATCACTCACTGGACACGGTTTAAAGGGAGCCAGATGATGGCCATGTTCCTATTCATCAAGTGCTAAGCATTCTTGATGGACAGAATGTGGTCAGGCAAGGTGGTGAGGAATATCCGCATCCGCCAATGCCATCCAACACACGGCCTCAAGTCAAACAGGATTACCCGCTGAACTTAA--------------------------------------------------------------------------------------------------------------------------------------------------------------------------------------------------------------------
>OTU_913
AATGCGATAAGTAATGTGAATTGCAGAATTCAGTGAATCATCGAATCTTTGAACGCACATTGCGCCCGGTGGTATTCCGCCGGGCATGCCTGTTCGAGCGTCTCTATCAACCATCACGCCCCGGCGTGGAACTGGGGATTGCAGTTTGCTGCAGCCCTAAATCTCATATGCGATCCCAGTTGGTTCTATGCGTAGTACGTACCCCGCTACAGAACTTTAATTGGAGCCGTCGGCAGTAAATGGTGCAAGCCCATTTTAAGGTTGACCTCGAATCAAGTAGGGATACCCGCTGAACTTAA-----------------------------------------------------------------------------------------------------------------------------------------------------------------------------------------------------------------------------------------------------------------
>OTU_915
ATGCGATAACTAATGTGAATTGCAGAATTCAGTGAATCATCGAGTCTTTGAACGCACATTGCGCCCCCTGGTATTCCGGGGGGCATGCCTGTCCGAGCGTCATTACTGCCCTCAAGCACGGCTTGTGTGTTGGGCCTCCGTCCCCGGCTCCCCGGGGACGGGCCCGAAAGGCAGCGGCGGCACCGTGTCTGGTCCTCGAGCGTATGGGAGCTTTGTCACCCGCTCTGTAGGCCTGGCCGGCGCCTGCCAAACCAAACCTTTTTTTTCTAGGTTGACCTCGGATCAGGTAGGGATACCCGCTGAACTTAA-------------------------------------------------------------------------------------------------------------------------------------------------------------------------------------------------------------------------------------------------------
>OTU_917
ACGCGAAATGTAATGTGAATTGCAGAATCTCAGTGAATCATCGAATCTTTGAACGCACCTTGCGCCCGGTGGCATTCCGCCGGGCATGCCTGTCTGAGTGTCCATTAAACCTCAACCCGCGCCGTTTCGCGACGTTGCGAGGCTTGGATCATGGACCTTTTGGTAGGGCGGCCCCCTCAGGCGCCCGGCCGGTCTCAAACGTAGCTGGTCGCATACGCTCATTAGCGGTTGGACCGAGTGTTGTAGAGTTCACCTCGCTCGGGACGCTAATTGTTCGGCCGACAACGCCCTATTGATTACTCAATCGATTTAGACCTCAGATCAGGTAGGATTACCCGGCTGAACTTAA---------------------------------------------------------------------------------------------------------------------------------------------------------------------------------------------------------------
>OTU_919
GTGCGAAAAGTATAGTGACGTGCACGAATCTGGGAGAAAACAAATCTTTGAACGCAACTTGCACCAATGGTGAAAGCTATTGGTATGACTGTTTGAGTGGGGGGAAAAGATTTCCTCTATATAGGGGGAAGAGGTGAGGTCAGAGTTCTGTGGACCTTGAAATGGAAGGTTTTATTGGCTGTTGGTCATGTGCTAGAGATCTAGGAGATCTTGTCATGACACAACAACACACATCATTGCCCTCAAATCAGTCAAGATTACCCGCTGAACTTAA------------------------------------------------------------------------------------------------------------------------------------------------------------------------------------------------------------------------------------------------------------------------------------------
>OTU_921
AATGCGATAAGTAATGTGAATTGCAGAATTCAGTGAATCATCGAATCTTTGAACGCACATTGCGCCCGCCAGCATTCTGGCGGGCATGCCTGTTCGAGCGTCATTTCAACCCTCGACGTCCCCTGGGGGATGTCGGCGTTGGGGACCGGCAGCACACCGCCGCCCCCGAAATGAAGTGGCGGCCCGTCCGCGGCGACCTCTGCGTAGTACTCCAACTCGCACCGGGAACCCGACGTGGCCACGCCGTAAAACGCCCAACTCTGAACGTTGACCTCGGATCAGGTAGGAATACCCGCTGAACTTAA-----------------------------------------------------------------------------------------------------------------------------------------------------------------------------------------------------------------------------------------------------------
>OTU_923
ATGCGATAAGTAATGTGAATTGCAGAATTCAGTGAATCATCGAATCTTTGAACGCACATTGCGCCCCGTGGTATTCCGCGGGGCATGCCTGTTCGAGCGTCAGTACAACACTCAAGCTCTGCTTGGTATTGGACCGCATCAGTTCTGATCGGTCTTAAAATCAGTGGCGGTGCCATCGTGCTCTAAGCGTAGTAATACTCCTCGCTACAGGGTCCCGGTGCATGCTTGCCAACAACCCCCAACTTTCTAAGTTTGACCTCGGACCAGGTAGGGATACCCGCTGAACTTAA--------------------------------------------------------------------------------------------------------------------------------------------------------------------------------------------------------------------------------------------------------------------------
>OTU_925
ATGCGATAAGTAATGTGAATTGCAGAATTCAGTGAATCATCGAATCTTTGAACGCACCTTGCACCCTTTGGTATTCTGAAGGGTATGCCTGTTTGAGTGTCATTAAATTCTCAAACCTGCTGGTCTTTATTGACTACGTAGGCTTTGGATGTGGGGGTTGCTGGCCTAACAGTCGGCTCTCCTTAAATGCATTAGTGGCTTGTCGATCCCCATTCACTTGGTGTGATAGTAATATCTACATTGAGAATGGCTAGGTCATGCTATGACAACTGCTTTCTAACTGTCCTTTTGGACAATTTGAACCATTTGACCTCAAATCAGGTAGGACTACCCGCTGAACTTAA--------------------------------------------------------------------------------------------------------------------------------------------------------------------------------------------------------------------
>OTU_927
AATGCGATAAGTAATGTGAATTGCAGAATTCAGTGAATCATCGAATCTTTGAACGCACCTTGCGCTCCTTGGTATTCCGAGGAGCATGCCTGTTTGAGTGTCATGGTATCATCAACCTACAACACTTTTGTGTCTGTAGGCTTGGACTTGGGGGTCGTGTCGGCGTTCGCGTCGGCTCCTCTGAAATGCATTAGCGTGAATCTTACGAATCGCCCTCGGTGTGATAATTTCTACGCCGTAGACGTGCAGTATTACAGTGTTCGTGCTTACAATCGTCCGTGAGGACAACATCATTTGACAATCTGACCTCAAATCAGGTAGGACTACCCGCTGAGCTTAA------------------------------------------------------------------------------------------------------------------------------------------------------------------------------------------------------------------------
>OTU_929
ATGCGATAAGTAATGTGAATTGCAGAATTCAGTGAATCATCGAATCTTTGAACGCAACTTGCGCTCTCTGGTATTCCGGAGAGCATGCCTGTTTGAGTGTCATGAAATCTCAACCATTAGGGTTTCTTAATGGCTTGGATTTGGAGGTTGCCATTCTGAATGGCTCCTCTCAAAAGAGTTAGCGAGTTTAACTATTGCTATCTGGCGTAATAAGTTTCGCTGGAATGGTATTGTGAAGCGCGCTTCTAATCGTCTTCGGACAATTACTTTGACTCTGGCCTCAAATCAGGTAGGACTACCCGCTGAACTTAA----------------------------------------------------------------------------------------------------------------------------------------------------------------------------------------------------------------------------------------------------
>OTU_931
AATGCGATACTTGGTGTGAATTGCAGAATCCCGTGAACCATCGAGTCTTTGAACGCAAGTTGCGCTCGAAGCCATTAGGCCTAGGGCACGCCTGCCTGGGTGTCGCACACCGTTGCCCCAATATGCCCGAGCCTCGTGTCGGGCACCGAGCAGGGCGAATGTTGGCTTCCCGGGAGCAAGGTCTCACGGTTGGTTGAAAATTGAGCCTGCGGTGGAGGACGCCGCAATGGACGGTGGTTTGATTTAAATCTCGAGACCGTTGTGCGCGTCACCCCTACCGGATTTGGGACTCTGTGACCCATGTGAGCGGCCGTGCCGCCCAAGAAGGGACCTCAGGTCAGGCGGGGCTACCCGCTGAGTTTAA------------------------------------------------------------------------------------------------------------------------------------------------------------------------------------------------
>OTU_933
ATGCGATAAGTAATGTGAATTGCAGAATTCAGTGAATCATCGAATCTTTGAACGCACATTGCGCCCCCTGGTATTCCGGGGGGCATGCCCGTTCGAGCGTCCTTACACCCTCAAGCCTGGCTTGGTCTTGAGCGTCGGCACGGCGCCGCGCTTGTAATCCGTTAGCGGGACGCGCCGTATTTCCTTGCGTTGTGGTAACCCTTACCGCTCGGATCCGGACGTCCGCAGCTCCCTGTCATTCACCGGCCCCTTGGGTCGAAACAGGTTGACCTCGAATCGGGTAGGATACCCGCTGAACTTAA--------------------------------------------------------------------------------------------------------------------------------------------------------------------------------------------------------------------------------------------------------------
>OTU_935
AATGCGATAAGTAATGTGAATTGCAGAATTCAGTGAATCATCGAATCTTTGAACGCACATTGCGCCCCTTGGTATTCCGGGGGGCATGCCTGTTCGAGCGTCATTTCAACCCTCAGGCTCCGGCTTGGTCTTGGGCTCTGCCGGTTACGGCTTGCCTTAAAATCAGTGGCGGTGGCAGTCGAGCTCTACGCGTAGTAGCTATATTTTCGCGATTGAGTCTCGCTGTGCGCTGGCCAGCAACCCCTAATTTTCTATGGTTGACCTCGGATCAGGTAGGGATACCCGCTGAACTTAA---------------------------------------------------------------------------------------------------------------------------------------------------------------------------------------------------------------------------------------------------------------------
>OTU_937
ATGCGATAAGTAATGTGAATTGCAGAATTCAGTGAATCATCGAATCTTTGAACGCACATTGCGCCCTCTGGTATTCCGGGGGGCATGCCTGTTCGAGCGTCATTACAACCCTCAAGCTCTGCTTGGTATTGGGCGCCGCCGGTCCCGGCGCGCCTTAAAATCAGTGGCGGCGCCACCGGGCTTCAAGCGTAGTAGCACATCTCGCTTCCGGAGCCCTGGTGCGTGCTTGCCAGCAACCCCAACTCACCAAAGGTTGACCTCGGATCAGGTAGGGATACCCGCTGAACTTAA-------------------------------------------------------------------------------------------------------------------------------------------------------------------------------------------------------------------------------------------------------------------------
>OTU_939
GTCAAGAAACTCGCAATAAAACGGTCGGGGAAGAGACGTACCATGTCCATGATAGCGTCGATGGACCGGCAGGTCCTCAGCTCAGAAATGGGCCAGTAGAGAGGCTAGAAGATCATTCTGGTCTTTTACTAAGCCAAGGCGGTAGAGAACCGATTCGTGTTTGGAACAGGGCAGTTGTTTGGGAATGCAGCT----------------------------------------------------------------------------------------------------------------------------------------------------------------------------------------------------------------------------------------------------------------------------------------------------------------------------------------------------------------------------
>OTU_941
ATGCGATAAGTAATGTGAATTGCAGAATTCAGTGAATCATCGAATCTTTGAACGCACATTGCGCCCTCTGGTATTCCGGGGGGCATGCCTGTTCGAGCGTCATTACAACCCTCAAGCTTTGCTTGGTATTGGACGTTGCCAGTTTCTGGCAGGTCTTAAAATCAGTGGCGGTGCCATTTGGCTTCAAGCGTAGTAATTCTTCTCGCTTTGGAGATCCAGGTGGTTACTTGCCAATAACCCCCAATTTTTTCAGGTTGACCTCGGATCAGGTAGGGATACCCGCTGAACTTAA------------------------------------------------------------------------------------------------------------------------------------------------------------------------------------------------------------------------------------------------------------------------
>OTU_943
CGTAGAGGAAGTAAAAGTCGTAACAAGGTTTCCGTAGGTGAACCTGCGGAAGGATCATTATCGTACCAAATGTGTGAGGCATGCTCGGGCTGTCGCTGGCTCAAAAAGTTGTGCACGCTGGAGGGTGTCTTCTCACATAACAATCCATCTCACCCTTTGTGCATCACCGCGTGGGCACCCTTGCCCGGTGCTTCTGTGATGCGCTCTCGAAGAGTCGAGTAGTTTGGGAATGCAGCT-------------------------------------------------------------------------------------------------------------------------------------------------------------------------------------------------------------------------------------------------------------------------------------------------------------------------------
>OTU_945
GGCATGCAAGAGAGATATTTAGACACTTTCATTCAAAACCTGCAAGGTCTTTGGATTGAATAGGTGCCACATATGAACTCAACTACTTAAAATTTGCACTAAAAGAGCAGTAAAGGGTTTCAATTGAGGAAGGATTTAATCGTGTTGTAGTTTGGGAATGCTGCG-------------------------------------------------------------------------------------------------------------------------------------------------------------------------------------------------------------------------------------------------------------------------------------------------------------------------------------------------------------------------------------------------------
>OTU_947
ATGCGATAAGTAGTGTGAATTGCAGAATTCAGTGAATCATCGAATCTTTGAACGCACATTGCGCCCCTTGGTATTCCATGGGGCATGCCTGTTCGAGCGTCATTTGTACCTTCAAGCTCTGCTTGGTGTTGGGTGTTTGTCTCGCCTCTGCGTGTAGACTCGCCTTAAAACAATTGGCAGCCGGCGTATTGATTTCGGAGCGCAGTACATCTCGCGCTTTGCACTCATAACGACGACGTCCAAAAGTACATTTTTACACTCTTGACCTCGGATCAGGTAGGGATACCCGCTGAACTTAA-----------------------------------------------------------------------------------------------------------------------------------------------------------------------------------------------------------------------------------------------------------------
>OTU_949
ACATGTGATGAGATACTTGGAAGGTACCATTCAATATGGTATCAAGTATGATGCAGATTGTGAGTTCAGACTACAGGAATACTCTGATTCGGATTGCGTTGGTAGTGTCACAGATCGTAAGGGTACTTCAAGATGTTGTTTAGTTTGGGAATGCTGCT--------------------------------------------------------------------------------------------------------------------------------------------------------------------------------------------------------------------------------------------------------------------------------------------------------------------------------------------------------------------------------------------------------------
>OTU_951
ATGCGATACGTAATGTGAATTGCAGAATTCAGTGAATCATCGAATCTTTGAACGCACATTGCGCCTCATGGTACTCCGTGAGGCATACCTGTTCGAGCGTCGTTTGACCCTAAGGCCTTGCCTTGCGTTGGCGGATCTCCGATGGAGACTGCCGAAATACAACGGCACGGGTGTTTGTCTCACGCAGTGAAATGCCGAAGGACGGGCACGAGTGCTCCAACAAGCCCACAATGGTCGACCTCGGATCAGGTAAGATTACCCGCTGAACTTAA--------------------------------------------------------------------------------------------------------------------------------------------------------------------------------------------------------------------------------------------------------------------------------------------
>OTU_953
ATGCGATAAGTAATGTGAATTGCAGAATTCAGTGAATCATCGAATCTTTGAACGCACCTTGCGCCCCTTGGTATTCCGAGGGGCATGCCTGTTTGAGTGTCTTGAAATCATCAAGCCCTTTGGTTCTTCGGAGCCGCCGGGCTTGGACTTGGGGGTCCTGCTGCTTCCGTCTTCGGAGGCGGCTCCCCTTAAATGCATCGGTCGGGCCCGTTTCGGTGGCTTTGCTCCCTCGGCGTTGTATCACCCTCGCCTTGTTCAACGAGCTGCCGCGGCGCCCCTCCCCGACCTGGCTCCGGAGTGCCGGTCAAGACCCAACTTTGAAATCCGACCTCAAATCAGGCAGGACTACCCGCTGAACTTAA--------------------------------------------------------------------------------------------------------------------------------------------------------------------------------------------------
>OTU_955
ATGCGATAAGTAATGCGAATTGCAGAATTCCAGTGAGTCATCGAATCTTTGAACGCACATTGCGCCCTTTGGTATTCCGAAGGGCATGCCTGTTCGAGCGTCATTATCACCCCTCAAGCCCCGTGCTTGGTGTTGGACGGCTTGGTCGCGTCACCGCGACTCCTCCTAAAGACAATGACGGCGGCCTGTGGTTCCCCCGGTACACTGAGCTTTTAATTGAGCACGTATTGGATAAGGGCACCCGGGACCCGGTCTTCTCCCTTTACCGGGAAATTTTCAATGGTTGACCTCGGATCAGGTAGGAATACGCGCTGAACTTAA-------------------------------------------------------------------------------------------------------------------------------------------------------------------------------------------------------------------------------------------
>OTU_957
AATGCGATAAGTAATGTGAATTGCAGAATTCAGTGAATCATCGAATCTTTGAACGCACATTGCGCCCTTTGGTATTCCTTAGGGCATGCCTGTTCGAGCGTCACTAAAACCCACCTCACAGATAATGTGGTATTGGTAGAAGTAGGTAGTATTCACAGTACTTTGTCCTACTCTACAGAAATCAATAGGCCAGAAAAGTGGACCATGGTAACAGACTCTCAGAGTGTTTTAAAATGCTAAACTAGTCTCATCCAGGTTGGAATCTGAGCCACTGGACCCCCATTTAGTCCAAAACAGAGAGGTTGACCTCGGATCAGGTAGGGATACCCGCTGAACTTAA------------------------------------------------------------------------------------------------------------------------------------------------------------------------------------------------------------------------
>OTU_959
ATGCGATAAGTAATGTGAATTGCAGAATTTAGTGAATCATCGAATCTTTGAACGCACATTGCACCCCTTAGTATTCTTTGGGGTATATTTGTTCGAGCGCCGTTTATATCTAAGACTTAGTCTTGTGTTGATGTTGCTCGAAAAGAGCTCATCTAAATAAATGGGCACTTTGTGTATGTTCGTAACACAACAAAATGTGTAATAGACATTCAGAACGTCGCCAATGATTTTCTAAATCATGGCCTCGGATCAAATAGGGATACCCGCTGAACTTAA----------------------------------------------------------------------------------------------------------------------------------------------------------------------------------------------------------------------------------------------------------------------------------------
>OTU_961
GTGCGATATGTACTGCGCTGTGCGCGAAATGCGCAGTCATTCTTCGAATACACATTGTCCTGTCTGGCGAACAGCCGGCAGGGCATCTGCTTCAGGGTTGTTGATTAGTTTAGCGCCGCTnCTGnCGGTGTTCTATGGAGGTGTCACCGCCTTGCGTGTCCCCCCGGTCTTGTGTCCTCGATGCTCTTGCTTCTGTGGACTGGGTGTCTnGCAGTCTGGTTCATTGCTTGCATTGTTCCGTGTATTGCTTCTCCCTTTTTATCTGAnCCGACCTGAAGTCAGGTGTGAGTACCCGCTGAACTTAA-----------------------------------------------------------------------------------------------------------------------------------------------------------------------------------------------------------------------------------------------------------
>OTU_963
ATGCGATAAGTAATGTGAATTGCAGAATTCAGTGAATCATCGAATCTTTGAACGCACCTTGCGCTCCTTGGTATTCCGAGGAGCATGCCTGTTTGAGTGTCATTAATATATCAACCTCnTTAGCTTTTGCTAGTTGATTTGGTTGGATGTGGGGGGTTTTTTTTTAGCTGGCCTTTTTTAATTGAGGTCAGCTCCCCTGAAATGCATTAGCGGAACATTTGTTGACCGTTCATTGGTGTGATAACTATCTACGCTATTGACGTGAGGCAGTTCAGCTTCTAATAGTCCATTGGCTTGGACAATTTTCATTAATGTGACCTCAAATCAGGTAGGACTACCCGCTGAACTTAA-------------------------------------------------------------------------------------------------------------------------------------------------------------------------------------------------------------
>OTU_965
TGCGATAAGTAATGCGAATTGCAGAATTCAGTGAATCATCGAATCTTTGAACGCACATTGCGCCCCTTGGTATTCCGGGGGGCATGCCTGTTCGAGCGTCATTTCAACCCTCAAGCCTAGCTTGGTCTTGGGCTCTGCCAGCAGCGGCTGGCCTTAAAAGCAGTGGCGGTGGCCATCGAGCTCTACGCGTAGTAATTCTTCTCGCTTCGGAGTACCGGTTGCGTGCCTGCTATAAAACCCCAATTTATCAAAGGTTGACCTCGGATCAGGTAGGGATACCCGCTGAACTTAA------------------------------------------------------------------------------------------------------------------------------------------------------------------------------------------------------------------------------------------------------------------------
>OTU_967
ACGCGATAGGTAATGTGAATTGCAGAATTCCGTGAATCATCGAATCTTTGAACGCACCTTGCGCTCTATGGTATTCCGTAGAGCATGCCTGTTTGAGTGCCGTGAATCCTCCCAACCCAAACGGTTTTTATCAAAGCTGTCTGGCGTCTGGGGTGTGGATGGGTGTCTCTGCCTCGTCTTTGTACGCAGGCTCGCCCGAAAAGCATGTGCGCCTTGCATGCGCCTCTCCTGGGAAGGAGGCGGCCGGCTGTTTCTGCAGGCATGGCATGATACGTCATTTGCTGTGCTATGGAAAGAGTCTGGTAGTATGTGGACCGTGCGCAATTTGATTTTCCCACTTTCACTTCTGGTCTCAAATCAGGTAGGATCACCCGCTGAACTTAA----------------------------------------------------------------------------------------------------------------------------------------------------------------------------
>OTU_969
GTGCGATAACTAGTGTGAATTGCATATTCAGTGAATCATCGAGTCTTTGAACGCAACTTGCGCTCAATGGTATTCCATTGAGCACGCCTGTTTCAGTATCAAAAACACCCCACATTCATAATTTTATTGTGAATGGAATTGAGAATTTCGACTTGTTTGAATTCTTTAAACCTATTAGGCCTGAACTATTGTTCTTTTTGCCTGAACATTTTTTTTAATATAAAGGAATGCTCTAGTATTAAGACTATCTCTGGGGCCTCCCAAATAAAACTTTCTTAAATTTGATCTGAAATCAGGCGGGATTACCCGCTGAACTTAA---------------------------------------------------------------------------------------------------------------------------------------------------------------------------------------------------------------------------------------------
>OTU_971
GCGCGAAATGTAGTGTGAATCGCAGAACATTGTGAATCATCGAATCTTTGAACGCACATTGCGCCTCTCGCAAGGGAGGCATGCCTGTCTGAGCGTCATTTAAATCATAAACCCCTATGGGTTTGTCATGGGCCTCGCCTGCCTGGCGTCGCCTCAAAGTCATTTGGTCTAAAAAGCGGACGAGATCCTTTAGGACTGACCGTTTGGTGACCTGAAAACCTCTGACTTGACCTCAGATCAGGTAGGACTnCCGCCTGAACTTAA----------------------------------------------------------------------------------------------------------------------------------------------------------------------------------------------------------------------------------------------------------------------------------------------------
>OTU_973
AATGCGATAAGTAATGTGAATTGCAGAATTCAGCGAATCATCGAATCTTTGAACGCACATTGCGCCTCCGGGTATTCCCGGAGGCATGCCTGTTCGAGCGTCGTTAAAGACCATAAGGCTTTGCCTTGCGATGAGCTTCTGGCAGTCTCTCCGGAGAAGTCAGTTCCTTCAAACTGGTTGGCGTCTGAAGTTAGCCCACTCACAGCGAAATGTGTTCCGGTTTTAATGAACGATTGCCCGTACCTAAAATCATAATTGGTCGACCTCGGATCAGGCAAGATTACCCGCTGAACTTAA-------------------------------------------------------------------------------------------------------------------------------------------------------------------------------------------------------------------------------------------------------------------
>OTU_975
GTGCGATATGTAATGTGAATTGCAGAATTCCGTGGATCATCGAATTTTTGAACGCAAATTGCACTCTCTGGTATTCCGGAGAGTATGCCTGTTTGAGGGTCAGTAAAATAAAAATCGATGTTGTTGTCACCGTGATAACGCGTCGGAATTGGGTCGTCTTACCTTCGGTTAAGTGACTTAAAATTTTTACGTGAATTCGAAACGTATTTAACGTTATGTACGTTTGCGATATTCCAATATATATTAGGTGCAGTCATTCCTATGATTCGTGCCTATAATTTTTTCATTTCTTGACCTCAAATCAGGTAGGGATACCCGCTGAACTTAA------------------------------------------------------------------------------------------------------------------------------------------------------------------------------------------------------------------------------------
>OTU_977
GTGCGATATCTAGTGCGATTTGCATGAATCTGTGAGTCATCGAGTCTTTGAACGCAACTTGCGCCACTTGGGTAACCAATTGGCATGTCTGTTTGAGTATCACAAACCTTTTTATTCCAAGTTTGGGATAGACTTGAAGGCTTTAGATTACTCTAATCCTTTGAAATAAAGTTTGTTGGTGATTGATTTGGTCACTACCATGTGCTAAAGACTATATGTCTTGTCATGTTAATGATCATAGTCAACCCATTGTCAAACTAATCATTTGACAAAATTACCTTTCATGGTCTCAAATCAGGCAAGACTACCCGCTGAACTTAA-------------------------------------------------------------------------------------------------------------------------------------------------------------------------------------------------------------------------------------------
>OTU_979
ATTGCGATAAGTAATGTGAATTGCAGATTTTCAGTGAATCATCGAATCTTTGAACGCACCTTGCGCTCCTTGGTATTCCGAGGAGCATGCCTGTTTGAGTGTCATTTTTTATTCTCAACCAAGTCTTGATTGAGACTTGGATTGGAGTTTGGAGGTTGCTGGCTAAGGTCAGCTCTTCTGAAATGCATTAGCAAAAGGTTGGCTAGTCTTGGGCACACCATGGCTTTCGACGTGATAATGATCGTCGTGGACATTGGAGTGTTTGACTTGCATGAATGACCTATTGCTTTCAAGTGGAATTGATTCGGGGCATGAATGGCACTTAGCTACTAGTCAGTCGTGAGGCTGACGAACGCGGTGCTTGACTACCTTGATGACCGTCTTCTTCGAAACTTGACCTCAAATCAGGTAGGACTACCCGCTGAACTTAA-----------------------------------------------------------------------------------------------------------------------------
>OTU_981
GCAAGCTCAAGTGGAAAATTGCAACCATGATAGTGATGAAGATATGACCACAAAATATTTAGATAAGTAGTCATTAAGGGAGAGTGTTGGAATATATAATTCCTACTTATCTAATATACTTGCTAATGTATTGAGAGGTAGAGTTAATCTCTACGTTAGTTGTGTGATCCTATTATTAAGAGGTTGTTAGAGAGTTGGATTGGTGAGATCCTAGTTTGGGAATGCAGCT---------------------------------------------------------------------------------------------------------------------------------------------------------------------------------------------------------------------------------------------------------------------------------------------------------------------------------------
>OTU_983
GGAGTTTAATTCTTGCTCAGTAAAACCTTTGATAAAGTAACGAGCAGAGGGCAGCCTAAATTTTGTACGTGGGAGAGACTTGAGAAGGGAATAATGAAGAAAGATGCAAGACAACGAACTCAAGAAGGCAGTCGACAGCATCATGGATGGCACCGACACAAGAACCTTTGACTGAAACAAGCTGTCAAGGGGAGGAAAACGCGATAGTTTGGGAATGCAGCT----------------------------------------------------------------------------------------------------------------------------------------------------------------------------------------------------------------------------------------------------------------------------------------------------------------------------------------------
>OTU_985
ATGCGATAAGTAATGTGAATTGCAGAATTCAGTGAATCATCGAATCTTTGAACGCACATTGCGCCCTTTGGTATTCCGAAGGGCATGCCTGTTCGAGCGTCATTATAACCACTCAAGCCTTCGCTTGGTATTGGGGTTCGCGGTCTCGCGGCCCCTAAAATCAGTGGCGGTGCCTCTCGGCTCTACGCGTAGTAATACTCCTCGCGATTGAGTCCGGCAGGTTGCCTGCCAGCAACCCCTTATTTTTACAGGTTGACCTCGGATCAGGTAGGGATACCCGCTGAACTTAA--------------------------------------------------------------------------------------------------------------------------------------------------------------------------------------------------------------------------------------------------------------------------
>OTU_987
ATGCGATAAGTAGTGTGAATTGCAGAATTCAGTGAATCATCGAATCTTTGAACGCACATTGCGCCTCCTGGTATTCCGGGAGGCATGCCTGTTCGAGCGTCATTAAAAACCACTCAAGCTCTTTTGCTTGGTCATGGAAGAGGAGTATGCTAGTCATTCTCCCTTTCGAAATTCAAAGGCGGAAAGCCCCATGTGCCCCGGCGTAGTAAGTTTTCTTTCGCTTGGAACATGAGGTGATCCTGCCACAAACCCCCAATTTTTCTAGGTTGACCTCGGATCAGGTAGGGATACCCGCTGAACTTAA------------------------------------------------------------------------------------------------------------------------------------------------------------------------------------------------------------------------------------------------------------
>OTU_989
TTGCGATACGTAATGTGAAACGCAACACGTGAATCATTGAATATTTGAACGCACCTTGCACCATTTTATGGTGTACCCGGTTGAGTGTCTGTTTAACTCTGTCTGCAAAGACTATCTGTGGTTTGCCTAGGCTACCATTAAACATATATCAGAGTGATCTAATGGAnTACACTCACAATTAAACAAAAGACCTCAAGTTGGTAAGATTACCCGCTGAACTTAA---------------------------------------------------------------------------------------------------------------------------------------------------------------------------------------------------------------------------------------------------------------------------------------------------------------------------------------------
>OTU_991
ATGCGATAAGTAATGTGAATTGCAGAATTTAGTGAATCATCGAATCTTTGAACGCACATTGCGCCTCCTGGTATTCCGGGAGGCACACCTGTTCGAGCGCCGTTTTCATTTCTGAAATCTAATTTCTTGTTGATGGATCCCGTCTGGGACCGTCGAAACTGATCGACGCCGGTTGGTGCAACATACGCAGCGTAATGCTAAGTTAGTATCAAACGGAAGTCTGTTCGAAAAGTTTGGCCTCGAATCAGGTGGGGATACCCGCTGAACTTAA---------------------------------------------------------------------------------------------------------------------------------------------------------------------------------------------------------------------------------------------------------------------------------------------
>OTU_993
ATGCGATAAGTAATGTGAATTGCAGAATTCAGTGAATCATCGAATCTTTGAACGCACCTTGCACTCCTTGGTATTCTGAGGAGCATGCCTGTTTGAGTGTCATGAAAGTCTCAATCCTACTTGCTTTATAAGCTAGTATGGCTTGGATTTGTGGAAGTTGCTGGTTATTTATACATTAGCTCTTCTTAATATCATTAGCAAATTTACTGCTAAACTCTTTTGATATGATAACTATCAATATCAAAGAGATAATGCATATTAATTTTGCTTCTAATTTGTCCATTAAGACTAATGTTCTTGACAAATTTGACCTCAAATCAGGTAGGACTACCCGCTGAACTTAA--------------------------------------------------------------------------------------------------------------------------------------------------------------------------------------------------------------------
>OTU_995
ATGCGATACGTAATGTGAATTGCAGAATTCAGTGAATCATCGAATCTTTGAACGCACCTTGCGCCCCTTGGCATTCCGAGGGGCACACCCGTTTGAGTGTCGTGATATTCTCAAAAGCCTTTTTCTGCTCTTGCTGAAAAGGGTTTTTTGGACTTGGAGGTTCAATGCTTGCTTTTCACTTTTGAAAAGTAAGCTCCTCTCAAATGAATCAGTGGGGTCCGCTTTGCTGATCCTTGACGTGATAAGATGTTTCTACGTTTTGGATTTGGCACTGTCTTTTTTTGGATGCCTGCTTCTAACCGTCCCACGGACAATGGTGGTGCTCTTGTCGCCGCTGCCTACACCTGGCAGAGGAGGTTGGACCCACAAAAGAAAACCCTTGACCTCAAATCGGGTGAGACTACCCGCTGAACTTAA-------------------------------------------------------------------------------------------------------------------------------------------
>OTU_997
CGCGCGAAACGTAATGTGAATTGCAGAATTCAGTGAATCATCGAAnCTTTGAACGCACCTTGCGCTCCTCGGCATTCCGAGGAGCATGCCTGTTTGAGTGTCGTGAAGTCTCATCGGATAAGGGGTCCCTTGTGGAAGCGGGCCTCTTTTTCGGACTTGGACGGTCTTGCCTTCGCTCGAAGGCTCGTCTTCAAATTCATCGGCGAGGGTTTCCAGTCCCCTTACGAGACGCGTGATAAGTCTTGCGTCGTCCGGGGGTGAGGAGCCCGCGTCTTTATCACTCTTTTAACACCCTGACCTCAAATCAGGCAGGACTACCCGCTGAACTTAA---------------------------------------------------------------------------------------------------------------------------------------------------------------------------------------------------------------------------------
>OTU_999
AATGCGATAAGTAATGTGAATTGCAGAATTCAGTGAATCATCGAATCTTTGAACGCACCTTGCGCTCCTTGGTATTCCGAGGAGCATGCCTGTTTGAGTGTCATGAAATTCTCAACTACCCCAGGTTTTGCGGCTTGCGGGTGAAGTTGGACTTGGAGGTATGCTGGCGCATGAATGGGCTTTGTGCCCCGTCGTGCTTGTCGGCTCCTCTCGAATGTATGAGCTTTCCAATCCTTGGCAAAGTATCGCCGATGTGATAATTATCTGCGTCGCCCGAGAAAGCCTAACAGGGGAAATCTTTGATCATGTCGGGGTGACCCACGACTGACAAATTCGACCTCAAATCAGGTAGGACTACCCGCTGAACTTAA-----------------------------------------------------------------------------------------------------------------------------------------------------------------------------------------
>OTU_1001
AATGCGATACTTGGTGTGAATTGCAGAATCCCGTGAACCATCGAGTCTTTGAACGCAAGTTGCGCCCCAAGCCGTTAGGCCGAGGGCACGCCTGCCTGGGTGTCACGCATCGTTGCCCCCCCTCCGAAACCCCTCTCCTCTCCTCTCGAAAGAGAGACGATGGATGGATGGGACTTGGGTGTGGGCGGATATTGGCCTCCCGTGGGCCGGACGGCTCGCGGTTGGCCTAAATTTGAGTCGTCGGCGGTGGACGCCGCGGCGTTCGGTGGTCGAATAAACCTCGAGCTCTCGTCGCGCGTCCGTCGTCGGTACAGTAAGTAAGGCTCACTGACCCTGAAGCGTTGTCAACAACGCACGCATCGCGACCCCAGGTCAGGCGGGATTACCCGCTGAGTTTAA-------------------------------------------------------------------------------------------------------------------------------------------------------------
>OTU_1003
ATGCGATAAGTAATGTGAATTGCAGAATTCAGTGAATCATCGAATCTTTGAACGCACATTGCGCCCGCCAGTATCCTGGCGGGCATGCCTGTTCGAGCGTCATTTCAACCCTCAGGCTCTGCCTGGCGTTGGGGTCCTGCGATGCAGCCCCCTAAAGACAGCGGCGAGCACGCCCCGAAGCTGAACGTAGTACTACATCTCGTTCCGGTGCAGGGCGCCCTCGGCCGGAAAACACTTCTATGGTTGACCTCGGATCAGGTAGGAATACCCGCTGAACTTAA-----------------------------------------------------------------------------------------------------------------------------------------------------------------------------------------------------------------------------------------------------------------------------------
>OTU_1005
ATGCGATACGTAATGTGAATTGCAGAATTCAGTGAATCATCGAATCTTTGAACGCACCTTGCGCCCCTTGGTATTCCGAGGGGCACACCCGTTTGAGTGTCGTGAAAATCTCAACCTCCTTGGTTTTTTCTGGAGACCAAAGGAGGCTTGGACTTTGGAGGCCTTTGCTGCTCTTTTGAAGGCCAGCTCCTCTTGAATGAATTAGCGGGGTCCTCTTTGCCGATCCTCGACATGTGATAAGATGTTTCCGTGTCTTGGTTTCCGGCTCTGTTGCTTTTGGGACCCGCTTCTAACCGTCTCAAATCGAGACAATGTTCGAGCCTGTCTCCCTTCTTGGGAAAACCCTCTCGACCCCACGAACCCTTGGCCTCAAATCGGGTGAGACTACCCGCTGAACTTAA-----------------------------------------------------------------------------------------------------------------------------------------------------------
>OTU_1007
AATGCGATAAGTAATGTGAATTGCAGAATTCAGTGAATCATCGAATCTTTGAACGCACCTTGCACCCTTTGGCATTCCAAAGGGTATGCCTGTTTGAGTATCATGAAATTCTCAACTCCCCCTCGGATTCCATCTGTAGGGTGAGCTTGGACTTGGAGGTTTCTGCTGGTGTTTGCCGGCTCCTCTTGAAATCATTAGCTTTGAGTTGATCTCGATGGCTCGACCGGTGTGATAAACATCTATGCCGATTTGTGCCGTCCTGAGCGACGACGTCGGAGACGCTCTGGCTTATAACCGTCTTCACCAGAGGATGACGCCCTGAACTTTTGATCTCAAATCAGGTAGGACTACCCGCTGAACTTAA------------------------------------------------------------------------------------------------------------------------------------------------------------------------------------------------
>OTU_1009
ATGCGATAAGTAATGTGAATTGCAGAATTCAGTGAATCATCGAATCTTTGAACGCATCTTGCGCTCCTTGGTATTCCGAGGAGCATGCCTGTTTGAGTGTCATTTAAAACTTCTCAACCGCTCCAGATTTGCTTCTGGATGTGGCTTGGAAATGGGGGGAGTGCAGGCCTACGGTCTGCTCCTCTGAAACGTATTAGCTGGCGTCTGGGCAAGACCACCACAGGTGTGATAACTATCAGTGCCTTGGTGTCGTGCTGCTGCTGCTTTCCAACCGAATGACCAACTTGACCTCAAATCAGGTAGGATTACCCGCTGAACTTAA------------------------------------------------------------------------------------------------------------------------------------------------------------------------------------------------------------------------------------------
>OTU_1011
ACGCGATAGGTAATGTGAATTGCAGAATTCCGTGAATCATCGAATCTTTGAACGCACCTTGCGCTCTATGGCAATCCGTAGAGCATGCCTGTTTGAGTGCCATGAAATCTCCCACCCCAAGCGGTTTTTAAATGAAACGGCTTGGCGGATGGGGTCTGGATGGGTGCCTCTGCCTGCGCTACCTAGCACAGGCTCGCCCGAAATGCATGAGCGCCTTGAGACACTTTGCATCCGCCTCTCTGTTTGGGAGGAGGCGGCCAAGCAGTGTTTTTCTCCTGGCATGGCATGATACGTCATTTGCTATGTCGCCTAAAGGAGGAATGTTTGGTTGTGTCTGCGTGTGCTTCGAACTTGCCTCTGTGGCACATCCCAATTTCACTTCTGGTCTCAAATCA-----------------------------------------------------------------------------------------------------------------------------------------------------------------
>OTU_1013
ATGCGATACGTAATGTGAATTGCAGAATTCAGTGAATCATCGAATCTTTGAACGCACCTTGCACTCTTTGGTATTCCGAAGAGTATGTCTGTTTGAGTGTCGTGAAACTCTCAACCCCCCTGTTTTGTAATGAGACAGGCGTGGGTTTGGATCGTGGCTGTCTGTCGATTCTCATCGAATTGGCTCGGCTGAAATACATGAGCGACCACATTGAATACAGTGACGGCTTGACTCGGCGTAATAATCTATTCGCGGAGGACGTCCAGCTTCAAATAGGCGCTTCTAATGCTACAACTTTTAAGCTTTAGACCTCAAATCAGTCAGGACTACCCGCTGAACTTAA---------------------------------------------------------------------------------------------------------------------------------------------------------------------------------------------------------------------
>OTU_1015
ATGCGATACGTAATGTGAATTGCAGAATTCAGTGAATCATCGAATCTTTGAACGCACCTTGCGCCCCTTGGCATTCCGAGGGGCACACCCGTTTGAGTGTCGTGAAATCTTCAAAACCCCTTTTTCTTTGGTCCATTTTTGGTCGGGAAAAGGATTTTTGGACTTGGAGGTTCAATGCTTGCCTCGAAAGCGAGCTCCTCTTAAATGAATTAGTGGGGTCCGCTTTGCTGATCCTCGACGTGATAAGATGTTTCTACGTTTTGGGTTTAGCACTGTCCCTTGGATGCCTGCTCCTAACTGTCTCATGGACAATGATGGTGCTCTGGTCACCGCCGTCTACATCGGCGGAAGGCTGGACCCACAAAAAAAACCCTTGACCTCAAATCGGGTGAGACTACCCGCTGAACTTAA-------------------------------------------------------------------------------------------------------------------------------------------------
>OTU_1017
ATGCGATAAGTAATGTGAATTGCAGAATTCAGTGAATCATCGAATCTTTGAACGCACATTGCGCCCGCCAGTATTCTGGCGGGCATGCCTGTCCGAGCGTCATTTCAACCCTCAAGCCCCCGGGCTTGGTGTTGGAGATCGGCGAGCCCCCCGGGGGCGCGCCGTCTCCCAAATATAGTGGCGGTCCCGCTGTAGCTTCCTCTGCGTAGTAATACACCTCGCTCTGGAGTCTCGGTGCGGCCACGCCGTAAAACCCCCAACTTTTTTCTGGTTGACCTCGAATCAGGTAGGACTACCCGCTGAACTTAA-------------------------------------------------------------------------------------------------------------------------------------------------------------------------------------------------------------------------------------------------------
>OTU_1019
ATGCGATAAGTAATGTGAATTGCAGAATTCAGTGAATCATCGAATCTTTGAACGCACCTTGCnCTCCTTGGTATTCnGAGGAGCATGCnnGTTTGAGTGTCATGAAAGTCTCAATCCTGCTGGCTTTAACTATAAGCCAGCATGGCTTGGATTTGTGGAAGTTGCTGGTTATTTATAAAATTAGCTCTTCTTAATATCATTAGCAAATTTACTGCTAAACTCTTTTGATACGATAACGATCAATATCAAAGAGATCATGCATATTAATTTTGCTTGTAATTTGTCCATACGACTAATGTTCTTGACAAATTTGACCTCAAATCAGGTAGGACTACCCGCTGAACTTAA----------------------------------------------------------------------------------------------------------------------------------------------------------------------------------------------------------------
>OTU_1021
AATGCGATAAGTAATGTGAATTGCAGAATTCAGTGAATCATCGAATCTTTGAACGCACCTTGCGCTCCTTGGTATTCCGAGGAGCATGCTTGTTTGAGTGTCATGGTCTTCTCAACCCCTCAGTCTTTTTTATTAGAGGCAGTCGGGCTTGGACTTGGAGGCTTTGCGGGCATCTGGATTTCATGATTCAGACGTCGGCTCCTCTGAAATGCATTAGCTTGAATAGAACCAAGCATGATCCAGCGTGATAATTGTCTACGTTGCTTCATCTCGGTGAATTTAATGTTCAAGCTTCTAACCGTCCCTCGGGACAATCTCTGAACATCTGACCTCAAATCAAGTAGGACTACCCGCTGAACTTAA-------------------------------------------------------------------------------------------------------------------------------------------------------------------------------------------------
>OTU_1023
AATGCGATAAGTAATGTGAATTGCAGAATTCAGTGAATCATCGAATCTTTGAACGCACCTTGCGCTCCTTGGTATTCCGAGGAGCATGCCTGTTTGAGTGTCTTGAAATCATCAAACCCCTCTGGTTTCTGCTGGAGCGGGTTTGGACTTGGGGGTTTTGCTGCCTCTGGCGGCTCCCCTTAAATGAATCGGTCGGGCTTTCGTGTGGCTTGTCCCTTGGCGTTGTATCAACCTCGTCGCTGGATGGCTCGCGAGCTTAGCGCCCCTCCAAGACCAGCCTCTGGAGTGGCGGTCAACTTCAATTTGTGATCTGACCTCAAATCAGGTAGGACTACCCGCTGAACTTAA----------------------------------------------------------------------------------------------------------------------------------------------------------------------------------------------------------------
>OTU_1025
ATGCGATAAGTAATGTGAATTGCAGAATTCAGTGAATCATCGAATCTTTGAACGCAACTTGCGCTCTCTGGTATTCCGGAGAGCATGCCTGTTTGAGTGTCATGATCTCTCAACCAATAGGGTTTCTTATTGGCTTGGATCTGGGTGCTGCCAGCTTGTCTGGCTCGCCTTAAAGGAGTTAGCGAGTATAGCAATGTCGTCTGGCGTAATAAGTTTCGCTGGGTTGACGTGTGAAGCACGCTTCTAATCGCCCTCGGGCAATTTTTGACTCTGGCCTCAAATCAGGTAGGACTACCCGCTGAACTTAA--------------------------------------------------------------------------------------------------------------------------------------------------------------------------------------------------------------------------------------------------------
>OTU_1027
ATGCGATAAGTAATGTGAATTGCAGAATTCAGTGAATCATCGAGTCTTTGAACGCACCTTGCGCCCTCTGGTATTCCGGAGGGCATGCCTGTTTGAGTGTCATGAAACTCTCAACCCCTCGGGTTTTACGACCTGTTGGGTTGGATTTGGGCGCTGCCGCTTTACTGCCGGCTCGCCTTAAAGGTCTTAGTGGGAATAGTCGGACCCATAGCTTGGCGTAATAAGTTTCGCTTTGCTCGTGGCCGACGAAAGTCCGCTCATAACAACCAATACTTTCTTGATCTGACCTCAAATCAGGTAGGGCTACCCGCTGAACTTAA--------------------------------------------------------------------------------------------------------------------------------------------------------------------------------------------------------------------------------------------
>OTU_1029
GCGCGAAATGTAATGTGAATCGCAGAACTTGTGAATCATCGAATCTTTGAACGCACATTGCGCCTCTCGCAAGGGAGGCATGCCTGTCTGAGCGTCATTTAAACCTCTATGCTCTACCTTTTTTAGTGGAGCATGTCTTGGACTTTGCCTTGCGGCGTTGTCTGAATGCCATTGGTCTCATCTGTGGACGAGTCCCTGTAGGGCGCACCATAGTGGGACCTTAAGCCCCTCTGAATTTGACCTCAGATCAGGTAGGAACACCGCCTGAACTTAA------------------------------------------------------------------------------------------------------------------------------------------------------------------------------------------------------------------------------------------------------------------------------------------
>OTU_1031
AATGCGATAAGTAATGTGAATTGCAGAATTCAGTGAATCATCGAATCTTTGAACGCACATTGCGCCCTGTGGTATTCCGCAGGGCATGCCTGTTCGAGCGTCAGTACAACACTCAAGCTCAGCTTGGTCTTGGATCCAGCGGGAAACCGCGGGTCTTAAAATCAGTGGCGGCGCCATCTGGCTCTCAGCGTAGTAATACTCCTCGCTCTTGAGTCCCGGTGGATGCTGGCCAGCAACCCCCAACTTCTAAGTTTGACCTCGGATCAGGTAGGGATACCCGCTGAACTTAA--------------------------------------------------------------------------------------------------------------------------------------------------------------------------------------------------------------------------------------------------------------------------
>OTU_1033
ATGCGATACGTAATGTGAATTGTAGAATTCAGTGAATCATCGAATCTTTGAACGCACCTTGCGCCCCTTGGTATTCCGAGGGGCACACCCGTTTGAGTGTCGTGAAAATCTCAACCTCCTTGGTTTCTTCTAGAGACCGATGGGGGCTTGGACATTGGAGGCCTTTGCTGGTGTCTCTCTCGAAGAGTCGAGTAGTTTGGGAATGCTGCT----------------------------------------------------------------------------------------------------------------------------------------------------------------------------------------------------------------------------------------------------------------------------------------------------------------------------------------------------------
>OTU_1035
ATGCGATAAGTAATGCGAATTGCAGAATTCCGTGAGTCATCGAATCTTTGAACGCACATTGCGCCCGCCAGCATTCTGGCGGGCATGCCTGTTCGAGCGTCATTTTCAACCCTCAGGCCCGGCCTGGTGTTGGAGGACTGCGCACGCAGCCTCCCAAAGCGAGCGGCGGCGTCGCCCCCTACCGAACGCAGTAGTTATCTCTCGTTCCGGGACCGGGTCGTCGTCCTGCCGGAAAACCCCCAACTTTTGTGGTTGACCTCGAATCAGGTAGGAATACCCGCTGAACTTAA--------------------------------------------------------------------------------------------------------------------------------------------------------------------------------------------------------------------------------------------------------------------------
>OTU_1037
ATGCGATAAGTAATGTGAATTGCAGAATTCAGTGAATCATCGAATCTTTGAACGCACATTGCGCCCTGTGGTATTCCGCAGGGCATGCCTGTTCGAGCGTCATTATAACCACTCAAGCCTGGCTTGGTATTGGAGTTTGCGGTTCCGCAGCTTCTAAAATCAGTGGCGGTGCCGGTGGGCTCTACGCGTAGTAATTCTTCTCGCTACAGAGTTCCCCTGGTTGCTTGCCAGAACCCCCAATTTTTACAGGTTGACCTCGGATCAGGTAGGGATACCCGCTGAACTTAA----------------------------------------------------------------------------------------------------------------------------------------------------------------------------------------------------------------------------------------------------------------------------
>OTU_1039
ATGCGATAAGTAnTGnGAATTGCAGAATTCnGTGAnTCATCGAATCTTTGAACGCACATTGCGCCCTTCGGTATTCCGTTGGGCATGCCTGTTCGAGCGTCATTTAAACCTTCAAGCTTTGCTTGGTGTTGGGTGTTTGTTCCGCCTCGGTGCGTGGACTCGCCTCAAATTCATTGGCAGCCGGTATGTTGGCTTCGTGCGCAGCACATTGCAAGCGATTTCAGCAGACCCCCTTCCACAAGCCTTTTTTACTTGACCTCGGATCAGGTAGGGATACCCGCTGAACTTAA--------------------------------------------------------------------------------------------------------------------------------------------------------------------------------------------------------------------------------------------------------------------------
>OTU_1041
ATGCGATAAGTAATGTGAATTGCAGAATTCAGTGAATCATCGAATCTTTGAACGCACCTTGCGCTCCTTGGTATTCCGAGGAGCATGCCTGTTTGAGTGTCATTAAATTCTCAACCCCTCCAGCTTTTGCGAGTTGTGATGGGGCTTGGATATGGGAGTTTGCGGGTCTTTATCAATAAAGGTCAGCTCTCCTGAAATGCATTAGCGGAACCGTTTGCAGTCCCGTCACTAGTGTGATAATTATCTACACTGTGATGATTGCTCTCTGACTAGTTCAGCTGCTAATCGTCCGCTATGGACAACACTTAATGAAATTCTTGACCTCAAATCAGGTAGGACTACCCGCTGAACTTAA---------------------------------------------------------------------------------------------------------------------------------------------------------------------------------------------------------
>OTU_1043
AATGCGATACGTAATGTGAATTGCAGAATCCAGTGAATCATCGAATCTTTGAACGCACATTGCGCCCGCCAGTACTCTGGCGGGCATGCCTGTCCGAGCGTCATTTCAACCCTCAAGCCCCCGGGCTTGGTGCTGGGGATCGGCGAACGTCGCCGTCCCCCAAACTCAGTGGCGGTCCCGCCGAGCTTCCTCTGCGTAGTAATACACCTCGCTCTGGAGTCTCAGCGGTCCCACGCCGTAAAACACCCCACTTCTGAACGTTGACCTCGGATCAGGTAGGACTACCCGCTGAACTTAA------------------------------------------------------------------------------------------------------------------------------------------------------------------------------------------------------------------------------------------------------------------
>OTU_1045
ATGCGATAAGTAATGTGAATTGCAGAATTCAGTGAATCATCGAATCTTTGAACGCACATTGCGCCCGCCAGTATTCTGGCGGGCATGCCTGTTCGAGCGTCATTTCAACCCTCAAGCCCCCTGTGGACTTGGTGTTGGGGACCGGCGACAATCACCTGTCGCCGCCCCCTAAATGAATTGGCGGCCCCGTCGCGGCCCTCCTCTGCGTAGTAGCATACACCTCGCAACAGGAGCCCGTCGGTGGCCACTGCCGTAAAACACCCCAAACTTTTTTAGAGTTGACCTCGAATCAGGTAGGAATACCCGCTGAACTTAA------------------------------------------------------------------------------------------------------------------------------------------------------------------------------------------------------------------------------------------------
>OTU_1047
AATGCGATACGTAATGTGAATTGCAGAATTCAGTGAATCATCGAATCTTTGAACGCACCTTGCGCCCCTTGGAATTCCGAGGGGCACACCCGTTTGAGTGTCGTGAACATCCTTCAACCTTTCTTGGTTTCTTAACCGAGGAAGGCTTGGACTTTGGGGGTCTTTCATTGCTGGCCTCTTTGAAGCCAGCTCCTCCTAAATGGATTAGTGTGGTCTGCTTTGCCGATCCTTGACGTGATAAGATGTTTCTACGTCTTGGGTTTCGCACTGTCGCTTTAGACCCCGCTTCTAACCGTCTTGCATTCAAGACAGTGTTTTAAACCTTGACCTCAAATCGGGTGAGACTACCCGCTGAACTTAA---------------------------------------------------------------------------------------------------------------------------------------------------------------------------------------------------
>OTU_1049
CTACGTTAATCAGTGTAAACTGCACAATAGCAGAACACTTGAACTTCGAACGCACATnGCGGCTAAAGGGTAACTCCTTTAGCCTTATCTGCGTGAGGGCTGTATAGCGATACTCAACTCATGTTTAGGGAGTGATCACTTGACCGTGAGACTCCGCAACGTGAACCTCGCTAGTGGTCTCTGACTGCTGnCGTCTCAGGCAGGCAAGACCACGGGTTAGCGAGGAGAGCCTAAGACACCTCTCGGTGTCCCTATCACTCAACAGCCTCACGTCAGGTAAGATCACCCGCTGAACTTAA-----------------------------------------------------------------------------------------------------------------------------------------------------------------------------------------------------------------------------------------------------------------
>OTU_1051
ATGCGATAAGTAATGTGAATTGCAGAATTCAGTGAATCATCGAATCTTTGAACGCACCTTGCGCCTTTTGGTATTCCGAAAGGCATGCCTGTTTGAGTGTCATGAAACTTTCAACCCCCGGGTTTCCGGGAGGCTTGGACTTGGGCGCTGCCGCTTGGCTCGCCTCAAATGTGTTAGTGGACTAGGTCTTTTGCTTGACGTAATAAGTTTCGTCTCGTGATCTCCGACGCCCGCTCATAACCCCCATATTTTGTGCTCTGACCTCAAATCAGGTAGGACTACCCGCTGAACTTAA---------------------------------------------------------------------------------------------------------------------------------------------------------------------------------------------------------------------------------------------------------------------
>OTU_1053
AATGCGATAAGTAATGTGAATTGCAGAATTCAGTGAATCATCGAATCTTTGAACGCACATTGCGCCCCTTGGTATTCCGAGGGGCATGCCTGTTCGAGCGTCATTTTGACCAATCCCGCAAGGGGTCTTGGAGCTCGCTATTCAGCGGCCCCTAAAATCAGTGGCGGTGCCATCTGGCTCTAAGCGTAGTAACTTTTCTCGCTATAGGGTTCTTATGGATGCTTGCCATAACCTCAACTTCTCACGGTTGACCTCGGATCAGGTAGGGATACCCGCTGAACTTAA-------------------------------------------------------------------------------------------------------------------------------------------------------------------------------------------------------------------------------------------------------------------------------
>OTU_1055
ATGCGATACGTAATGTGAATTGCAGAATTCAGTGAATCATCGAATCTTTGAACGCACCTTGCGCCCCTTGGCATTCCGAGGGGCACACCCGTTTGAGTGTCGTGAAATTATCAAAAATCTTTTTTGCTTGCTGAAAAGGATTTTTGGACTTGGAGGCTCAATGCTTGCCTTTCACTTATGAAAGTGAGCTCCTCCCAAATGAATTAGCGGGGTCCACTTTGCTGATCCTTGACGTGATAAGATGTTTCTACGTTTTGGATTTGGCACTGTCCCTTTGGATGCCTGCTTCTAACTGTCCCATGGACAATGGTGGTGCTCTGGCCGCTGCTGCCTACGCTGGCGGGAGAGGCTGGACCCACAAAAGAAACCCTTGACCTCAAATCGGGTGAGACTACCCGCTGAACTTA-----------------------------------------------------------------------------------------------------------------------------------------------------
>OTU_1057
ATGCGATAAGTAATGTGAATTGCAGAATTCAGTGAATCATCGAATCTTTGAACGCACATTGCGCCCCTCGGTATTCCGGGGGGCATGCCTGTTCGAGCGTCATTACACCCTTCAAGCGTAGCTTGGTATTGGGCTCTCGCCGCGAGGCGTGCCCGAAAATCAGTGGCGGTCCGGTGCGACTTTAAGCGTAGTAAATTTCATCCCGCTTTGAAAGCCGACCCGGGTCTGGCCAGACAACCTCATCACTTCGTTAATTGACCTCGGATCAGGTAGGGATACCCGCTGAACTTAA------------------------------------------------------------------------------------------------------------------------------------------------------------------------------------------------------------------------------------------------------------------------
>OTU_1059
ATGCGATACGTAATGTGAATTGCAGAATTCAGTGAATCATCGAATCTTTGAACGCATCTTGCGCCCCTTGGTATTCCGAGGGGCACACCCGTTTGAGTGTCATGAAATCTTCAACCTTCACCGTTTCTTGGAATCGGGGAAAGGCTTGGACTTTGGAGGCCATTGCTGATTTCTATCTGAAGTCAGCTCCTCTTAAACGAATTAGCGAGGTTGTCCTTTTGCCGATCCTCGGACGTGATAAGTTGCTTTTACGTCCTCAAGTTTCGGTCAACCATTTCAAGGCCTTGCTTCTAAACCGTTTCTTCGAGAAACAACCCCCCTTTTTTGACCTCAAATCGGGTGAGACTACCCGCTGAACTTAA--------------------------------------------------------------------------------------------------------------------------------------------------------------------------------------------------
>OTU_1061
ATGCGATAAGTAATGTGAATTGCAGAATTCAGTGAATCATCGAATCTTTGAACGCACCTTGCACCCTTTGGTATTCCGAAGGGTATGCCTGTTTGAGTGTCATTAATATTCTCAACCATTGGCTCGGGTTTATTCCCTTGCTAATCGTGTTGGATTTGAGGGTGTTGTGTCGGTCCACTTCATTTATTTGAAGACGGTCGACTCCCTTTAAAAGCATTTGTGGGTCTGACCTTTGTGGATATGCCTCGATTTGATAATTATCAAGATGTCGTCGCAGTGAAACAAAAGACTTGCTATCTAACTGTCCCTGACAAGGACTGCTTGATTCTTCAAGCAATAAGAGTCGCTGCTTTCGGGCTTGACTTGTAAAATATTTGACCTCAAATCAGGTAGGACTACCCGCTGAACTTAA------------------------------------------------------------------------------------------------------------------------------------------------
>OTU_1063
ATGCGATAAGTAATGTGAATTGCAGAATTCAGTGAATCATCGAATCTTTGAACGCACCTTGCGCCCTTTGGTATTCCGAAGGGCACACCTGTTTGAGTGTCGTGAAATTCTCAACCCTCTTCACTTTTTTGTGATCAGGGATTGGACTTGGAGGCTTTGCCGGACTTTTCGTTCGGCTCCTCTCAAATGCATTAGTGCGTCTTGTTGCGACGTGCGCCTCGGTGTGATAATTATCTACGCTGTGGTGCGCTTGCTTCTGTGGAGACATGCTTTCAAACCGTCCGAAAGGACAACTTTCATCGAACTTTGACCTCAAATCAGGTGGGACTACCCGCCGAACTTAA--------------------------------------------------------------------------------------------------------------------------------------------------------------------------------------------------------------------
>OTU_1065
ATGCGATAAGTAATGTGAATTGCAGAATTCAGTGAATCATCGAATCTTTGAACGCATATTGCACCTTCTGGTATTCCGGGAGGTATGCCTGTTCGAGCGTCATTACGACCAACAAGCCTTTAAGCTTGGTATTGGGTGTCACTATCTTAGGTGCATCTTAAAATCAAGGAGnAGGACTCCCAGCTTTCAAGCGCAGTAATTAAATCTCGCTTCTGGAGCCTGGATGTTTCTGCTAAACAGTTATTATCATGTTTGACCTCGGATCAGGTAGGGATACCCGCTGAACTTAA--------------------------------------------------------------------------------------------------------------------------------------------------------------------------------------------------------------------------------------------------------------------------
>OTU_1067
ATGCGATAAGTAATGTGAATTGCAGAATTCAGTGAATCATCGAATCTTTGAACGCACATTGCGCCCTCTGGTATTCCGGGGGGCATGCCTGTTCGAGCGTCATTACAACCCTCAAGCTCTGCTTGGTATTGGGCTTCACCAGTTCTGGTGTGCCTCAAAATCAGTGGCGGTGCCATTCGGCTTCAAGCGTAGTAATTCTTCTCGCTTTGGAGACCCGGGTGTGTGCCTGCCAACAACCCCCAATTTTTTTTAAAGGTTGACCTCGGATCAGGTAGGGATACCCGCTGAACTTAA----------------------------------------------------------------------------------------------------------------------------------------------------------------------------------------------------------------------------------------------------------------------
>OTU_1069
ATGCGATAAGTAATGCGAATTGCAGAATTCAGTGAATCATCGAGTTTTTGAACGCACATTGCGCCCGCCAGCATCCTGGCGGGCATGCCTGTTCGAGCGTCATTTCCACCCTCAGGCTCTGCCTGGTGTTGGGGGCCTGCACCCGCAGCCCCTCAAAGACAGCGGCGGTCCCGGCCCCGGCCCCGAGCGTAGTAATATACGTCGCTTCGGGTGCCGGGCGGGCCCCAGCCGTAAGCCTTTTTTCTCAATAGGTTGACCTCGGATCAGGTAGGAATACCCGCTGAACTTAA--------------------------------------------------------------------------------------------------------------------------------------------------------------------------------------------------------------------------------------------------------------------------
>OTU_1071
ATTGCGATAAGTAGTGTGAATTGCAGAATTCCGTGAATCATCGAATCTTTGAACGCATATTGCACTCTTTGGTATTCCGAAGAGTATGCCTGTTTGAGGGTCATTTGAAAATTAATCATGACAGTGTCTTGACTTTGTCTTGGAATAATGAGTTTTCCGTTTCACTTATCTTTGGTGTAATGGTCACTCGAAATAGATGCTAGGTCTTGGCTTGTAACAGACGCGTTTATGTTTAAATCTTCGCAACTAATCAAGTCTTGGGATGATGGCATGTTCATTTTTCTCCTTTGATAAAAGGTGAGGAAATAGAACGGGAATATTTTTCCTTATTTTATTATCGTGACCTCAAATCAGGTAGGATTACCCGCTGAACTTAA-----------------------------------------------------------------------------------------------------------------------------------------------------------------------------------
>OTU_1073
ATGCGATAAGTAATGTGAATTGCAGAATTCAGTGAATCATCGAATCTTTGAACGCACATTGCGCCCTTTGGCATTCCGAAGGGCATGCCCGTTCGAGCGTCATTACACCACTCAAGCCTCGCTTGGTATTGGGCGGCGGGAGTCCCCCGCGCCCCTAATTCATCGGCTGGACGGTTCGAATCTCAGCGTTGTGGTTATTCAAATCGCTGGCGAAGACGACCGGACGTGCCGCTAAAATTCATTTCAGGTTGACCTCGGATCGGGTAGGGATACCCGCTGAACTTAA------------------------------------------------------------------------------------------------------------------------------------------------------------------------------------------------------------------------------------------------------------------------------
>OTU_1075
ATGCGATAAGTAATGCGAATTGCAGATTTCAGTGAGTCATCGAATCTTTGAACGCACATTGCGCCCTCCAGTATCCTGGAGGGCATGCCTGTTCGAGCGTCACTACAACACTCAAGCTCTGCTTGGCGTTGGGGCCCTACGACCTAGCCGTCGTAAGCCCTTAAAATCAGTGGCGGGACCGCTGGGGACCCGGGCGAAGTAATGACTACAGCGCCAAGGGATATCTAGCCGGTCTCCTGCCGTAAAACGATTATTTAAATCTCAGTGTTGACCTCGGATCAGGTAGGAATACCCGCTGAACTTAA-----------------------------------------------------------------------------------------------------------------------------------------------------------------------------------------------------------------------------------------------------------
>OTU_1077
ATGCGATAAGTAATGTGAATTGCAGATTTCAGTGAATCATCGAATCTTTGAACGCACCTnGCGCTCCTTGGTCTTCCAAGGAGCATGCCTGTTTGAGTGCCCAGAAGTAACCTCAACTAACACCTTGTGTGTGAGTTGGATATGGGGGTCTGCTGTTGACTTGTTCATGGCTCCTCCCAAATGTGTTAGCTGTTTGGTCATGAACCACTGTTGGCTTGATATCATGTCTGTGCCGCGGTTGTACATGTGCCATCGCTGATAATAGTCTTCGGACAATTTCTGACCTCGGGCCTCAAATCAGGTAGGATTACCCGCTGAACTTAA----------------------------------------------------------------------------------------------------------------------------------------------------------------------------------------------------------------------------------------
>OTU_1079
GTGCGAAATGTAATGCGATTTGCAACTTCTGTGAGTCATCnAGTCTTTGAACGCATATTGCACCAAGTGCGCAAGCACCTGGCATGCCTGTTTGAGAATCATTAACAAACCATTGTCATTGCCATGACGAGTTGTGTTCTCnGCCGATGAGGACGTGAAATCGCGTGTTGATGTGTTAAGCATTTTCATCCCTGCCATATTCTAGATATGATCTCAAATCAGGCAAGACTACCCGCTGAACTTAA-----------------------------------------------------------------------------------------------------------------------------------------------------------------------------------------------------------------------------------------------------------------------------------------------------------------------
>OTU_1081
ATGCGATAAGTAATGTGAATTGCAGAATTCAGTGAATCATCGAATCTTTGAACGCACATTGCGCCCTCTGGTATTCCGGGGGGCATGCCTGTTCGAGCGTCATTACAACCCTCAAGCTCTGCTTGGTATTAGGCTTCACCCGTCAGGGTGTGCTGTAAAATCAGTGGCGGTGCCATTCGGCTTCAAGCGTAGTAATTTTCTCGCTCTGGAGTACCGGTTGTTACCTGCCATAACCCCTAATTTTTTTTAAAGGTTGACCTCGGATCAGGTAGGGATACCCGCTGAACTTAA-------------------------------------------------------------------------------------------------------------------------------------------------------------------------------------------------------------------------------------------------------------------------
>OTU_1083
ATGCGATAAGTAATGTGAATTGCAGAATTCAGTGAATCATCGAATCTTTGAACGCATCTTGCGCTCCTTGGTATTCCATGGAGCATGCCTGTTTGAGTGTCACGTAAACCCTCACACCAGTGATGTAAAAGTCTCTGGAGGTGGAATTGGACTGTGCCGTAGTTGGCTCGTCCTGAAATTCATTAGCCTGCGCTTTGTTAGCGTGCTCGGCATGGTGTGATAATTATCTGCGCCGTCGCCTTAGGCCGCTTCTTTAATGTGCTGCTTCTAATCGTCCCTTGTGGACAGACACTATAAAGCTTTGGCCTCAAATCAGGTAGGACTACCCGCTGAACTTAA-------------------------------------------------------------------------------------------------------------------------------------------------------------------------------------------------------------------------
>OTU_1085
ATGCGATAAGTAATGTGAATTGCAGAATTCAGTGAATCATCGAATCTTTGAACGCACATTGCGCCCCTTGGTATTCCGAGGGGCATGCCTGTTCGAGCGTCATTTAAACCAATCCAGCGTGCTGGGTCTTGGGCTTTCGCCTCTGGGCGGGCCTCAAAGTCAGTGGCGGTGCCCGTCGGCTCTACGCGTAGTAATACTCCTCGCGTCTGGGTCCGGTAGGTTGCTTGCCAACAACCCCCAAATTTTTTACAGGTTGACCTCGGATCAGGTAGGGATACCCGCTGAACTTAA-------------------------------------------------------------------------------------------------------------------------------------------------------------------------------------------------------------------------------------------------------------------------
>OTU_1087
ATGCGATACGTAATGTGAATTGCAGAATTCAGTGAATCATCGAATCTTTGAACGCACATTGCACTCTCTGGTATTCCGGAGAGTATGCTTGTTTGAGTATCAGTAAACACCTCAAGTCTCTTCTCTAGAGAAGAGAATTGGACTTGAGCAATCCCAACTCTTTGCAAAAAGAGGCGGGTTGCTTGAAATGCAGGTGCAGCTGGACATTCTTCTGAGCTAAAAGCATATTTATTTAGTCCCGTCAAACGGATTATTACTTTTGCTCTAGCTAATATAAAGGTCGAATGCGCTATATGCTGACTGATGCAGGATTACCAAGTTTTACCTAGTAAAACTTGTAAACTCGATCTCAAATCAAGTAAGACTACCCGCTGAACTTAA-------------------------------------------------------------------------------------------------------------------------------------------------------------------------------
>OTU_1089
ATGCGATAAGTAATGTGAATTGCAGAATTCAGTGAATCATCGAATCTTTGAACGCACATTGCGCCCGCCAGTATTCTGGCGGGCATGCCTGTTCGAGCGTCATTTCAACCCTCAAGCCCAGCTTGGTGTTGGGGATCGGCACAGGCGCCCTCGGGCGCCCGCCGTCCCCTAAATCTAGTGGCGGTCCCGCTGCAGCCTCCTCTGCGTAGTAGTTTTCTCCTCGCAAGGGCAGCTCGGTGGCGACCTCGCCGTAAAACCCCCAACTTCTGAAAGGTTGACCTCGAATCAGGTAGGAATACCCGCTGAACTTAA----------------------------------------------------------------------------------------------------------------------------------------------------------------------------------------------------------------------------------------------------
>OTU_1091
GCGCGAAATGTAGTGTGAATCGCAGAACATTGTGAATCATCGAATCTTTGAACGCACATTGCGCCTCTCTTTATGGGGAGGCATGCCTGTCTGAGCGTCATTTAAACCGATAGGCCCGTATGGGTCTGTGTTGGGCCCTCGCCCCCTCGGGCGTGGCCTCGAACCCATCGGTCGAGAGAGCGGACGTGTTCCATTAGGACTGACCGTTCCGAGACCCTAAATCTCAGATTTGACCTCAGATCAGGTAGGGATACCGCCTGAACTTAA-------------------------------------------------------------------------------------------------------------------------------------------------------------------------------------------------------------------------------------------------------------------------------------------------
>OTU_1093
ATGCGATAAGTAATGTGAATTGCAGAATTCAGTGAATCATCGAATCTTTGAACGCACCTTGCGCCCTTTGGCTATTCTGAAGGGCATGCCTGTTTGAGTATCATGAACATCCTCAACTCCTCATGGCTTGCCGTGATGAGCTTTGGACTTTGGAGGTCTTTGCTGGCTTGTGGGTCAGCTCCTCTCAAATGGATCAGCTTACCAGTGTTTGGTGGCATCACAGGTGTGATAACTATATATCTACGCTTGTGGCTTTCCGCTGGGTAACCTTCGTCACTGAAGGTTCACTGGGGCTCATAAATGTCTCTCCTCAGTGAAGACAGCTCTTTGAACGTTTGATCTCAAATCAGGTAGGACTACCCGCTGAACTTAA---------------------------------------------------------------------------------------------------------------------------------------------------------------------------------------
>OTU_1095
AATGCGATAAGTAATGTGAATTGCAGAATTTAGTGAATCATCGAATCTTTGAACGCATATTGCACCCCTTGGTATTCCGAGGGGTATGCCTGTTCGAGCGTCATTATGACCACTCCAGCCTAGCTGGGTATTAGGCCTCGCTAATAGGCGGGCCTTAAAATCAGTGGCAGTGCTCTTAGGCTCTACGCGTAGTACCTTTTCTCGCTATAGAGCCCTAGGGGATATTAGCCATCAAGCATTAACTTCTCAAGGTTGACCTCGGATCAGGTAGGGATACCCGCTGAACTTAA--------------------------------------------------------------------------------------------------------------------------------------------------------------------------------------------------------------------------------------------------------------------------
>OTU_1097
CAAAGGACCTGGTGCTGGAGTTTTTTAAGATCAATAGGAAGCCGCCTAAGCCAGTAGCGAGATCTGCACCAACCCAGTGGCAACCTCCTCAAGAAGGTATGTATAAAGCTAACTTTGATGCTGCCTTCTTTGATGGTATCGGTATGGCTTGTTTGGGAATGCAGCT------------------------------------------------------------------------------------------------------------------------------------------------------------------------------------------------------------------------------------------------------------------------------------------------------------------------------------------------------------------------------------------------------
>OTU_1099
ATGCGATACGTAATGTGAATTGCAGAATTCAGTGAATCATCGAATCTTTGAACGCACCTTGCGCCCCTTGGTATTCCGAGGGGCACACCCGTTTGAGTGTCGTGAAAATCTCAACCTCCTTGGTTTCTTCTAGAGACCGATGGGGGCTTGGACATTGGAGGCCTTTGCTGGTnTCTTCTCTTGAAGCCCAGCTCCTCTTAAATGCGTTAGCAGGGCCTCCTTAGCCGGATCCCTTGACGTGATAAAGTTTTTACGTCCCGGGGCTTCTTGGCTCTAACCTGCTTCCAATTGTCTCATCGAGACTAAAACCGAATCTGACCTTGACCTCAAATCGGGTGAGACTACCCGCTGAACTTAA------------------------------------------------------------------------------------------------------------------------------------------------------------------------------------------------------
>OTU_1101
GAGGGAAGAGCTCAAATTTTGAATCTGGCGTCTTTGGCGTCCGAGTTGTAATCTAAAGAAGTGTTTTCCGTGACGGACCGTGCACAAGTCTCCTGGAATGGAGCGTCATAGAGGGTGAGAATCCCGTATATGGCACGGACTCCCGTTACTTCTGTGATACACTCTCAACGAGTCGAGTTGTTTGGGAATGCAGCT-------------------------------------------------------------------------------------------------------------------------------------------------------------------------------------------------------------------------------------------------------------------------------------------------------------------------------------------------------------------------
>OTU_1103
AATGCGATAAGTAATGTGAATTGCAGAATTCAGTGAATCATCGAATCTTTGAACGCACATTGCGCCCGCCAGTATTCTGGCGGGCATGCCTGTTCGAGCGTCATTTCAACCCTCAGGCCCCCAGTGCCTGGCGTTGGGGATCGGCCGACGGCAGCCCTCGGGCTCGCCTGGCCGTCCCCGAAATCTAGTGGCGGTCTCGCTGTAGTCCTCCTCTGCGTAGTAGCACAACCTCGCAGTTGGAACGCGGCGGTGGCCATGCCGTTAAACACCCCACTTCTGAAAGTTGACCTCGGATCAGGTAGGAATACCCGCTGAACTTAA-------------------------------------------------------------------------------------------------------------------------------------------------------------------------------------------------------------------------------------------
>OTU_1105
ATGCGATACGTAATGTGAATTGCAGAATTCAGTGAATCATCGAATCTTTGAACGCACCTTGCGCCCCTTGGCATTCCGAGGGGCACACCCGTTTGAGTGTCGTGAAATCTTCAAAATCCTTTTTTCTTCTTAAAGGGTTTTGGACTTGGAGGTTTAATGCTCGCCCTTTCTTTTGAAAGTGAGCTCCTCTCAAAAGAATTAGTGGGGTCCGCTTTGCTGATCCTTGACGTGATAAGATGnTTCTACGTTTTGGGTTTAGCTCTGTTTnCTCTnGACnCCTGCTnCTAACCGTCTCATAGAAGACAAATGGTCGACTTGACCCACAAACCTTGACCTCAAATCGAGTGAGACTACCCGCTGAACTTAA---------------------------------------------------------------------------------------------------------------------------------------------------------------------------------------------
>OTU_1107
ATGCGATAAGTAATGTGAATTGCAGAATTCAGTGAATCATCGAATCTTTGAACGCACCTTGCGCTCCTTGGTATTCCGAGGAGCATGCCTGTTCGAGCGTCATTTCAACCCTCAGGCCCTTGGGAGCCTGGTGTTGGGGCACCTGCATGACCGCAGGCCCTAAAAGATAGTGGCGGTGTCCGCTAGCACTCCGGGCGCAGTAGATCTCTTCCTCGCCTAGGACGTCTTGCGGGCTGCCGGCCGTAAAACACCCCCGTATAATACAAGATTGACCTCGGATCAGGTAGGAATACCCGCTGAACTTAA----------------------------------------------------------------------------------------------------------------------------------------------------------------------------------------------------------------------------------------------------------
>OTU_1109
ATGCGATACTTGGTGTGAATTGCAGAATCCCGTGAACCATCGAGTCTTTGAACGCAAGTTGCGCCCGAAGCCATCCGGCCGAGGGCACGTCTGCCTGGGCGTCACACACCGTTGCCCCCCAAACCCCTTCGGGGAAGAAGGGGGGCGGATGCTGGCCTCCCGTGAGCCTCGCCTCGCGGCTGGCCCAAATGCGAGATCTCTGCTGCGAGCGTCGCGGCGATGGTGGTTGTCGAATAACTCGGTGCCCCGTCGCGAACGCCCCCAGCGTGCTGTCTCGGAACGACCCCTGCGCGCGGCCTCGCGCCGCGCTTCCAACGCGACCCCAGGTCAGGCGGGGCTACCCGCTGAATTTAA----------------------------------------------------------------------------------------------------------------------------------------------------------------------------------------------------------
>OTU_1111
ATGCGATAAGTAATGTGAATTGCAGAATTCAGTGAATCATCGAATCTTTGAACGCACCTTGCGCCCTTTGGTATTCCGAAGGGCATGCCTGTTTGAGTGTCATTAAATTCTCAACCTTGCAAGCTTGCTTGCGAGGCTTGGATGTGAGGGGTCTTGCTGGCTTCCATTCAGTTGGATGGTCTGCTCCCTTTAAATTCATTAGTGGGATCCTTTGTGGATGGTCACTTGGTGTGATAATTATCTACGCCGCCTGACTCTGAAACAAGACTTGTGGGAACCTGCTTATAACCGTCTTTTACAGACATACCTTTTGACAATTTGACCTCAAATCAGGTAGGACTACCCGCTGAACTTAA--------------------------------------------------------------------------------------------------------------------------------------------------------------------------------------------------------
>OTU_1113
AATGCGATAAGTAATGTGAATTGCAGAATTCAGTGAATCATCGAATCTTTGAACGCATCTTGCGCTCCTTGGTATTCTGAGGAGCATGCCTGTTTGAGTGTCATTTAAAACTTCTCAACTGCTTATGCAGCTTGGAAATGGGGGATGGTTTTGCAGGCTTTTTTGTCTGCTCCCCTGAAATGTATTAGTGGTGTTTTGGCAAACTTTAACCACAGGTGTGATAACTATCAATACCTTGGTTGTATCTTGCTGCTGCTGCTTTAACCCTAAATGATCAACTTGACCTCAAATCAGGTAGGATTACCCGCTGAACTTAAT----------------------------------------------------------------------------------------------------------------------------------------------------------------------------------------------------------------------------------------------
>OTU_1115
GCGCGAAATGTAGTGTGAATCGCAGAACATTGTGAATCATCGAATCTTTGAACGCACATTGCGCCTCTCGCAAGGGAGGCATGCCTGTCTGAGCGTCATTTAAACCATAGACCCTTTATGGGTTTGTCATGGGCTTTGCGCGTTGCGCATTGCCTCAAAGTCATCGGTCTAACAAGCGGACGAGATCCATTAGGACTGACTGTTTGCTGACCTTAAATCTCTGACTTGACCTCAGATCAGGTAGGACTACCGCCTGAACTTAA-----------------------------------------------------------------------------------------------------------------------------------------------------------------------------------------------------------------------------------------------------------------------------------------------------
>OTU_1117
ATGCGATAAGTAGTGTGAATTGCAGAATTCAGTGAATCATCGAATCTTTGAACGCACATTGCGCCCTTCGGTATTCCGTAGGGCATGCCTGTTCGAGCGTCATTTAAACCTTCAAGCTCTGCTTGGTGTTGGGTGTCTGTCTCGCCTCCGTGCGTGGACTCGCCTTAAAATCATTGGCAGCCGGTAGTTTGGCTTCGTGCGCAGCAGAATACGCGTGTGAGACTGGGCAATCGGTTTTCCATAAGCCTCTTTTATTTTGACCTCGGATCAGGTAGGGATACCCGCTGAACTTAA----------------------------------------------------------------------------------------------------------------------------------------------------------------------------------------------------------------------------------------------------------------------
>OTU_1119
AGTGCGATAAGCAATGCGAATTGCAGAACCGCGAGTCATCAGATTTTTGAACGCAAGTGGCGGCAGCTTCGGCTGTCATGTTTGTTTCAGTGTGTCCGGTTAATTACATCATAGAATATAATGTGATTGAAGAAATTCTCTCACAAAATATGGAATAGTGTCAATGAAGACTCCAAACGAACTAGTCACTAAATGGTGATAATCGTTTGAGGATCAGAATTGGTGAATCACTATTCAATAAGAAATTATCCAAATATGGCACCTGAAATAAGCAAGAGTACCCGCTGAACTTAA----------------------------------------------------------------------------------------------------------------------------------------------------------------------------------------------------------------------------------------------------------------------
>OTU_1121
ATGCGATAAGTAATGCGAATTGCAGAATTTCAGTGAGTCATCGAATCTTTGAACGCACATTGCGCCCTTTGGTATTCCGAAGGGCATGCCTGTTCGAGCGTCATTATCACCCCTCAAGCCTGGCTTGTTGTTGGACCTTTAGGTCTGGGTTCACCCCCGACCGGTCTCAATAGTAATGACGGCGTCCGTGGGACTCTCGGTGCAACGAGCTTTTTACGAGGCACGCAACGAGTTTCAAAGCCCCCCGGCACGGTCTTCACCAAAATCTTTTTTCTAAGGTTGACCTCGGATCAGGTAGGAATACCCGCTGAACTTAA-----------------------------------------------------------------------------------------------------------------------------------------------------------------------------------------------------------------------------------------------
>OTU_1123
ATGCGATAAGTAATGTGAATTGCAGAATTCCAGTGAATCATCGAATCTTTGAACGCACATTGCGCCCATTAGCATTCTAATGGGCATGCCTGTTCGAGCGTCATTACAACCCTCAAGCTCTGCTTGGTGTTGGGCCCCGCCGCCCCGGCGGGCCCTAAAATCAGTGGCGGnGCCGTCCGGCTCCGAGCGTAGTAATTCTTCTCGCTCTGGAGGTCCGGGTGTGTGCTCGCCAGCAACCCCCAATTTTTTTCAGGTTGACCTCGGATCAGGTAGGGATACCCGCTGAACTTAA------------------------------------------------------------------------------------------------------------------------------------------------------------------------------------------------------------------------------------------------------------------------
>OTU_1125
ATGCGATACGTAATGTGAATTGCAGAATTCAGTGAATCATCGAATCTTTGAACGCACCTTGCGCCCCTTGGTATTCCGAGGGGCACACCCGTTTGAGTGTCGTGAAAATCTCAACCTCCTTGGTTTCTTCTAGAGACCGATGGGGGCTTGGACATTGGAGGCCTTTGCTGGTGTCTCTCTTGAAGGCCCAGCTCCTCTTAAATGAATTAGCAGGGTCCTCTTTGCTGATCCTCGACATGTGATAAGATGTTTCTACGTTTTGGGTTTAGCACTGTCCCTTGGATGCCTGCTCCTAACTGTCTCATGGACAATGATGGTGCTCTGGTCACCGCCGTCTACATCGGCTGAAGGCTGGACCCACAAAAGAAACCTTGACCTCAAATCGGGTGAGACTACCCGCTGAACTTAA---------------------------------------------------------------------------------------------------------------------------------------------------
>OTU_1127
ATGCGATAAGTAATGTGAATTGCAGAATTCAGTGAATCATCGAATCTTTGAACGCACCTTGCGCTCCTTGGTATTCCGAGGAGCATGCCTGTTTGAGTGTCATGAACTTCTCAACTGCCTCCGGGTTTGCGCCCGGCGGTGAAGTTGGACTTTGGAGGCTTTTCGCCGGTGGCTCTAGTCAGCCGTCCGGCCCCTCCGAAATGCATGAGCTACTTCCGATCGGCAGTACAGCGGCCCCGACGTGATAATTATCTGCGCCGGAACGGTCCCTCTGTCTCGGTGGGCTTTACAACGAGAAGCCCGGGTTTTTCGGAACCCGGCCTTGACCAATTTGACCTCAGATCAGGTAGGACTACCCGCTGAACTTAA-------------------------------------------------------------------------------------------------------------------------------------------------------------------------------------------
>OTU_1129
ACGCGATATGTAATGTGAATTGCAGACTTTAGTGAATCATCGAATCTTTGAACGCACATTGCGCCCCGTGGTATTCCGCGGGGCATACCTGTTCGAGCGTCATTACAACCTCTCCAGCCCTGCTGGGTCTTGGGGCTTGCCGTCCTGGCATCCCTTAAAACTAGATGCGGCGCCGCGTGGCTCTAAGCGTAGTACTTTTCTCGCTTCTGGGTCCGCTGTGGTGCCTGCTACACCAACCCCATCTTTCTATGGTTGACCTCGAATCAGGTAGGGATACCCGCTGAACTTAA--------------------------------------------------------------------------------------------------------------------------------------------------------------------------------------------------------------------------------------------------------------------------
>OTU_1131
ATGCGATACTTGGTGTGAATTGCAGAATCCCGTGAACCATCGAGTCTTTGAACGCAAGTTGCGCCCGAAGCCATTAGGCTGAGGGCACGTCTGCCTGGGCGTCACGCATCGCGTCGCCCCCCAAGCCCGCACTCCCTCATGGGAGTCGTGGCGGAGGGGCGGATACTGGCCTCCCGTGTCTCACCGTGCGGTTGGCCCAAATGCGAGTCCTTGGCGACGGACGTCACGACAAGTGGTGGTTGTAAAATGCCCTATTCTCCTGTCGTGCGGTTACCCGTTGCCATCAAAAGCTCCCGTGACCCTGTTGTGCCGTCCTCGACGCGCACTCCGACCGCGACCCCAGGTCAGGCGGGACTACCCGCTG------------------------------------------------------------------------------------------------------------------------------------------------------------------------------------------------
>OTU_1133
ATGCGATAATTAATGTGAATTGCAGAATTCCGTGAATCATCGAGTTTTTGAACGCACATTGCACTCCTTGGTATTCCGAGGAGTACGCCTGTTCGAGCGTCATTAAACTATCAAGCCCAGCTTGGATTTGAAAGCTTAAGCACTGCTTAACTCTTTAATGACATTGGCGATTAAACCAACACGGTGACTCGTTCGTTGTTTAATCTGCCTCATTATCATCTTTTTAAAAGTTGACCTCGGATCAGGCGGGGATACCCGCTGAACTTAA------------------------------------------------------------------------------------------------------------------------------------------------------------------------------------------------------------------------------------------------------------------------------------------------
>OTU_1135
ATGCGATAAGTAATGTGAATTGCAGAATTCAGTGAATCATCGAATCTTTGAACGCACATTGCGCCCTGTGGTATTCCGCAGGGCATGCCTGTTCGAGCGTCATTACAACCACTCAAGCCTGGCTTGGTCTTGGGGTGTGCGGTTCCGCAGCCCCTAAAATCAGTGGCGGTGCCGGTGTGGCTCTACGCGTAGTAATTCTTCTCGCGATGGAGTTCCCCTGGATACCTGCCAGAACCCCCCAATTTTACAGGTTGACCTCGGATCAGGTAGGGATACCCGCTGAACTTAA---------------------------------------------------------------------------------------------------------------------------------------------------------------------------------------------------------------------------------------------------------------------------
>OTU_1137
ATGCGATATGTAATGTGAATTGCAGAATTCAGTGAATCATCGAATCTTTGAACGCACCTTGCGCCCTTTGGTATTCCGAAGGGCATGCCTGTTTGAGTGTCATTAAATTCTCAACCTTGCTCGCCTTTACCGGCTTGAGTGGGGCTTGGACGTGGGGGCTTTGCTGGACCTTCCCTTGTTGAAGCCAGCTCCTCTTAAATGAATTAGTGGGGTCTGCTTTGCTGATCCTTGACGTGATAAGATGCTTCTACGTCTTGGGTTTTGCACTGTTTGCTCTAGATCCTGCTTCTAACCGTCTCATAGAAGACAAATGGTCGACTTGACCCACAAACCTTGACCTCAAATCGGGTGAGACTACCCGCTGAACTTAA-----------------------------------------------------------------------------------------------------------------------------------------------------------------------------------------
>OTU_1139
ATGCGATAAGTAATGTGAATTGCAGAATTCAGTGAATCATCGAATCTTTGAACGCACCTTGCGCCCCTTGGCTATTCCGAAGGGCATGCCTGTTTGAGTATCATGAACACCTCAACTCTCATGGTTTGCCATGATGAGCTTGGACTCTGGGGGTTTTGCTGGCCTGTGGTCGGCTCCTCTCAAATGGATCAGCTTACCAGTGTTTGGTGGCGTCACAGGTGTGATAATTATCTACGCTTGTTGTTGTCTGCCGAGTAACCTTTGGTGACAGAGGTTCGCTGGAGCTTATAAACGTCTCTCCTCAGCGAAGACAGCTTTTTGACCGTTCGATCTCAAATCAGGTAGGACTACCCGCTGAACTTAA------------------------------------------------------------------------------------------------------------------------------------------------------------------------------------------------
>OTU_1141
ATGCGATAAGTAATGCGAATTGCAGAATTTCAGTGAGTCATCGAATCTTTGAACGCACATTGCGCCCTTTGGTATTCCGAAGGGCATGCCTGTTCGAGCGTCATTATCACCTGTCAAGCCCCGCGCTTGACGTTGGACGGTTCGGTCGAGACCTCGACCCCTCCCAAAGACAATGACGGCGGTCTCGTGGCACCCCCGGTACACTGAGCTTTTTGCAAGGCACGTATCGGATCCAGGGCGCCCGGGACACGGTCTGCTTCCCCTCGTGGGAAAATCCTTTCCAGGTTGACCTCGGATCAGGTAGGAATACCCGCTGAACTTAA-----------------------------------------------------------------------------------------------------------------------------------------------------------------------------------------------------------------------------------------
>OTU_1143
CTGCGAAAAGTAATGTGACCTGCAAACATTGTGAATCATTAAATATTTGAACGCAACTTGCACCGATCAAGCAATTGACCGGTATACTTGTTTGAGTAATATACGAAAATTGCATATGCAGAATTGCAAGAAAGTAAATCTTGTAAATATAAGAGCATCCAGTCTACTGGGATAATATCCTAACAGTAAGCGCAGTATGCTACCAGAAAGATCGTGTCGTAAGACATGATCATTCAATAAGCAATATAGTTACGTAGCCTTACGGCCACGCAACTATATTGCCACATTATTATTCTCAAATCAAGTAAGATGACCCGCTGAAT-----------------------------------------------------------------------------------------------------------------------------------------------------------------------------------------------------------------------------------------
>OTU_1145
ATGCGATAAGTAATGTGAATTGCAGAATTCAGTGAATCATCGAATCTTTGAACGCACATTGCGCCCCCTGGTATTCCGGGGGGCATGCCTGTTCGAGCGTCATTTATACCAATCTAGCCTGGCTAGGTGTTGGGCTTCGCGnGCTnGCGGGCCTTAAAATCAGTGGCGGTGCTCTnnGGCTCTAAGCGTAGTAATTCTCTCGCTATAGAGTCCCGGCGGTTGCTTGCCAGAACCCCCCACTTTTAAGGTTGACCTCGGATCAGGTAGGGATACCCGCTGAACTTAA------------------------------------------------------------------------------------------------------------------------------------------------------------------------------------------------------------------------------------------------------------------------------
>OTU_1147
ATGCGATAAGTAATGTGAATTGCAGAATTCAGTGAACCATCGAATCTTTGAACGCACATTGCGCCCGCCAGTATTCTGGCGGGCATGCCTGTTCGAGCGTCATTTCAACCCTCAGGCTCGCCCTGGTATTGGGGTACGCGGTCTCCGCGGCCCTCAAAATTAGTGGCGGCGCCGGTGGGCTCTAAGCGTAGTACATATTCCCGCTATAGAGTTCCCCCGGTGGCTCGCCAGAACCCCCAATTTTTACAGGTTGACCTCGGATCAGGTAGGGATACCCGCTGAACTTAA----------------------------------------------------------------------------------------------------------------------------------------------------------------------------------------------------------------------------------------------------------------------------
>OTU_1149
ATGCGATAAGTAATGTGAATTGCAGAATTCAGTGAATCATCGAATCTTTGAACGCACATTGCGCCCCTTGGTATTCCGAGGGGCATGCCTGTTCGAGCGTCATTATAACCACTCAAGCCTAGCTTGGTATTGGGGTTCGCGTGCTCGCGGCCCTTAAAATCAGTGGCGGTGCTCTTAGGCTCTACGCGTAGTAATTTTCTCGCTATAGGGTCCTGGGAGGTGCTGGCCAGCAACCCCAAATTTTTCTAGGTTGACCTCGGATCAGGTAGGGATACCCGCTGAACTTAA----------------------------------------------------------------------------------------------------------------------------------------------------------------------------------------------------------------------------------------------------------------------------
>OTU_1151
ATGCGATACGTAATGTGAATTGCAGAATTCAGTGAATCATCGAATCTTTGAACGCACCTTGCGCCCCTTGGCATTCCGAGGGGCACACCCGTTTGAGTGTCGTGAAATCATCAAAAACCTTTTCTTTCATGGAAAGGATTTTTTTGGACTTGGAGGTTCTATGCTCGCTTTTGAAAGCGAGCTCCTCTCAAATGAATTAGTGGGGTCCGCTTTGCTGATCCTTGACGTGATAAAATGTTTCTACGTTTTGGGTTTAGCTCTGTTCCTTGGACGCCTGCTCCTAACCGTCTCACTGACAATGATGGTGCTCTGGTCACCGACCGTCTACATCGGCGGGAGGCTGGACCCACGAAAAGAAAACCCTTGACCTCAAATCGGGTGAGACTACCCGCTGAACTTAA-----------------------------------------------------------------------------------------------------------------------------------------------------------
>OTU_1153
ATGCGATAAGTAATGTGAATTGCAGAATTCAGTGAATCATCGAATCTTTGAACGCACATTGCGCCCCTTGGTATTCCGAGGGGCATGCCTGTTCGAGCGTCATTATAACCACTCAAGCCTCGGCTTGGTCTTGGGGTTCCGCGGTCTCGCGGCCCTTAAAATCAGTGGCGGTGCCATCTGGCTCTAAGCGTAGTAATTTCTCTCGCTATAGGGTCCCGGTGGTCTCCTGCCAGAACCCCCCCGATTTTTTACGGTTGACCTCGGATCAGGTAGGGATACCCGCTGAACTTAA------------------------------------------------------------------------------------------------------------------------------------------------------------------------------------------------------------------------------------------------------------------------
>OTU_1155
ATTGCGATATGTAATGTGAATTGCAGAATTCAGTGAATCATCGAATCTTTGAACGCACCTTGCGCCCTTTGGTATTCCGAAGGGCATGCCTGTTTGAGTGTCATTAAATTCTCAACTTCAAAATGCTTTGTTTTGAAGCTTGGACTTTGGAGGTTATTTGCCGGCGTAATGTCAGCTCCTCTTAAATGCATTAGCAGAACTCTATTGAGGACCAGCTTTGGTTTGATAATCCTATCTATGCCGTCGCTGTGGACTCTTAAGCTTTGTTCAGCTTCTAATGGTCTTCGGACTGTCTCTCATCGAGGCATACACTTTTAAGCTTGACCTCAAATCAGGTAGGACTACCCGCTGAACTTAA------------------------------------------------------------------------------------------------------------------------------------------------------------------------------------------------------
>OTU_1157
ATGCGATAAGTAATGTGAATTGCAGAATTCAGTGAATCATCGAATCTTTGAACGCACCTTGCGCTCCTTGGTATTCCGAGGAGCATGCCTGTTTGAGTGTCATGAAATCTTCAACCTATAAGCTTTTGTGGTTTGTAGGCTTGGACTTGGAGGCTTGTCGGCCTTGATTGGTCGGCTCCTCTTAAATGCATTAGCTTGATTCCTTGCGGATCGGCTCTCGGTGTGATAATATCTACGCCGCGACCGTGAAGCGTTTGGCGAGCTTCTAACCGTCTCACTTGAGAGACAACTTTATGACCTCTGACCTCAAATCAGGTAGGACTACCCGCTGAACTTAA--------------------------------------------------------------------------------------------------------------------------------------------------------------------------------------------------------------------------
>OTU_1159
ATGCGATACGTAATGCGAATTGCACCACCAGCGAGTCATCAAAACTTTGAACGCAACTTGCACTTCCTTCGGGGAGTATGTCTGTTGGAGTGTCTGTGCACTCTCCCCACGAGCTTCCAAGCTTCGGTCCGCCCTTTCCACGGGAAGGCGCGCAGATGATGCGTAACGAGCAGACTACGGGATGAACGAACTGGCTTCATGTCAGGTCACAATCCTCTCAACTTCTCTTCGTGTCGCAAGACAACGTCGTAGGAACTGAGAACCGGTTGGGACTTGGATACACGTGATAGCATCAAACAGCTCACATCAACGAATCTCCGTTCGGATCTCCAATCAGACAAGAGTACCCGCTGAATTTAA----------------------------------------------------------------------------------------------------------------------------------------------------------------------------------------------------
>OTU_1161
ATGCGATACGTAATGTGAATTGCAGAATTCAGTGAATCATCGAATCTTTGAACGCACCTTGCGCCCCTTGGTATTCCGAGGGGCACACCCGTTTGAGTGTCGTGAAAATCTCAACCTCCTTGGTTTCTTCTAGAGACCGATGGGGGCTTGGACATTGGAGGCCTTTGCTGGTGTCTCTCTTGAAGGCCCAGCTCCTCTTAAATGAATTAGCAGGGTCCTCTTTGCCGATCCCCAGGCGTGATAAGATGCTTTCTATGTCTTGGGATTTGCTCTGTTCATTGGGAACCCGCTTCCAACCGTCTCGTGAGAGACATTGTTCGAGCTTGCTCGGCGCACGAATCTTGACCTCAAATCGGGTGAGACTACCCGCTGAACTTAA---------------------------------------------------------------------------------------------------------------------------------------------------------------------------------
>OTU_1163
ATGCGATAAGTAATGTGAATTGCAGAATTCAGCGAATCATCGAATCTTTGAACGCACATTGCGCCCATTAGTATTCTAGTGGGCATGCCTGTTCGAGCGTCATTTCAACCCTCAGGCCCGTATGGGTCTGGCGTTGGGGCCTTTTGCTGTCCAGCAAGCCCTGAAAACGAGTGGCGGGCCCGCTGAGACCCCGAGCGCAGTAGTTTACACCATCGCTTAGGGACGTCCGGCGGGCGACACCAGCCGTAAAAGCACTTCAAGTCTACAGGTTGACCTCGGATCAGGTAGGAATACCCGCTGAACTTAA---------------------------------------------------------------------------------------------------------------------------------------------------------------------------------------------------------------------------------------------------------
>OTU_1165
ATGCGATAAGTAATGTGAATTGCAGAATTCAGTGAATCATCGAATCTTTGAACGCACCTTGCGCCCTCTGGTATTCnGGAGGGCATGCCTGTTTGAGTGTCATTATATTCTCAACTTCAATAATTTTCTTTAATTGTTGAAGCTTGGATATGGAGGCTTTTGCTGGCATCTCAGATGTCCGGCTCCTCTTAAATGCATTAGTGGAACCCGTTCAGTTGGGCTATCCTTGGTTGTGATAATTATCTACGCTTTGGATTAGTCTCCAACAAATTCTTAGTGGTCAATGTACTTTTGTACGTTGGTTTGGGGTATTGCATTTGTTTGCTCTGCCTGGCCCACTATAGAGTGTGAAAGGGAAAGTGACCGCTTTCGAACTGTCTGTGTATTGCGGACAATTTTATTGACTATTTGACCTCAAATCAGGTAGGACTACCCGCTGAACTT----------------------------------------------------------------------------------------------------------------
>OTU_1167
ATGCGATAAGTAATGTGAATTGCAGATTTCAGTGAATCATCGAATCTTTGAACGCACCTTGCACCCTGTGGTATTCCGCAGGGTATGCCCGTTTGAGTATCATTAAATCTTCAACCTCAAAACCTTTGTGTTTTCGAGGCTTGGTCTTGAGGGTTCTGCAGGCTTTTCCCAAAGTCAGCTCCCTTTAAATTCATTAGCGAGACTTCCCTTTGTTTGAGCCGGTCTCATTGGCATGATAGTTATCTGTGTCAACGTCGGTTCTCGTTGGGCTTGCTTCTAATCGTCTTCGGACGACAGGATTTTGAGTGCATGTATATGCGCACGATTTCCAAACCTTTTTGATCTCAAATCGGGTAGGACTACCCGCTGAACTTAA------------------------------------------------------------------------------------------------------------------------------------------------------------------------------------
>OTU_1169
ATGCGATACGTAATGTGAATTGCAGAATTCAGTGAATCATCGAATCTTTGAACGCACCTTGCGCCCCTTGGCATTCCGAGGGGCACACCCGTTTGAGTGTCGTGAAATTCTCAAAATCCTTTTCTTTGACCGGAATAGGACTTTTGGACTTGGAGGTTCAATGCTTGCTTTCGCCTTTGAAAGCGAGCTCCTCTCAAATGAATTAGTGGGGTCCGCTTTGCTGATCCTTGACGTGATAAGATGTTTCTACGTTTTGGATTTGGCACTGTTTTCTCCGCTCCTAACTGTCTCATGGACAGCGATGGTGCTCCGGTCGCCGCCGTCTGTGGCGGGAGGCTGGACCCACAAAGAACCTTGACCTCAAATCGGGTGAGACTACCCGCTGAACTTAA--------------------------------------------------------------------------------------------------------------------------------------------------------------------
>OTU_1171
ATGCGATAAGTAATGTGAATTGCAGAATTCAGTGAATCATCGAATCTTTGAACGCACATTGCGCCCCTTGGTATTCCGAGGGGCATGCCTGTTCGAGCGTCATTACAACCCTCAAGCACTGCTTGGTATTGGGCTCCGCTGCTTATCCAGCGGGCCTTAAAATTAGTGGCGGTGTCATTAGGCCCTGAGCGTAGTAAATATCCTCGCTATAGGGACTTGGTGATTACTGGCCAGCAACCCCCACTTTCTAAGTTTGACCTCGGATCAGGTAGGGATACCCGCTGAACTTAA-------------------------------------------------------------------------------------------------------------------------------------------------------------------------------------------------------------------------------------------------------------------------
>OTU_1173
ATGCGATAAGTAATGTGAATTGCAGAATTCAGTGAATCATCGAATCTTTGAACGCACATTGCGCCCGCCAGTATTCTGGCGGGCATGCCTGTTCGAGCGTCATTTCAACCCTCAGGCTCGCCCTGGTGTTGGGGACCTGCGCTATGCAGCCCCCGGAAGACAGCGGCGGACCCGTCCGGCTCCGAGCGTAGTACTCCAACTCGCACCGGGAACCCGACGTGGCCACGCCGTAAAACGCCCAACTCTGAACGTTGACCTCGGATCAGGTAGGAATACCCGCTGAACTTAA---------------------------------------------------------------------------------------------------------------------------------------------------------------------------------------------------------------------------------------------------------------------------
>OTU_1175
TTGCGATAAGTAGTGTGAATTGCAAATTCTGTGAATCATCGAATCTTTGAACGCATATTGCGCTCTCTGGTATTCCGGAGAGTATGCCTGTTTGTGGGTCAGCCTAAAAAAATCGACATAGTTGCTGTTTCGCGGTGACATTCGTCGGAAATTGGGTCATCTTAAACCTTTTGGTTTTAAGCGGCCTAAAATTTTCTTTACGATTCCACGAACGTTTCTAAGATTTATTTCTTACACGTTTAAGGTAATCGATCTTTATTAGACGTGGCCGTCGCATCGGATCGCGTCCATAAATATTTCGTTAACTGACCTCAGACAGGTAAGAGTACCCGCTGAACTTAA----------------------------------------------------------------------------------------------------------------------------------------------------------------------------------------------------------------------
>OTU_1177
ATGCGATAAGTAATGTGAATTGCAGAATTCAGTGAATCATCGAATCTTTGAACGCACCTTGCGCCCTTTGGCTATTCCGAAGGGCATGCCTGTTTGAGTATCATGAACACCTCAACTCTCATGGTTTTGCCATGACGAGCTTGGACTTTGGGGGTCTTGCTGGCCTGTGGTCGGCTCCTCTTAAATGAATCAGCTTGCCAGTGTTTGGTGGCATCCCAGGTGTGATAACTATCTACGCTTGTGGTTTTCCGTCAAATAACCTTCAGTGATGGAGGTTCACTGGGGCTCATAAAGGCCTCTCCTCAGTGAGGAATGGCTCCTTTTGAATGTTTGATCTCAAATCAGGTAGGACTACCCGCTGAACTTAA--------------------------------------------------------------------------------------------------------------------------------------------------------------------------------------------
>OTU_1179
CTGCGATAAGCAATGCGAAACGCAGTTGTTCGTGAGTCATCCGGTATTCGAACGCACATGGCAGGTCCTCGGACCTACGTCTGGTTGAGGGTCTTTATTACTCCATTTCTATGGGATGTGAGTGGGCTCTTGGCTCACTTTAAAGGCAGGGTGACTTGCACCGTAACCGTTTGGTGGACAATCGAGCGGGCTTTGGTGGCAAGCGATGGCTGGCAAGCAGTTATCAATTCAACTTTGACCTCAACTCAGACGAGACTACCCGCTGAACTTAA--------------------------------------------------------------------------------------------------------------------------------------------------------------------------------------------------------------------------------------------------------------------------------------------
>OTU_1181
AATGCGATAAGTAATGTGAATTGCAGAATTCAGTGAATCATCGAATCTTTGAACGCACATTGCGCCCTTTGGTATTCCGAGGGGCATGCCTGTTCGAGCGTCATTACAACCCTCAAGCAATGCTTGGTATTAGGCTCTGCTGCTAACCCAGCTGGCCGTAAAATCAGTGGCAGTGTCGTTGTGGCCCTGAGCGCAGTAAATCTCCTCGCTATAGGGACCCGGCGGAGCTAGCCAAAAGCCCTATTTTCTAAGTTTGACCTCGGATCAGGTAGGGATACCCGCTGAACTTAA-------------------------------------------------------------------------------------------------------------------------------------------------------------------------------------------------------------------------------------------------------------------------
>OTU_1183
GTGCGAAATGTAGTGCGATTTGCAACTTCTGTGAGTCATCGAGTCTTTGAACGCATATTGCACCAAGTGCGCAAGCACCTGGTATGCCTGTTTGAGAATCATTTACAAACCACTGTCCCCGTGACGAGTTGTGCTCGCAGCGATGGGGCGCCAAGTTCCGTGTTGnTGTGTCAAGCATTCATCTCTGCCCTTCCACATCATGATCTCAAATCAGGCAAGACTACCCGCTGAACTTAA-------------------------------------------------------------------------------------------------------------------------------------------------------------------------------------------------------------------------------------------------------------------------------------------------------------------------------
>OTU_1185
ATGTGATACTTGGTGTGAATTGCAGAATCCCATGAATCATCGAGTTTTTGAACGCAAGTTGCGCCCGATGCCATTCGGCTGAGGGCACGCCTGCTTGGGCGTCACGCCTTGCGTCGTTCGGTGCCAATTGCGCTCGTGGGTCGAAAGTGTTGCCACGAATGCGGAGATTGGCCTCCTGTGCCCCTTGTGCGCGCGGTGGGTTGAAGAGTGGGATGCCGACGGAGACGGACACGGCGAGTGGTGGATGCGAGCCGGACGTCGTGGTCTCGTCCTCTAAAGGCTCGGAGGGCCCTTGGGACACCCAGTAGGGTTACGCTGAACGCGTTGCCTAGCATTGCGACCCCAGGTCAGGCGGGAACACCCGCTGAATTTAA--------------------------------------------------------------------------------------------------------------------------------------------------------------------------------------
>OTU_1187
ATGCGATAAGTAATGnGAATTGCAGAATnCAGTGAnTCATCGAATCTTTGAACGCACATTGCGCCTGCAGGTACTCCTGCAGGCACGTCTAGTTGAGCGTCATTTCAATCCAAACAATGTTTGCGTTGCGGAATTCGACGAATCCGCCAAACAGATTGCCCTGGTACAGTGATGCTTGCCACGGGCCGCCACGCAACGTGGCCTCAGCTAGATGGGAAGACCCGCTGAACTTAA----------------------------------------------------------------------------------------------------------------------------------------------------------------------------------------------------------------------------------------------------------------------------------------------------------------------------------
>OTU_1189
ATGCGATAAGTAATGTGAATTGCAGAATTCAGTGAATCATCGAATCTTTGAACGCACCTTGCGCTCCTTGGTATTCCGAGGAGCATGCCTGTTCGAGTGTCATGAAACTCTCAAACCGTCATCTTTATTGATGTTCGGGCTTGGATTTGGATGTTGCTGGGTCTAACGACTCGGCTCGTCTTAAAAGCATTAGCTGTCTCTCACGACTTCAGTTAACGGTGTGATAATTACATCTACGCCGAAGCCTTCGGGCGCTGAGTTGGGTTAAAGCGGCTTCTAACCGTCTTCGGACAATTTCATTTCATATTTGGCCTCGAATCAGGTAGGACTACCCGCTGAACTTAA-------------------------------------------------------------------------------------------------------------------------------------------------------------------------------------------------------------------
>OTU_1191
ATGCGATAAGTAATGTGAATTGCAGAATTCAGTGAACCATCGAATCTTTGAACGCACATTGCGCCCATTAGTATTCTAGTGGGCATGCCTGTTCGAGCGTCATTTCAACCCTCAAGCACTGCTTGGTGTTGGGGCGTCTGCAGCTCCGGCTGCAGGCCCTGAAAAACAGTGGCGGGCTCGCTATAACTCCGAGCGTAGTAATATATCCTCGCTTTGGAAGTGTAGCGGTTCCCGGCCGTTAAACCCCCGAATTTCTGAATGTTGACCTCGGATCAGGTAGGAATACCCGCTGAACTTAA-----------------------------------------------------------------------------------------------------------------------------------------------------------------------------------------------------------------------------------------------------------------
>OTU_1193
CTACGTTAATCAGTGTAAACTGCACAATAGCAGAACACTTGAACTTCGAACGCACATTGCGGCTAAAGGGTAACTCCTTTAGCCTTATCTGCGTGAGGGCTGTATAGCGATACTCAACTCATGTTTAGGGAGTGATCACTTGACCGTGAGACTCCGCAACGTGAACCTCGCTAGTGGTCTCTGACTGCTGACGTCTCAGGCAGGCAAGACCACGGGTTAGCGAGACCCTAAGACACGTTCCCGTGTCGTATCTACAACAGCCTCACGTCAGGTAAGATCACCCGCTGAACTTAA----------------------------------------------------------------------------------------------------------------------------------------------------------------------------------------------------------------------------------------------------------------------
>OTU_1195
ATGCGATAAGTAATGTGAATTGCAGAATTTAGTGAATCATCGAATCTTTGAACGCACATTGCGCCTCCTGGTATTCCGGGAGGCACACCTGTTCGAGCGCCGTTTTCATTCTGAAGGAAACTTCTTGTTGATGGATCCCATCTGGGACCGTCGAAACTGATTGACGCCGGTTGGTGCAACATACGCAGCGTAATGCAAAGTGTACACCAGACGGAAGTCTGTTCGAAAAGTTTGGCCTCGAATCAGGTGGGGATACCCGCTGAACTTAA-----------------------------------------------------------------------------------------------------------------------------------------------------------------------------------------------------------------------------------------------------------------------------------------------
>OTU_1197
ATGCGATACGTAATGTGAATTGCAGAATTCAGTGAATCATCGAATCTTTGAACGCACCTTGCGCCCCTTGGCATTCCGAGGGGCACACCCGTTTGAGTGTCGTGAAATTCTCAAAACCCATTTCTTTTGGTCATTTTTGACCATGGAAAGGATTTTGGACTTGGAGGCCTTTTGCTGGTTTCACCTTGAAGCGAGCTCCTCCCAAATGTATTAGTGGGGTCTGCnTnGCTGATCCTTGnCGTGATAAGATGCTTCTACGTCTTGGGTTTTGCACTGTTTGCTCTAGATCCTGCTTCTAACCGTCTCATAGAAGACAAATGGTCGACTTGACCCACAAACCTTGACCTCAAATCGGGTGAGACTACCCGCTGAACTTAA----------------------------------------------------------------------------------------------------------------------------------------------------------------------------------
>OTU_1199
ATGCGATAAGTAATGTGAATTGCAGAATTCAGTGAATCATCGAATCTTTGAACGCACATTGCGCCCTTTGGTATTCCGAGGGGCACACCTGnTTGAGCGTCATTTGAACTATCAAGCACCGCTTGGTCTTGGGCGATGTCAAGCGACCCGCCCGCAACCCGTTGGCGGCACTGTCCGGCTTCAAGCGTAGCAATCATTTCGCTTCCGGAGCTCGCGGCAGTGCCTGCCTGACAATTCGCACCCAAAGTTTGACCTCAGATCAGGTAGGGATACCCGCTGAACTTAA------------------------------------------------------------------------------------------------------------------------------------------------------------------------------------------------------------------------------------------------------------------------------
>OTU_1201
CTGCGAAAAGTAATGTGACCTGCAATCATTGCGAACAGTGACTTTTTGAACGCACCTTGCACCAGCACGCTGGTACACTTGTTTGAGCATCTCAACGTTATGAACGTCCGTGTGTCGTTTGAAGCATCGTAGTTGGTGATGGAACAAATATGATCCTTACTAATTTACTAGCAACTGCTACGCAGTTGACAGCAAGACAACTCCAGCGTCGTGGTCTTTGACCAACTCCGCAGGAGTTGCCAGTAAAAGATCTCAAATCAAGTGAGGATACCCGCTGGATTTAA--------------------------------------------------------------------------------------------------------------------------------------------------------------------------------------------------------------------------------------------------------------------------------
>OTU_1203
ATGCGATAAGTAATGTGAATTGCAGAATTCAGTGAATCATCGAATCTTTGAACGCACATTGCACCCTCTGGTATTCCGGGGGGTATGCCTGTTCGAGCGTCATTTCAACCCTCAAGCTCAGCTTGGTATTGGGTGTCACCAGACAATGGTGCACCTCAAAATTAGTGGCGGTGCTGTCTGGCTTCAAGCGTAGTAATTCTTTCGCTTTGGAGGTTTGGATATATGCTTGCCATCAACCTCTAATTTATCAAAGGTTGACCTCGGATCAGGTAGGGATACCCGCTGAACTTAA------------------------------------------------------------------------------------------------------------------------------------------------------------------------------------------------------------------------------------------------------------------------
>OTU_1205
AATGCGATACTTAGTGTGAATTGCAGAATCCCGTGAATCATCGAGTTTTTGAACGCAATTTGCGCCCGAGGCCTCGGTCGAGGGCACGTCTGTCTGGGCGTCGCATCCTACATACACGCGCTCCCTGCAAGGCATGGGGGAGGAGCGGAGATGGTCGTCCGTTCCCAACGTGGTTCGGTCGGCTGAAATACATGCCATGTTCCGTGTCTTGTGTCGGCGAGCGGTGATATTGTCCCCTTGTTGGGGCGAGTCGGCGTTGGTTGATGCAGGGTGTGTGCAGCATTTCGGGAACTTGCTTTGCCCATCGACTTTCCATCTTGGTGGAGGTCTTTGGCTCCAAATGCGACCCCAGCTCAGGCGAGAACACCCGCTGAGTTTAA--------------------------------------------------------------------------------------------------------------------------------------------------------------------------------
>OTU_1207
ATGCGATACTTGGTGTGAATTGCAGAATCCCGTGAATCATCGAGTTTTTGAACGCAAGTTGCGCCCGAGGCCACCCGGCCGAGGGCACGTCTGCCTGGGCGTCACGCATCTCGTCACCACCCCGACCCAAGTCTGCTTCAGGCGGACTCGGGCCGGCGTGCGGTGGATGTTGGCCTCCCGTTCCCGCAGCGGCGCGGATGGCCCAAACGCGAGTCCTCGGATAAGGGACCTCACGACTACAGGTGGTTGAATTCTCATTCATTCTATCTCATTAGCCGTGGCGGCCCCCGACGGATCTCAACGGAACCCTAGAGCCCCATCCCACTCGCTTGCGGTTGGGGTGGAGCCTTCGAACGCGACCCCAGGTCAGGCGGGATTACCCGCTGAATTTAA-------------------------------------------------------------------------------------------------------------------------------------------------------------------
>OTU_1209
ATGCGATAAGTAATGTGAATTGCAGAATTCAGTGAATCATCGAATCTTTGAACGCACATTGCGCCCCCCGGTATTCCGAGGGGCATGCCTGTTCGAGCGTCATTATAGCCTATCCAGCCCCGCTGGGTCCTGGGCTCGCCGTCTGGCGGGCCCCAAAGCTAGTGGCGGTGCCGCCCGGTGCTGGAGCGTAGTACAACCCCTCGCTACCGGCCCTGAGCGCGCGCCCGCCAGCGACCCCTTCCACGGTTGACCTCGGATCAGGTAGGGATACCCGCTGAACTTAA--------------------------------------------------------------------------------------------------------------------------------------------------------------------------------------------------------------------------------------------------------------------------------
>OTU_1211
ATGCGATACGTAATGCGAATTGCAGAATTCAGTGAATCATCAAATCTTTGAACGCAAATTGCGCTTCTTGGATAGGCCAGGAAGCATGCCTCTTTGAGTATCGTTTTCACCCCAGCTCGACTGCTTGATTGTTTGTAACAAAACAATTGATGTCAGTCGGAGAATGAGTTTTGTCTTGTCTGAAATAGATAAGTCACTTTAAATGCTGTGAGTGTTTTAATCGCTTTATACTATCAATGTTGGTTAGTTAATCTAATCGCCTGAGTAGTAATATGGATAATCTCTATTTATATTACAACGCTTGAGTGATCTAGACGACTGATGTTATCTGCATTGCGTAGTTGATTATATATATAACATTCAGTGGAAATTAATCTAATACTTAATCGTATTAATACCTTTTGAATTAGATCTCAAATGAAGCAAGACTACCCGCTGAA--------------------------------------------------------------------------------------------------------------------
>OTU_1213
ATGCGATAAGTAATGTGAATTGCAGAATTCAGTGAATCATCGAATCTTTGAACGCACATTGCGCCCAGTGGTATTCCGCTGAGCATGCGGGGTTGAGCGTTTTTTCAACCGAGAGTTGTGTTTCTTTACGATTCACTAATTTCATGCGACTTGCTATTGAATTAGCAGCAAGCTCAAAACTGTATAAATCTTAAACCTCAGCCCCGCACGACTACCCGCTGAACTTAA----------------------------------------------------------------------------------------------------------------------------------------------------------------------------------------------------------------------------------------------------------------------------------------------------------------------------------------
>OTU_1215
ATGCGATAAGTAGTGTGAATTGCAGAATTCAGTGAATCATCGAATCTTTGAACGCACATTGCGCCCTTTGGTATTCCTTAGGGCATGCCTGTTCGAGCGTCATCTAAAACCCTCAAGCTCCGCTTGGTGTTGGGCGCCTTGTCCCGCCCCCCCTCGGGGGTGCGCGGACTCGCCTCAAAAGTATTGGCGGCCCGCGTGAACCGGCTTCGAGCGCAGCAGACCAGCGCCTCGCAAGACCCCCCCGGCGCGGGCGTCCACGAAGACACCCCCCGAAAGTTTGACCTCGGATCAGGTAGGGATACCCGCTGAACTTAA-------------------------------------------------------------------------------------------------------------------------------------------------------------------------------------------------------------------------------------------------
>OTU_1217
ATGCGATAAGTAATGTGAATTGCAGAATTCAGTGAATCATCGAATCTTTGAACGCACATTGCGCCCCCTGGTATTCCGGGGGGCATGCCTGTTCGAGCGTCATTTATACCAATCTAGCCCGGCTAGGTGTTGGGCTCCGCCGTTTGGCGGGCCTTAAAATCAGTGGCGGCGCCTGTTAGGCCCTAAGCGTAGTAATACTCCTCGCTACAGGGACCCGGCAGACGCTGGCCAGCAACCCCCAACTTTCTAAGTTTGACCTCGGATCAGGTAGGGATACCCGCTGAACTTAA--------------------------------------------------------------------------------------------------------------------------------------------------------------------------------------------------------------------------------------------------------------------------
>OTU_1219
ATGCGATACGTAATGTGAATTGCAGAATTCAGTGAATCATCGAATCTTTGAACGCACCTTGCGCCCTTTGGCATTCCGAAGGGCACACCCGTTTGAGTGTCGTGACATCCTCAAACCTTCTTGGTTTCTTGACTGAGAAGGCTTTGGACTTTGGAGGCTTTTGCTGGACCTTCCCTTGTTGAAGCCAGCTCCTCTTAAATGAATTAGTGGGGTCTGCTTTGCTGATCCTTGACGTGATAAGATGCTTCTACGTCTTGGGTTTGGCATCGTACCCGCTTCTAACCGTCTCATCGACAATGATGGCGCTCCGGTCACCACCGTTTCATCGGTGGGAGGCTTGACCCACAAAAAACCCTTGACCTCAAATCGGGTGAGACTACCCGCTGAACTTAA-------------------------------------------------------------------------------------------------------------------------------------------------------------------
>OTU_1221
GCGGCAACAGCTCAAATTTGAAATCTGGCTCTTTCAGGGTCCGAGTTGTAATTTGTAGAAGATGCTTCGGGTGTGGCTCCGGTCTAAGTTCCTTGGAACAGGACGTCATAGAGGGTGAGAATCCCGTTCCTGGCCGGATGTTCCGTCATATATCTAAATTGTCTTCGACGAGTCGAGTTGTTTGGGAATGCTGCT-------------------------------------------------------------------------------------------------------------------------------------------------------------------------------------------------------------------------------------------------------------------------------------------------------------------------------------------------------------------------
>OTU_1223
ATGCGATAAGTAATGTGAATTGCAGAATTCAGTGAATCATCGAATCTTTGAACGCACATTGCGCCCCTTGGTATTCCGAGGGGCATGCCTGTTCGAGCGTCATTACAACCCTCAAGCAATGCTTGGTGTTGGGCCTCGCCGCTAACCCGGCGGGCTCTAAAATCAGTGGCGGTGCCGTCGGGCTCTGAGCGTAGTAATTCTTCTCGCTATAGAGTCCCGGTGGATGCTGGCCAACAACCCCCAATTTTCTATGGTTGACCTCGGATCAGGTAGGGATACCCGCTGAACTTAA------------------------------------------------------------------------------------------------------------------------------------------------------------------------------------------------------------------------------------------------------------------------
>OTU_1225
ATGCGATAAGTAATGTGAATTGCAGAATTCAGTGAATCATCGAATCTTTGAACGCACATTGCGCCCCTTGGTATTCCGAGGGGCATGCCTGTTCGAGCGTCATTATGACCACTCAAGCCTAGCTTGGTATTGGGGTTCGCGGTTCCGCGGCCTCTAAAATCAGTGGCGGTGCCGTCTGGCTTCACGCGTAGTAATTTTCTCGCTACGGAGTCCGGGCGGTTGCTTGCCAnAACCCCCCGAACTTCTCACGGTTGACCTCGGATCAGGTAGGGATACCCGCTGAACTTAA---------------------------------------------------------------------------------------------------------------------------------------------------------------------------------------------------------------------------------------------------------------------------
>OTU_1227
GGCATGCAAGAGAGATATTTAGACACTTTCATTCAAACCTGCAAGGTCTTAAGGATTGACTAAGTGCTACATATGAACCCAACTACTTAATCCCTTGCACTAAAAGAGCAGTAGCAGTTTCCATTGAGGAAGGATTCACTCGTGTTATAGTTTGGGAATGCTGCT-------------------------------------------------------------------------------------------------------------------------------------------------------------------------------------------------------------------------------------------------------------------------------------------------------------------------------------------------------------------------------------------------------
>OTU_1229
ATGCGATAAGTAATGTGAATTGCAGAATTCAGTGAATCATCGAATCTTTGAACGCACCTTGCACCCTTTGGTATTCCGAAGGGTATGCCTGTTTGAGTGTCATTATATTCTCAACCATTGAACTTGTTTCTCTGGCTTGGATGTGGGGGTTGCGGGCTTCGCAAGAGGTCGGCTCTCCTTAAATGCATTAGTGGAAACCGCTTGCAGGATTCATTCACTTTTTGGCGTGATAGTATCGTCGTCAAAGGTAGTGTCTCCGAGGTATCTGCTTTCTAACCGTCCTTTACGGGACTCTTAATGACTTGTTTGACCTCAAATCAGGTAGGACTACCCGCTGAACTTAA--------------------------------------------------------------------------------------------------------------------------------------------------------------------------------------------------------------------
>OTU_1231
ATGCGATAAGTAGTGTGAATTGCAGAATTCAGTGAATCATCGAATCTTTGAACGCACATTGCGCCCTTCGGTATTCCGTTGGGCATGCCTGTTCGAGCGTCATTTAAACCTTCAAGCTCTGCTTGGTGTTGGGTGTTTGTTCCGCCTTAGCGCGTGGACTCGCCTTAAATTCATTGGCAGCCGGTATATTGGCTTCATGCGCAGCACATTGCGTCATGATGTTAGCGTACCCCCTTCCATTAAGCTTTTTTCTTAGTTTGACCTCGGATCAGGTAGGGATACCCGCTGAACTTAA---------------------------------------------------------------------------------------------------------------------------------------------------------------------------------------------------------------------------------------------------------------------
>OTU_1233
ATGCGATAAATAATGTGAATTGCAGAATTCCGTGAATCATCGAGTTTTTGAACGCACATTGCACTCCTTGGTATTCCGAGGAGTACGCCTGTTCGAGCGTCATTAAACTATCAAGCTTCGCTTGGATTTGAATCGCCGCCGCGGCAGGATTTCAATATTGTCGGCAATGGACCATCTGTGATGACTCACTTGGAGTTCATTTGCCTCCATCCATCCATCAAAAGTTGACCTCGGATCAGGTAGGGATACCCGCTGAACTTAA------------------------------------------------------------------------------------------------------------------------------------------------------------------------------------------------------------------------------------------------------------------------------------------------------
>OTU_1235
ATGCGATACGTAATGTGAATTGCAGAATTCAGTGAATCATCGAATCTTTGAACGCACATTGCGCTCTCTGGTATTCCGGAGAGCATGCTTGTTTGAGTATCAGTAAAACACCCTCAGCTCTCTCGTTTCTCCTGTTAAAAGGAAGGCGAGGGAACTGGACTTGAGTGATCCCAACGGCAGTTTGATTGTAAAAGAAAACCGCTGGCGGGTCGCTTGAAATGCAGGTGCGGCTGGACACATCTTCTGAGCTATAAGCATTACTTATTTAATCCCGTTAAACGGATTATTTCTATTGCTGCAGCTAACATAAAGGTTGATTGTCCTTGTGCCCGACTGATGCAGGAAAACAAAGAGACAATCTTTGTTCAACTCGATCTCAAATCAAGTAAGACTACCCGCTGAACTTAA----------------------------------------------------------------------------------------------------------------------------------------------------
>OTU_1237
ATGCGATAAGTAATGTGAATTGCAGAATTCAGTGAATCATCGAATCTTTGAACGCATCTTGCGCTCCTTGGTATTCCGAGGAGCATGCCTGTTTGAGTGTCATTTAACTTATCAACCACTTTCAATTGTCTGAACAGTGGCTTGGATGTGGAGGTCTTTGCAGGCTTTCTTCGTAAGGTCGGCTCCTCTGAAACGTATTAGTGGCATCTGAGCTGCTACTGTAGGTGTGATAACTATCTATGCCTTCTGGTATGCTGCGTTGAACAGATTGCGCTGCTTAGAACCAAACCAAAACTTTGACAGACTTGACCTCAAATCAGGTAGGACTACCCGCTGAACTTAA---------------------------------------------------------------------------------------------------------------------------------------------------------------------------------------------------------------------
>OTU_1239
AATGCGATAAGTAATGTGAATTGCAGAATTCAGTGAATCATCGAATCTTTGAACGCACATTGCGCCCATTAGTATTCTATTGGGCATGCCTGTTCGAGCGTCATTTCAACCCTTAAGCTCAGCTTAGTGTTGGGAATCTACCGTGAGCGGTGTTACCCGGTACCTACCCTATAACGGGGCCAGGTTACCCTGTAGCTACCCTGTAGTTCCTCAAATCCAACGGCGGAGTCATAGTCATCTCTGAGCGCAGTAATTTTTATCACGCTTTTGAAGATGCTATAGCTTTTGCCGCTAAACCCCCAATTTTTTAATGGTTGACCTCGGATCAGGTAGGAATACCCGCTGAACTTAA------------------------------------------------------------------------------------------------------------------------------------------------------------------------------------------------------------
>OTU_1241
CTGnGATACGTGATGTGAATTGCAGAATTGTGAATCATCGAACTTTTGAACGCACATTGCGCCTGTTGGTATCCCAATGGGCACGTCTGTTTGAGCGTTGTCAAATCTCGGATGGCAATGGAGGATGCGAGTACCTGCACCTCTGAAATATCTCGGCATTGTGCCACGGCGnAACGTGAAGCATTGCTGGAATTTTTTTATTGTACTTCCAACCTCAGACAGACGAGAATACCCGCTGAACTTAA-----------------------------------------------------------------------------------------------------------------------------------------------------------------------------------------------------------------------------------------------------------------------------------------------------------------------
>OTU_1243
ATGCGATAAGTAGTGTGAATTGCAGAATTCAGTGAATCATCGAATCTTTGAACGCACATTGCGCCCTTTGGnATTCCTTAGGGCATGCCTGTTCGAGCGTCATTTAAGCCTTCAAGCTCTGCTTGGTGTTGGGCATGTCACGCCCCCCTCCGCGGGGGTGTGCGCCTCAAATCTATTGGCGGCCGGTACGTTGGCTTCGAGCGCAGCAGAAACGCGAACTCGAGGACTCCGGATCGGCCCTCCACAAGCTATTTTACCATTTTGACCTCGGATCAGGTAGGGATACCCGCTGAACTTAA-----------------------------------------------------------------------------------------------------------------------------------------------------------------------------------------------------------------------------------------------------------------
>OTU_1245
ATGCGATAAGTAATGTGAATTGCAGAATCAGTGAATCATCGAATTTTTGAACGCATATTGCACTCCTTGGCATTCCTTGGAGTACACTTGTTCGAGCGCCGGTTGCGTCGTAAGGCTCTGCCTTGTATTGAGAATTTCCCTGATCGGGAAGTCTCCAAACCCATGGGCGTCGTCGTACCCGAACCGCAACATAACGCGTCACTCGGAGCGCGGCGACCGCCGACAACCGTCATGCATGGCCTCGGATCAAGTGGGGATACCCGCTAAACTTAA-------------------------------------------------------------------------------------------------------------------------------------------------------------------------------------------------------------------------------------------------------------------------------------------
>OTU_1247
ATGCGATACGTAATGTGAATTGCAGAATTCAGTGAATCATCGAATCTTTGAACGCACCTTGCGCCCCTTGGTATTCCGAGGGGCACACCCGTTTGAGTGTCGTGAATACTCTCAACCTTCTTGGTTTCTTTGACCACGAAGGCTTGGACTTTGGAGGTTTATCTTGCTGGCGGAATGGAGCGTCATAGAGGGTGAGAATCCCGTCTTTGGCATGGACCCCAGGGCCTCTGTGATGCGCTCTTGACGAGTCGAGTTGTTTGGGAATGCAGCG---------------------------------------------------------------------------------------------------------------------------------------------------------------------------------------------------------------------------------------------------------------------------------------------
>OTU_1249
AATGCGATAAGTAATGTGAATTGCAGAATTCAGTGAATCATCGAATCTTTGAACGCACATTGCGCCCATTAGTATTCTATTGGGCATGCCTGTTCGAGCGTCATTTCAACCCTTAAGCTCAGCTTAGTGTTGGGAATCTACCGCGGGTGCTACCTTGTAGCTACCCTGTAGTTCCTCAAAACCAACGGCGGAGTTATAGTTACCTCTGAGCGCAGTAATTTTTATCACGCTTGGGAAGTGCTATACTTCTTGCCGCTAAACCCCCCGAATTTTTAATGGTTGACCTCGGATCAGGTAGGAATACCCGCTGAACTTAA-----------------------------------------------------------------------------------------------------------------------------------------------------------------------------------------------------------------------------------------------
>OTU_1251
ACGCGATAGGTAATGTGAATTGCAGAATTCAGTGAATCATCGAATCTTTGAACGCACATTGCGCCTCCTGGTATTCCGGGGGGCATGTCTGTTTGAGCGTCAGTACACACCTCCTGTGATCTTCATTGTTGATCAGGGCTCTGGGGCCGGCCGGTCAGACGGTCGCCCCTAATGTGGCACGCTTGCGGACCTCCGGTCAGTGATCAACGTAGTAAACTCGAAAGAAGCTCGTGGAGAAACTGCCGGATGGCTCATTTCGCCTGAAATCAAACTCATCTCTATGGTTTGACCTCAGATCAGACAAGGATACCCGCTGAACTTAA-----------------------------------------------------------------------------------------------------------------------------------------------------------------------------------------------------------------------------------------
>OTU_1253
ATGCGATACTTGGTGTGAATTGCAGAATCCCGTGAACCATCGAGTCTTTGAACGCAAGTTGCGCTTGAAGCCATTAGGCTGAAGGCACGTCTGCCTGGGCGTCTCGCAACGCTTCGCCCCCAACCCTCTGTCTCTCTTTGGGCGTTGGACGTTGGGGGCAGATGGTGGCCTCCTGTGCGCAAAATGCATGCAGTTGGCCTAAAAGCAAAGTTCCTGACAATGGATCGTCACGGCACGTGGTGGTCGAAAAACCTCGTCGCGTTTTGTCGTCGGCGCACCTATTGTCGGGTGAAGCTCTGACCCTTGCGCGTCGTCCACGACGGCGCATCGACAGCGACCCCAGGTCAGGCGGGACTACCCGCTGAGTTTAA-----------------------------------------------------------------------------------------------------------------------------------------------------------------------------------------
>OTU_1255
ATGCGATACGTAATGTGAATTGCAGAATTCAGTGAATCATCGAATCTTTGAACGCATATTGCGCTCTTTGGTATTCCGAAGAGCATGCTTGTTTGAGTATCAGTAAACACCTCAAACCTCTTGGTTTTTTCCAAGAGTTTTGGACTTGAGCAAACCCAACACCTTTTCTCACGATTCGGTGGCGGGTTGCTTGAAATGCAGGTGCAGCTGGACATTCTCCTGAGCTAAAAGCATATCTATTTAGTCCCGTCAAACGGATTATTACTTTTGCTGCAGCTAACATAAAGGGAGTTTGACCGTATTGGCTGACTGATGCAGGATTTCACAGAGTCGGAAACGATTCTGTCAAACTCGATCTCAAATCAAGTAAGACTACCCGCTGAACTTAA-----------------------------------------------------------------------------------------------------------------------------------------------------------------------
>OTU_1257
GTGCGATATTTAATGCGATCTGCATGAATCTGTGAGTCATCGAATCTTTGAACGCAACTTGCGCCACTTGTGGCATGTCTGTTTGAGTACCAATTCTTCTGTGTGCATGGCAACATGCATGCGACTTGGCCTGGCTCGCTGGGCTTGAATGTGTATCATCAAGTGGATAGTGTGAAGCTAGAGACGCTACGTCATGTTCCATGGCCTGCTTCTTGTTCACATGACCCACTCCTAAACTCAGGTCTCAAATCAGGCAAGATTACCCGCTGAACTTAA----------------------------------------------------------------------------------------------------------------------------------------------------------------------------------------------------------------------------------------------------------------------------------------
>OTU_1259
ATGCGATAAGTAATGCGAATTGCAGAATTCCAGTGAGTCATCGAATCTTTGAACGCATATTGCGCCCTTTGGTATTCCGAAGGGCATGCCTGTTCGAGCGTCATTATCGCCCCTCAAGCCCTCGGCTTGGTGTTGGACGGTTTGGTCTTGGCGACAAGACCCCTCCTAAAGCTAATGACGGCGGCCTGTGCGACCCCCGGTACACTGAGCTTCTTAACTGAGCACGTACCGGCTTTAGGGTTGGCGGGGCCCGGTCTTCTTCCTTCACGGGAAAACACTTTTCCAAAAGGTTGACCTCGGATCAGGTAGGGATACCCGCTGAACTTAA------------------------------------------------------------------------------------------------------------------------------------------------------------------------------------------------------------------------------------
>OTU_1261
ATGCGATAAGTAATGCGAATTGCAGAATTCAGTGAGTCATCGAATCTTTGAACGCATATTGCGCCCTTTGGTATTCCGAAGGGCATGCCTGTTCGAGCGTCATTATCACCATATCAAGCTTGGCTTGTTGTTGGGCCCTTTGTCACCTGGTGACAGGTCCGAAAGACAATGGCCGGTGTCATAACAGACTCCATATGCAACGAGCTGATCACAGCACGCATCTGGTGGTTGTGTGACCCGCAGAAAGCCTCTGGCACCCTTTCTCCAGGTTGACCTCGGATCAGGTAGGAATACCCGCTGAACTTAA---------------------------------------------------------------------------------------------------------------------------------------------------------------------------------------------------------------------------------------------------------
>OTU_1263
ATGCGATAAGTAATGTGAATTGCAGAATTCAGTGAATCATCGAATCTTTGAACGCACATTGCGCCCTCTGGTATTCCGGGGGGCATGCCTGTTCGAGCGTCATTACAACCCTCAAGCTCnGCTTGGTATTGGGCCTCGCCGGTTCCGGCGGGCCTCAAAGTCAGTGGCGGTGCCATCCGGCTTCAAGCGTAGTAACACTCTCGCTTCTGGAGACCCGGGTGCGTGCTTGCCAGCAACCCCAACTTTCTCAAGGTTGACCTCGGATCAGGTAGGGATACCCGCTGAACTTAA-------------------------------------------------------------------------------------------------------------------------------------------------------------------------------------------------------------------------------------------------------------------------
>OTU_1265
TTGCGATAAGTAATGTGAATTGCATTATTCTGTGAATCATCGAATCTTTGAACGCACTTTGCGCTTTTCGAGACAATCGAGAAGCATGTCTGTTTGAGTATCAGAAAACAATATCCACTTGTTGGGAGTTGAGGACTCATGTTGATCCTTTAAATGCATATTGGGTGTTGTTGGCACCAAGTGTGGTAAAAGACGGTTGTTCTTTCCCGCTGAATTGTCGACAGCCTTTTCATTGAACTATGATCTCAAATCAGACAAGACTACCCGCTGAACTTAA---------------------------------------------------------------------------------------------------------------------------------------------------------------------------------------------------------------------------------------------------------------------------------------
>OTU_1267
ATGCGATAAGTAATGTGAATTGCAGAATCCAGTGAATCATCGAATCTTTGAACGCACATTGCGCCCGCCAGCATTCTGGCGGGCATGCCTGTTCGAGCGTCATTTCAACCCTCGACCTCCCCTTGGGGAGGTCGGCGTTGGGGACCGGCAGCACACCGCCGGCCCTGAAATGGAGTGGCGGCCCGTCCGCGGCGACCTCTGCGTAGTAATACAGCTCGCACCGGAACCCCGACGCGGCCACGCCGTAAAACACCCAACTTCTGAACGTTGACCTCGAATCAGGTAGGACTACCCGCTGAACTTAA-----------------------------------------------------------------------------------------------------------------------------------------------------------------------------------------------------------------------------------------------------------
>OTU_1269
ATGCGATAAGTAATGTGAATTGCAGAATTCAGTGAATCATCGAATCTTTGAACGCACCTTGCACCCTTTGGTATTCCGAAGGGTATGCCCGTTTGAGTGTCTTGAAACTCTCAAAGTGGTCCCATTTTTGTAATGAAGGTGGTTGACTTGCTTTGGACTTGGACGTCTATGCTGGCCTGGCTTCAGCTCGTCCTAAATGCATTAGCTGGCCTTAGTAATGGCTTCTGCTGACCTGGTGTGATAAGATCACTCGCTGGGTTTGAAGCTGTGAAGGGTTGCTTCTAATCGTCCGTGAGGACAGTAGACTTTAAGTGTTTGACCTCAAATCGGGTAGGATTACCCGCTGAACTTAA-----------------------------------------------------------------------------------------------------------------------------------------------------------------------------------------------------------
>OTU_1271
ACGCGATAGGTATTGTGAATTGCAGAATTTAGTGAATCATCGAATCTTTGAACGCACATTGCGCCCCCTGGCACTCCGGGGGGCATGCCTGTCCGAGCGTCATTTCAACCCTCCAGCCCGGCTGGTGTTTGGGCCTTCGTCCTCCGGGGCGGGCCTCAAAGACAGGGACGACGCCGCGTCGAAACCCCCGAGCGTATGAGACTCTGTCGCTGCTCGATCGGGACGACCGGTTCGGTCCAACCAACCCATCTTTTTTCAGGTGGACCTCGGATCAGGTAGGGATACCCGCTGAACTTAA------------------------------------------------------------------------------------------------------------------------------------------------------------------------------------------------------------------------------------------------------------------
>OTU_1273
ATGCGATAAGTAATGTGAATTGCAGAATTTAGTGAATCATCGAATTTTTGAACGCATATTGCACCTCTTGGTATTCCTTGAGGTATACTTGTTCGAGCGCCGTTTATATTCTAAGGCATTGCCTTGTGTTGATGTTACCTATTCAAAGGTTCATCGAAATATATGGGCACTTATTCTTTGTCCTAAGCGCAGCAAAATGTGTAAAGGTGGAGCATAAGTAGCCAGTGCATTTTTCAAGCATGGCCTCGGATCAAGTAGGGTTACCCGCTGAACTTAA---------------------------------------------------------------------------------------------------------------------------------------------------------------------------------------------------------------------------------------------------------------------------------------
>OTU_1275
ATGCGATAAGTAATGTGAATTGCAGAATTCAGTGAATCATCGAATCTTTGAACGCACATTGCGCCCTCTGGCATTCCGGGGGGCATGCCCGTTCGAGCGTCATTAACACCCATCAAGCCTGGCTTGGTATTGGGCGACGGGACTTCCCCGCGCCCCGATTTCGCCGGCTGGACGACCCCGATCTCTCAAGCGTTGTACAAT-------------------------------------------------------------------------------------------------------------------------------------------------------------------------------------------------------------------------------------------------------------------------------------------------------------------------------------------------------------------
>OTU_1277
ATGCGATAAGTAATGTGAATTGCAGAATTCAGTGAATCATCGAATCTTTGAACGCACATTGCGCCCCTTGGTATTCCGAGGGGCATGCCTGTTCGAGCGTCATTATGACCAATCAAGCCTGGCTTGGTGTTGGGGTTCGCGGTTCCGCGGCCCTTAAAATCAGTGGCGGTGCCGTCTGGCTCTAAGCGTAGTAATTTTCTCGCTATAGTGTCCAGGTGGTTACCTGCCAGAACCCCCCATTTTTACGGTTGACCTCGGATCAGGTAGGGATACCCGCTGAACTTAA------------------------------------------------------------------------------------------------------------------------------------------------------------------------------------------------------------------------------------------------------------------------------
>OTU_1279
AATGCGATAAGTAATGTGAATTGCAGATTTTCAGTGAATCATCGAATCTTTGAACGCACCTTGCGCTCCTTGGTATTCCGAGGAGCATGCCTGTTTGAGTGTCATTAAATTCTCAACCCCGATCGGATTTGTTTTCGATTCGGAGGCTTGGATTGTGGAGCGTGCTGGCCCCCACCCGGGTCGGCTCCTCTCAAATGCATTCGCGGAATTGACTTTGGTCCGTTTCGGTCATCAGTGTGATAATCATGTTGCGCTGTTGGCTAGGATCGAGGTGCCGCAAACAATGGTCTTCGGACAGCTTTATATCAATTTGACCTCAAATCAGGTAGGACTACCCGCTGAACTTAA----------------------------------------------------------------------------------------------------------------------------------------------------------------------------------------------------------------
>OTU_1281
GCGCGAAATGTAGTGTGAATCGCAGAACACTGTGAATCATCGAATCTTTGAACGCACATTGCGCCTCTCTCTCGAGGGGCATGCCTGTCTGAGCGTCATTTAAACCAATGGACCCCAATGGGGTTCGTGTTGGGCCTCGCCCTTGGGCGTCGCCTCAAGGCCATCGGTCTAAGAGCGGACGAGTTCCTTTAGGACAGACCGTTCGATGACCCTAATATATCTGAATTGACCTCAGATCAGGTAGGAATACCGCCTGAACTTAA-----------------------------------------------------------------------------------------------------------------------------------------------------------------------------------------------------------------------------------------------------------------------------------------------------
>OTU_1283
AATGCGATAAGTAATGTGAATTGCAGAATTCAGTGAATCATCGAATCTTTGAACGCACATTGCACCTACCAGTATTCTGGTAGGTATGCCTGTTCGAGCGTCATTTCAACCCCTCAAGCGCTGCTTGGTGTTAGGGCCCTACGCGCAAGCCGCGTACGCCCTCAAGACTAGTGGCGGGCTCTCTCGTGGCACCGAGCGTAGTAAATACTCGCCGCTCTGGTAGATCGGAGGGTCCCGGCCGTTAAAAACCCCACTACAAAAGGTTGACCTCGGATCAGGTAGGAATACCCGCTGAACTTAA---------------------------------------------------------------------------------------------------------------------------------------------------------------------------------------------------------------------------------------------------------------
>OTU_1285
ATGCGATAAGTCTTGTGACACGCAAACTTCGTGAATCATCAAATTTTTGAACGCACATTGCACCCTTTGACTTTGTCATTGGGTATACTTGTTTGAGTATCATGAAAACACTCACACTCCGTACTTTTGTGTATTGTTAAGCTCTCTCTTCAAGAAGCAGTCGCAGCTTGAAAGGTGTGTGTACAAGAATGCCCATTTAGTTTGGGAATGCAGCT-----------------------------------------------------------------------------------------------------------------------------------------------------------------------------------------------------------------------------------------------------------------------------------------------------------------------------------------------------
>OTU_1287
ATGCGATAAGTAATGTGAATTGCAGAATTCAGTGAATCATCGAATCTTTGAACGCACATTGCGCCCGTTAGCATTCTAGCGGGCATGCCTGTTCGAGCGTCATTTCAACCCTCAGAACCCCCGTATTTTTTGTACGGGGCGTGCTGGTGTTGGGGCCTTCTGCGGCTGCCGCAGGCCCTGAATAACAGTGGCGGGCTCCGCTATACTCCGAGCGCAGTAATACTTCTCGCTCAGGGCGTGTAGCGGGGATCTAGCCTTGACTTCATACTTTAATGGTTGACCTCGGATCAGGTAGGAATACCCGCTGAACTTAA--------------------------------------------------------------------------------------------------------------------------------------------------------------------------------------------------------------------------------------------------
>OTU_1289
ATGCGATAAGTAATGCGAATTGCAGAATTCCGTGAGTCATCGAATCTTTGAACGCACATTGCGCCCGCCAGCATTCTGGCGGGCATGCCTGTCCGAGCGTCATTTCAACCCTCAGGCCCCGCCTGGCGTTGGAGGACTGCACTGCAGCCTCCCAAAGCGAGCGGCGGCGGCGCCCCACAACCGAACGCAGTACTGCATCTCGTTCTGGGCGTGGGACGTCGTCCGGCCGGAAAACACCCCCTTCTCAATGGTTGACCTCGGATCAGGTAGGAATACCCGCTGAACTTAA---------------------------------------------------------------------------------------------------------------------------------------------------------------------------------------------------------------------------------------------------------------------------
>OTU_1291
ATGCGATAAGTAATGTGAATTGCAGAATTCAGTGAATCATCGAATCTTTGAACGCACATTGCGCCCGTTAGTATTCTAGCGGGCATGCCTGTTCGAGCGTCATTTCAACCCTCAAGCTCAGCTTGGTGTTGGGGCCCTACGCCTGTAGGCCCTGAAAAGCAGTGGCGGACCCGCCGAAGCCTTCTTTGCGCAGTAATACATCTCGCACTGGGGCCCGGTGGCTTCTCGCCGTAAAAACCACCATATTTTTACAAGGTTGACCTCGGATCAGGTAGGAATACCCGCTGAACTTAA----------------------------------------------------------------------------------------------------------------------------------------------------------------------------------------------------------------------------------------------------------------------
>OTU_1293
ATGCGATAAGTAATGTGAATTGCAGAATTCAGTGAATCATCGAATCTTTGAACGCACATTGCGCCCCTTGGTATTCCGGGGGGCATGCCTGTTCGAGCGTCATTATAACCAATCCCGCAAGGGGCTTTGGGGTCCGCAGGTCTCTGCGGCCCTTAAAATCAGTGGCGGCGCCAGCGGTGCTCTCAGCGTAGTAATACTCCTCGCTTGGGAATCGCGGTTGATGCTTGCTAGCAACCCAACTATATATTAGGTTGACCTCGGATCAGGTAGGGATACCCGCTGAACTTAA---------------------------------------------------------------------------------------------------------------------------------------------------------------------------------------------------------------------------------------------------------------------------
>OTU_1295
ATGCGATAATTAATGTGAATTGCAGAATTTAGTGAATCATCGAATCTTTGAACGCACATTGCGCCCCTTGGTATTCCGGGGGGCATGCCTGTTCGAGCGTCATTTCAACCCTCAAGCTCTGCTTGGTCTTGGGCCCCGCCGGCGACGGCAGGCCTCAAAAACAGTGGCGGCGCCGTCCGGTCCCTCAGCGTAGTAATTCTTCTCGCTGCTGGGCCCGGGTGGCCGCTGGCCAGGAACCCCAAACTTTCTATGGTTGACCTCGGATCAGGTAGGGATACCCGCTGAACTTAA-------------------------------------------------------------------------------------------------------------------------------------------------------------------------------------------------------------------------------------------------------------------------
>OTU_1297
ATGCGATAAGTAATGTGAATTGCAGAATTCAGTGAATCATCGAATCTTTGAACGCACCTTGCGCTCCTTGGTATTCCTTGGAGCATGCCTGTTTGAGTGTCTTGAATATCTCTGCTCCCCAGTTTTTTAATTAAGGCTGGTTTGGAGTCAGGTCCTTGGGCTTGCTTGCGGTTTGTTACGAACACAAGCTTGCCTTAAATGTATTAGCTGGATTTCAGTAGAGTTGTTAAGTAACATTGAAAACTCTCGTAAACGAAGTCTGCTTTCTAACCTGCTGTGTCTTTATTGACACACACATATTCATTTCTTTGGCCTCAAATCAGGTAGGACTACCCGCTGAACTTAA------------------------------------------------------------------------------------------------------------------------------------------------------------------------------------------------------------------
>OTU_1299
ATGCGATACGTGATGTGAATTGCAGAATTGTGAATCATCGAACCTTTGAACGCACATTGCGCCTGTTGGTACTCCGTCAGGCATGTCTGTTTGAGCGTTGTCAAACTCTCAGTTTACTGGTTGTAGAGGAGGCAGCGAGCGCCCCTCTGAAATATCTCAGCATTGTGGCCATGGCGAAACATGAAGCATTGCTGCATTCTTATTTTACTCTCAACCTCAAATCAGACAAGAATACCCGCTGAACTTAA--------------------------------------------------------------------------------------------------------------------------------------------------------------------------------------------------------------------------------------------------------------------------------------------------------------------
>OTU_1301
ATGCGATATGTGATGTGATATGCAGAATTCAGTGAATCATCGAATCTTTGAACGCAAATGGCACTGTTGGCAACAGCAGTACACTTCCTTGAGGATCGCTTCGATCAATACTCACTCACACACTCTCGTTGACATTCGTCAGCGTGCAGGTGCTGCAAGTGGAAAGTGAGGGTTAAGTCAAGTCATAATCTGACTCATCCCTTTAAAATCATTGCGTGTTTGACGTGGATTGGCTAAATCGATTCGAACCTTTTTGTTCAATCGTCATCTCAGCGGATACGAGTCGTTATGACCCAACTTACACTGAGATCTGACATGAGCAATTAAGTGTTCAAATATGTCTCGCTTTTGGCCCCATTGAAAGCTTTCATCTATAAAAGTATTGTTGCAAGCGTTTCGCACATTGCGTGTTGTTTCGTTTGTCCCATTACGTTTTTGGTTGCGAAG-------------------------------------------------------------------------------------------------------------
>OTU_1303
ATGCGATAAGTAGTGTGAATTGCAGAATTCAGTGAATCATCGAATCTTTGAACGCACATTGCGCCCTTCGGTATTCCGTTGGGCATGCCTGTTCGAGCGTCATTTAATCATTCAAGCTCTGCTTGGTGTTGGGTGTTTGTTCCGCCTCAGCGCGTGGACTCGCCTTAAATTCATTGGCAGCCGGTATGTTGGCTTCGTGCGCAGCACATTGCGTCGCGATTCTGGCAGGCCTCCTCCCATTAAGCTTCTTTTAAGTTTGACCTCGGATCAGGTAGGGATACCCGCTGAACTTAA----------------------------------------------------------------------------------------------------------------------------------------------------------------------------------------------------------------------------------------------------------------------
>OTU_1305
GCAAGCTCAAGTGAAAATTGAAGCCATGACAGTGATGAAGATATGACCGCAAAGATATTTAGATAAGTAGTCATTAAGGGAGAGTGTTGGAATATATAATTCCTACTTATCTAATATGATGTATTAAGAAGTAGAGTCAATCTCTACGTGAGTTGTGTGATCTTATTATTAGGATTTTGTTTGGGAATGCTGCT--------------------------------------------------------------------------------------------------------------------------------------------------------------------------------------------------------------------------------------------------------------------------------------------------------------------------------------------------------------------------
>OTU_1307
GTGCGATAAGTAATGTGAATTGCAAATTCCGTGAATCATCGAATCTTTGAACGCAAATTGCGCTTCCTGGCATTCCGGGAAGTATACCTGTTTGAGGGTCAGTATTAATAAAAATCGGTTCGTTGCAATTTTTTGTGACGTTTTCGGAGTTTGGGTTATCTTAACTTTTTTGGTTAAGAGGCTTAAAATTGACCTTTTTTGTGCATTTTAGACGTACATAAATTTCTTTTATTTGTCTTTAATGTTTAAATATTATTAGATGCGACCATGTTGTGTGGTTCTGTGTCTATAAATTTTTCATGATTTGACCTCAAATCAGGTAGGAGTACCCGCTGAACTTAA----------------------------------------------------------------------------------------------------------------------------------------------------------------------------------------------------------------------
>OTU_1309
ATGCGATAAGTAATGTGAATTGCAGAATTCAGTGAATCATCGAATCTTTGAACGCACATTGCGCCCCTTGGTATTCCGAGGGGCATGCCTGTTCGAGCGTCATTATAACCACTCAAGCCTCnGCTTGGTATTGGGGTCTCGCGnTCTCGCGGCCCTTAAAATCAGTGGCGGTGCCGTCTGGCTCTAAGCGTAGTACATACTCCCGCTATAGAGTTCCCCCGGTAGCTCGCCAGAACCCCCAATTTTTTACAGGTTGACCTCGGATCAGGTAGGGATACCCGCTGAACTTAA-------------------------------------------------------------------------------------------------------------------------------------------------------------------------------------------------------------------------------------------------------------------------
>OTU_1311
ACGCGAAATGTAATGTGAATTGCAGAATCCCCGTGAATCATCGAATCTTTGAACGCATCTTGCGCCCTTTGGTATTCCGAGGGGCATGCCTGTTTGAGTGTCGCATTACTCTCAACCCTTGACCGTTCATGGGCTTGGGCTTGGACCGTGGCCGAACCTGGCCGGCGTCGTAGACGTCTGGCCCGGCCGAAATGGATGCAGAGCGAATGCGCGATTGCGACGACCGAGCGTTGTAGAACCTCGCGAGGCCGATGCTGGCGCGCTGCTCTCCAGTTCTATTCTTCGACCTCAAATCAGGTAGGACTACCCGCTGAACTTAA--------------------------------------------------------------------------------------------------------------------------------------------------------------------------------------------------------------------------------------------
>OTU_1313
ATGTGATAAGTAATGTGAATTGCAGAATTCAGTGAATCATCGAATCTTTGAACGCATCTTGCGCTCTCTGGTATTCCGGAGAGCATGCCnGTTTGAGTGTCATGAACTCATCAACCCACCGGTTCCTTGTTGAACCGGCTGGTGTTTGGATCTTGAGCGTTGCTGGCCCTAGTGGCGAAGCTCGCTCGTAATATATTAGCAACTCAATTTCGTATTTTCGGATTGACTCGGCGTAATAGACTATTCGCTGAGGACACTTCGGTGGCCGAATTACGAGGTAGAAGCTTCCAATTCTTCTAGTCAAACTTTTAAGATTAGACCTCAAATCAGGCAGGATTACCCGCTGAACTTAA-----------------------------------------------------------------------------------------------------------------------------------------------------------------------------------------------------------
>OTU_1315
AATGCGATAAGTAATGTGAATTGCAGAATTCAGTGAATCATCGAATCTTTGAACGCACCTTGCGCTCCTTGGTATTCCGAGGAGCATGCCTGTTTGAGTGTCATTAAATTCTCAACCCTTCTAGCTTTTGCGAGCTGGATTGGCTTGGATGTGGGGGGTTTGCGGGCTTCTCAGAAGTCGGCTCCTCTTAAATGCATTAGCGGAACCTTTGTGGACCAGCTTTGGTGTGATAATTATCTACGCCATGGTTGTGAAGCAGCTTTACATGGGGTTCAGCTTCTAACCGTCCATTGACTTGGACAATTTCTGACATTTTGACCTCAAATCAGGTAGGACTACCCGCTGAACTTAA------------------------------------------------------------------------------------------------------------------------------------------------------------------------------------------------------------
>OTU_1317
ATGCGAAACGTAATGTGCTAGCGGAGACATCGAATTTTCGAACGGATTGTGTAAGCGGAATATACCATTCTGGATTGGAAACTAAATTTGACACCGTAATGTAATATATACACTATTTTACGGGCTCGAAAATTTTTATCTTTTATCCCTTACATGATCATGACTACGCGCTGAACTTAA----------------------------------------------------------------------------------------------------------------------------------------------------------------------------------------------------------------------------------------------------------------------------------------------------------------------------------------------------------------------------------------
>OTU_1319
TGCGATAAGTAATGTGAATTGCAGAATTCAGTGAATCATCGAATCTTTGAACGCACCTCGCGCCCTTTGGTATTCCGAAGGGCATGCCTGTTTGAGTGTCATTAAATTCTCAACCTTGCTCGCCCTTACCGGCTTGAGTGGGGCTTGGACGTGAGGGCTTTGCTGGTGTCTCTCTTGAAGGCCCAGCTCCTCTTAAATGAATTAGCAGGGTCCTCTTTGCCGATCCTCGACATGTGATAAGATGTTTCCGTGTCTTGGTCTCTGGCTCTGTTGCTTTTGGGACCCGCTTCTAATCGTCTCAACCTTGCATCGAGACAAACGTCTGAGCGTGGCTCCCTTACCTGGGAAACTCTCTCGACCTCATGAACCCTTGACCTCAAATCGGGTGAGACTACCCGCTG-----------------------------------------------------------------------------------------------------------------------------------------------------------
>OTU_1321
ATGCGAAACGTAGTACGATCCGCACACACCTGTGAGTCATCGAGTCTTTGAACGCACATGGCACTCGCTACCTCGGTGGCGAGTATACCTGTTTGAGAATCGGTTCCAATCTACCATCCCCGGATGGTGACATGACAGCTTCTTGCACTTCTCTAGTGTAAGTCCGTCTAAATCGAGCGTGTAGGGCTGGCTGGACTGTGCGTCCGCGCCGTGTGGTACTGGACTCTGCGTCCTTGCGATCACGGATGCAACGGGGAAGCACACGAGAGCCGGCATCAAAACCTGCATGACTGCCATATTAAGTATGGCCAAACGGGACTTAGGGCCGTGACTTTCGATCTCAAATCAGGCAAGGCTACCCGCTGAACTTAA----------------------------------------------------------------------------------------------------------------------------------------------------------------------------------------
>OTU_1323
ATGCGATAAGTAATGTGAATTGCAGAATTCAGTGAATCATCGAATCTTTGAACGCACCTTGCGCCCTTTGGTATTCCGAAGAGCACACCTGTTCGAGTGTCATGAATATCTCAATCTGAATAGTTTTTATTAATTGTTCAAATTGGTTTTGGACTCTGTCGTCTCTTCAATGAACGACTGGTCTTAAAAGTATTAGCTGGTCTCAGATTGGGAATGGTTTGACTTGGCGTGATAATAACTGATCGTCGAGGACATCTTTCGGGATGGCCATTAACTAACTAAGTCCGCTTCTAATTGTCTTTTTTGGACAAATTTTCAACTTTGACCTCGAATCAGGTGGGACTACCCGCTGAACTTAA-----------------------------------------------------------------------------------------------------------------------------------------------------------------------------------------------------
>OTU_1325
ATGCGATACGTAATGTGAATTGCAGATTTCAGTGAATCATCTAATCTTTGAACGCAACTTGCGCTTAAGGTTAATTATCTTAAGCATACTTGTTTGAGTGTCGGTAAATATCATAATTAATACTATGAGTATCAGTTATACTTGTTATAATCGTTACTCTAATGATATTCTACTTTGATTTTATTCAATACTACTTCTATGTAGCAATAGACTTGTCTAAACCTTCATAAATGTGCTATTGTTGAATCATTTTATACCTCTCTCTATTTCGACCTCAAATCAAGTAAGATTACCGGCTGAACTTAA----------------------------------------------------------------------------------------------------------------------------------------------------------------------------------------------------------------------------------------------------------
>OTU_1327
ATGCGATAAGTAATGTGAATTGCAGAATTCAGTGAATCATCGAATCTTTGAACGCACATTGCGCCCCTTGGTATTCCGGGGGGCATGCCTGTTCGAGCGTCATTATGACCAATCCCGCAAGGGGTCTTGGGGTCCGCGGTTCGCTGCGACCCTTAAAATCAGTGGCGGCGCCGCCGGTGCTCTCAGCGTAGTAATACTCCTCGCTCGGGAACCACGGTGGATGCTCGCCAGCAACCTCCATTTTCAAAGGTTGACCTCGGATCAGGTAGGGATACCCGCTGAACTTAA----------------------------------------------------------------------------------------------------------------------------------------------------------------------------------------------------------------------------------------------------------------------------
>OTU_1329
ATGCGATAAGTAATGTGAATTGCAGAATTCAGCGAATCATCGAATCTTTGAACGCACATTGCGCCTCCGGGTATTCCTGGAGGCATGCCTGTTCGAGCGTCGTTAAAGACCATAAGGCTTTGCCTTGCGATGAGTTTCTGGTGTTTACGCAAAGTAAAGCCAGTTTCTTCAAACTGATTGGCGTCTGAAGTTAGCCCAAGCACAGCAAAATGTGTTCTGTCTCTAGCGAAGGATTGCCCGTACCCAAAATCAATTAATTGGTCGACCTCGGATCAGGCAAGATTACCCGCTGAACTTAA-----------------------------------------------------------------------------------------------------------------------------------------------------------------------------------------------------------------------------------------------------------------
>OTU_1331
GTGCGATAACTAGTGTGAATTGCATATTCAGTGAATCATCGAGTCTTTGAACGCATCTTGCGCTCATTGGTATTCCAATGAGCACGCCTGTTTCAGTATCAGAAACACCCCACATTCAAAAAAATTTTTTTTAAATGGAATTGAGAGTTTACTGTTATTTCAACTGTTCTCTTTAAAAATATTAGGCCTGAAATTTTAGTTTTTTGTTGCCTGAACTTTTTTTTAATATAAAGGAAAGCTCTGGGTCAATTTTTAAAAAAGCTTATTATCTTGGGGCCTCCCAAATAAATCATTCTTAAATTTGATCTGAAATCAGGCGGGATTACCCGCTGAACTTAA-------------------------------------------------------------------------------------------------------------------------------------------------------------------------------------------------------------------------
>OTU_1333
ATGCGATAAGTAATGCGAATTGCAGAATTCCAGTGAGTCATCGAATCTTTGAACGCACATTGCGCCCTTTGGTATTCCGAAGGGCATGCCTGTTCGAGCGTCATTATCACCCCTCGGGCCCCGTGCTCGGTGTTGGACGGCCGGTTCGGTGACCGAACCCCTCCTAAAGACAATGACGGCGGCCTGTGGTTCCCCCGGTACACTGAGCCTTTGGCACGTGCCGGACGAGGGCGCCCAGGACCCGGTCCTCTCCTCTCAGCAGGAAACTTCTCAAGGTTGACCTCGGATCAGGTAGGAATACGCGCTGAACTTAA--------------------------------------------------------------------------------------------------------------------------------------------------------------------------------------------------------------------------------------------------
>OTU_1335
GTGCGATAACTAGTGTGAATTGCATATTCAGTGAATCATCGAGTCTTTGAACGCAACTTGCACTCATTGGTATTCCAATGAGTACGCCTGTTTCAGTATCAAAAACAACCCTTATTCAAATATTTTGTTTGAATAGACTTGAGCGTAGTAAGTTTACTTAAGACGCTTTCAATACACTAAGGCCTGATACTGTTTCACTGCCTATATTTTTTTAAATTAAAAAATAAACAGCGACTGAAACTGTGGTTAAGGCCTCCCAAATAATTTTTAAACTTGATCTGAAATCAGGTGGGATTACCCGCTGAACTTAA-----------------------------------------------------------------------------------------------------------------------------------------------------------------------------------------------------------------------------------------------------
>OTU_1337
ATGCGATAAGTAATGTGAATTGCAGAATTCAGTGAATCATCGAATCTTTGAACGCACCTTGCACCCTTTGGTATTCCGAAGGGTATGCCTGTTTGAGTGTCATTAAATTCTCAAGTCTTACAAGTTTTTTCTTGGATGATTTGGATTCTGAGGGTTATGTTGGCTCTAGTAGTCGGACTCCCAGTACATTGTGGTATGCTCTCAACGAGTCGAGTTGTTTGGGAATGCTGCT------------------------------------------------------------------------------------------------------------------------------------------------------------------------------------------------------------------------------------------------------------------------------------------------------------------------------------
>OTU_1339
ATGCGATAAGTAATGTGAATTGCAGAATTCAGTGAATCATCGAATCTTTGAACGCACATTGCGCCCTCTGGTATTCCGGGGGGCATGCCTGTTCGAGCGTCATTACAACCCTCAAGCTCTGCTTGGTATTGGGCCTCCGCCTCCCCGGCGGGCCTTAAAATCAGTGGCGGTGTCATCTGACTCTAAGCGTAGTAAATTATTCTCGCTCCGGAGCTTCGGGTGGCTACTTGCCAGTGAACCCCAAATTTTTAAAGGTTGACCTCGGATCAGGTAGGGATACCCGCTGAACTTAA-----------------------------------------------------------------------------------------------------------------------------------------------------------------------------------------------------------------------------------------------------------------------
>OTU_1341
GCGCGAAATGTAGTGTGAATCGCAGAACATTGTGAATCATCGAATCTTTGAACGCACATTGCGCCCCCCATAACAGGGAGGCATGCCTGTCTGAGCGTCATTTAAACCAATAAAACCTCTATATGGAGGATTTGTGTTGGGCCTCGCCCCGGCGGCGTAGCCTCAAGAGCATTGGTCTTTGGAGCGGACGAGACCCATTAGGGCGGACCGTTCTGGGACCCTAAAACCTCTGATTTGACCTCAGATCAGGTAGGACTACCGCCTGAACTTAA--------------------------------------------------------------------------------------------------------------------------------------------------------------------------------------------------------------------------------------------------------------------------------------------
>OTU_1343
ATGCGATAAGTAATGTGAATTGCAGAATTCAGTGAATCATCGAATCTTTGAACGCACATTGCGCCCGCTAGTATTCTGGCGGGCATGCCTGTTCGAGCGTCATTTCAACCATCAAGCCTTAGGCTTGTGTTGGGGCCCTGCGGCCGTCCGCAGCCCCCTAAAAGTAGTGGCGGGCTCGCTATATACCGAGTGCAGTAGTTTACTCTTCGCTCAGGACGTGTAGCGGGTTCTGGCCGTAAAACCCCCAAATTTTCAAGGTTGACCTCGGATCAGGTAGGAATACCCGCTGAACTTAA--------------------------------------------------------------------------------------------------------------------------------------------------------------------------------------------------------------------------------------------------------------------
>OTU_1345
GTGCGATATTTAATGCGATTTGCATGAATCTGTGAGTCATCAAATTTTTGAACGCAACTTGCACCTCTTTGTTGAGGAGAGGTATGTCTGTTTGAGTATCTAAAAGATAATCTGTTTTGTGAAGACGGGGATTGGGGTTTGCACCTTGGGGTGAACCTTGAAAAGGAGCAAGTTTGGTAAAGAGACTTCTGGCTATGTGTTAGAGATTAACAGCGAGAGATTCCGAGATTAATACCAAAGAACTATCGTGTGTGATCTTGTCATAACCAAAAGTCCCTTTGCTCACCAAAGAATACCTTACTTGGTCTTGGTATCCAAATTTCAACTCTGATCTCAAATCAGGCAAGATTACCCGCTGAACTTAA-----------------------------------------------------------------------------------------------------------------------------------------------------------------------------------------------
>OTU_1347
AATGCGATAAGTAATGTGAATTGCAGAATTCAGTGAATCATCGAATCTTTGAACGCACCTTGCGCTCCTTGGTATTCCGAGGAGCATGCCTGTTTGAGTGTCATTAATATATCAACCTCTTCAGCTTTGTTGAGTGTTGGATGTGGGGGGTAATTTTTGCTGGACTCTAGAATCTGAGGTCAGCTCCCCTGAAATGCATCAGCGAAATAATTTATTTACCGCTCATTGGTGTGATAACTATCTACGCTATTGACGGTGAAGCATGTTTAGCTCCTAACAGTCTATTAACTTGGACAATTTCTTATTAATGTGACCTCAAATCAGGTAGGACTACCCGCTGAACTTAA-----------------------------------------------------------------------------------------------------------------------------------------------------------------------------------------------------------------
>OTU_1349
ATGCGATAAGTAATGTGAATTGCAGAATTCAGTGAATCATCGAATCTTTGAACGCACATTGCGCCCGCCAGCATTCTGGCGGGCATGCCTGTTCGAGCGTCATTTCAACCCTCGAGCTCGTCTTCATTGACGAGATCGGTGTTGGGGAACGGCAAAGCGGGACACAGTCCGGCGCCGACCCCGAAATTCAGTGGCGGCCCGTTGCGGCGACCTCTGCGTAGTAACTTAACCTCGCACTGGAAGAGCAGCGTGGCCACGCCGTAAAACCCCCGACCTTTTTAAGGTTGACCTCGAATCAGGTAGGACTACCCGCTGAACTTAA------------------------------------------------------------------------------------------------------------------------------------------------------------------------------------------------------------------------------------------
>OTU_1351
ATGCGATAAGTAATGTGAATTGCAGAATTCAGTGAATCATCGAATCTTTGAACGCACCTTGCGCCCCTTGGTATTCCGAGGGGCATGCCTGTTTGAGTGTCATGGTATTCTCAATACCCTAAATCTTTGCGGATGAGGGTGTATTGGACTTGGAGGTTTTTGCAGGCAATATTATTTTGTCGGCTCCTCTTAAATACATTAGCAGAGATATTACTGCTACTCTCCAGCGTGATAATTGTCTACGCTGTTAGTAGTGCGGTATATAAACATCTATGCTTCTAATCGTCTTCGGACAATTCTTTGACATCTGACCTCAAATCAGGTAGGACTACCCGCTGAACTTAA-------------------------------------------------------------------------------------------------------------------------------------------------------------------------------------------------------------------
>OTU_1353
ATGCGATAAGTAATGTGAATTGCAGAATTCAGTGAATCATCGAATCTTTGAACGCACATTGCGCCCATTAGTATTCTAGTGGGCATGCCTGTTCGAGCGTCATTTCAACCCTCAAGCCTTCATTGCTTGGTGTTGGGGCACTACGGTTCGCCGTAGGCCCTGAAAAACAGTGGCGGGCTCGCTATAACTCCGAGCGTAGTAATTCTTCTCGCTTTGGACGTCGTGGTGAGTTGCTGGCCGTTAAACCCCCAACTTCTGAATTTTGACCTCGGATCAGGTAGGAATACCCGCTGAACTTAA----------------------------------------------------------------------------------------------------------------------------------------------------------------------------------------------------------------------------------------------------------------
>OTU_1355
ATGCGATAAGTAATGTGAATTGCAGAATTCAGTGAATCATCGAATCTTTGAACGCACCTTGCGCCCTTTGGCTATTCCGAAGGGCATGCCTGTTTGAGTATCATGAACACCTCAACTCTCATGGGAAGTGTTTTCCGTGTTGGACCGTGTATAAGTCTCTTGGAACAGGGCGTCATAGAGGGTGAGAATCCCGTCTTTGGCACGGACACACCAGGGCTTTCGTGATGCGCTCTCGAAGAGTCGAGTTGTTTGGGAATGCAGCG-----------------------------------------------------------------------------------------------------------------------------------------------------------------------------------------------------------------------------------------------------------------------------------------------------
>OTU_1357
ATGCGATAAGTAATGTGAATTGCAGAATTCAGTGAATCATCGAATCTTTGAACGCACATTGCGCCCTTTGGTATTCCGAGGGGCACGCCTGTTCGAGCGTCATTTAAACCATCAAGCCTAGCTTGGTCTTGGACGCGGTCGAGTGACCCGTCCGTAACCCGTTGGCGGTGCGGTCCGGCTTCAAGCGTAGCAAAAATTTCGCTTCAGGAGTCCGCGGCGGTGCCTGCCAGGTAACAGTATCCCAAAGTTTGACCTCGGATCAGGTGAGGATACCCGCTGAACTTAA------------------------------------------------------------------------------------------------------------------------------------------------------------------------------------------------------------------------------------------------------------------------------
>OTU_1359
ATGCGATACGTAATGTGAATTGCAGAATTCAGTGAATCATCGAATCTTTGAACGCACATTGCACTCTATGGTATTCCGTAGAGTATGCCTGTTTCAGTATCATGAACACCTCACTACTATAACTTTTTGTTGTAATAGTGGACTTGGAATGCGCTGGTGTCAATCAGCCCTTCTAAAATGGAGTTCTTGCACTGTTGATTTGTTTTAACAGCATGTTGGCCTAATAAGTTTCGGCAGTAATGTTGAAATCCTGGCTTTTTTTGCTTAGAATCTGACAGTCTTGATATACAGAATTTTTGAGGTGACTTGTCTCCTCTTCAAATTTTGATCTGAAATCAGGTAGGATTACCCGCTGAACTTAA--------------------------------------------------------------------------------------------------------------------------------------------------------------------------------------------------
>OTU_1361
ATGCGATAAGTAATGTGAATTGCAGAATTCAGTGAATCATCGAATCTTTGAACGCACCTTGCGCTCCTTGGTATTCCGAGGAGCATGCCTGTTTGAGTGTCATTAAATTCTCAACCTTTATCACTTTTTGCTGATAATGGCTTGGATATGGGGGTTTATTTTGCTGGCTTCTTTACGGATGGTCAGCTCCCCTTAAATGCATTAGCCGGTGCCCCGCGTGGACTGTCTATTGGTGTGATAATTATCTACGCCGTGGACATCTGCAATTATATGGGTTTACACTGCTTCCAACCGTCTGTTCAATCAGACAATACATGACAATTTGACCTCAAATCAGGTAGGACTACCCGCTGAACTTAA----------------------------------------------------------------------------------------------------------------------------------------------------------------------------------------------------
>OTU_1363
ATGCGATAAGTAATGTGAATTGCAGAATTCAGTGAATCATCGAATCTTTGAACGCACATTGCGCCCCTTGGTATTCCGAGGGGCATGCCTGTTCGAGCGTCATTATAACCAATCCAGCTCTGCTGGGTCTTGGGCCGCACCATTTGGCGGGCCTTAAAATCAGTGGCGGTGCCGCCCGGCTCTAAGCGTAGTAATACTTCTCGCTATAGGGTCCGGACAGATACTGGCCAGCAACTCCCACTTTCCAAGATTGACCTCGGATCAGGTAGGGATACCCGCTGAACTTAA----------------------------------------------------------------------------------------------------------------------------------------------------------------------------------------------------------------------------------------------------------------------------
>OTU_1365
ATGCGATAAGTAATGTGAATTGCAGAATTCAGTGAATCATCGAATCTTTGAACGCACATTGCGCCCTCTGGTATTCCGGAGGGCATGCCTGTTCGAGCGTCATTACAACCCTCAAGCTCTGCTTGGTATTGGGCCGCGGGCGTCAGCCCGGGCCTTAAAATCAGTGGCGGTGCCACCTGGCTCTGAGCGTAGTACATCTCTCGCTATAGATGCCCGGTGGATGCTTGCCATAACCCCCAATTTTTTAATGGTTGACCTCGGATCAGGTAGGGATACCCGCTGAACTTAA---------------------------------------------------------------------------------------------------------------------------------------------------------------------------------------------------------------------------------------------------------------------------
>OTU_1367
AGCGCGAAATGTAATGTGAATCGCAGAACATTGTGAATCATCGAATCTTTGAACGCACATTGCGCCTCCTGTTACAGGGAGGCATGCCTGTCTGAGCGTCATTTAAACCCATGCCATGGCGTGTTTCGTCGTCGGCGTGTTGGGCCCTCGTCGACCTGACGTCGACGTGGCCTTGAATCCATTGGTCGAGTTGAGCGGACGAGATCCTCTGGGACAGACCGTTCATGAGACCCTAAACACTGAAATCTTGACCTCAGATCAGGTAGGGACACCGCCTGAACTTAA-------------------------------------------------------------------------------------------------------------------------------------------------------------------------------------------------------------------------------------------------------------------------------
>OTU_1369
ATGCGATAAGTAATGTGAATTGCAGAATTCAGTGAATCATCGAATCTTTGAACGCACATTGCGCCCTCTGGTATTCCGGAGGGCATGCCTGTTCGAGCGTCATTTCACCACTCAAGCCTGGCTTGGTATTGGGCGCCGCGGTGTTCCGCGCGCCTCAAAGTCTCCGGCTGAGCTGTCCGTCTCCAAGCGTTGTGATTTCATTAATCGCTTCGGGGTGCGGGCGGCCGCGGCCGTTAAATCTTTCACAAGGTTGACCTCGGATCAGGTAGGGATACCCGCTGAACTTAA----------------------------------------------------------------------------------------------------------------------------------------------------------------------------------------------------------------------------------------------------------------------------
>OTU_1371
ATGCGATAAGTAATGTGAATTGCAGAATTCAGTGAATCATCGAATCTTTGAACGCACATTGCGCCCGCCAGTATTCTGGCGGGCATGCCTGTCCGAGCGTCATTTCAACCATCAAGCCCCGGGCTTGTGTTGGGGCCCTGCGGCTGCCGCAGGCCCTGAAAACCAGTGGCGGGCTCGCTAGTCACTCCGAGCGTAGTAGTTTACACCTCGCTCAGGGCGTGCTGCGGGTTCCGGCCGTTAAAAGCCTTATTTTACCCAAGGTTGACCTCGGATCAGGTAGGAAGACCCGCTGAACTTAA-----------------------------------------------------------------------------------------------------------------------------------------------------------------------------------------------------------------------------------------------------------------
>OTU_1373
ATGCGATAAGTAATGCGAATTGCAGAATTCAGTGAATCATCGAGTCTTTGAACGCACATTGCGCCCGCCAGCACTCTGGCGGGCATGCCTGTTCGAGCGTCATTTCCACCCTCAGGCCCTGCCTGGTGTTGGGGGCCTGCGCCTGCAGCCCCTGAAAGACAGCGGCGGTCCCGACTCTAGGTCCCGAGCGTAGTACTCTACATCGCTCCGGGCGCCTGGCGGGCTCCGGCCGTAAGCCTATATTTTACAAGGTTGACCTCGGATCAGGTAGGAATACCCGCTGAACTTAA--------------------------------------------------------------------------------------------------------------------------------------------------------------------------------------------------------------------------------------------------------------------------
>OTU_1375
ATGCGATACGTAATGTGAATTGCAGAATTCAGTGAATCATCGAATCTTTGAACGCACCTTGCGCCCCTTGGCATTCCGAGGGGCACACCCGTTTGAGTGTCGTGACATCCTCAACCTTCTTGGTCTTTTTTTTTGATCAGGAAGGCTTGGAATTTGGAGGTTCTTGCTGGCTTCCCCTTTGAAGCCAGCTCCTCTTAAACGAATTAGTGGGGTCCACTTCTGCCGATCCTTGACATGATAAGATGTTTCTGTGTCTTGGTATAGAGCAAAGAAAACCTGCTTCTAACCGTCTCTTAGGAGACATCGTTTTGACCCTTGACCTCAAATCGGGTGAGACTACCCGCTGAACTTAA-----------------------------------------------------------------------------------------------------------------------------------------------------------------------------------------------------------
>OTU_1377
ATGCGATAAGTAATGTGAATTGCAGAATTCAGTGAATCATCGAATCTTTGAACGCACATTGCGCCCGCTAGTATTCTGGCGGGCATGCCTGTCCGAGCGTCATTTCAACCCTCAAGCCCTTCCGGGCGTGGCGTTGGGGATCGGCTCCGCTACGGCGGCCGGCCCCGAAATGTAGTGGCGGTCTCGCCGCTGCCTCCTCTGCGTAGTAGAAACACCTCGCATTGGGACGCGGCGCGGCCACGCCGTTAACCAGATGAATTTTTTCTTCAAGGTTGACCTCGGATCAGGTAGGAATACCCGCTGAACTTAA------------------------------------------------------------------------------------------------------------------------------------------------------------------------------------------------------------------------------------------------------
>OTU_1379
ATGCGATAAGTAATGTGAATTGCAGAATTCAGTGAATCATCGAATCTTTGAACGCACATTGCGCCCCTTGGTATTCCGAGGGGCATGCCTGTTCGAGCGTCATTACAACCCTCAAGCACTGCTTGGTGTTGGGCTCCGCTGGCTCCAGCGGGCCTTAAAATCAGTGGCGGTGCTTTTAGGCTCTACGCGTAGTAAATTTCTCGCTATAGAGTCCTGAGGAATACTTGCCAGCAACCCTTTATTTCTTAGGTTGACCTCGGATCAGGTAGGGATACCCGCTGAACTTAA----------------------------------------------------------------------------------------------------------------------------------------------------------------------------------------------------------------------------------------------------------------------------
>OTU_1381
ATGCGATAAGTAATGTGAATTGCAGAATTCAGTGAATCATCGAATCTTTGAACGCACCTTGCGCCCTTTGGCCATTCCGAAGGGCATGCCTGTTTGAGTATCATGAACACCTCAACTCTCACGGTTTTTCGTGATGAGCTTGGACTTGGGGGTTTTGTTGGCCTGCGGTCAGCTCTCCTCAAATGAATTAGCTTGCTGGTGTCTGGCGGCGTCATGGGTGTGATATATATCTACGCTCGCGATCGCCTGCAAAGTAAACCTCTGGTCTGCAGGGGTTCACTGGAGCTCATAGATGTCTCTCCTCAGCGAAGACAGCTGTCTGAAGTTCGATCTCAAATCAGGTAGGATTACCCGCTGAACTTAA------------------------------------------------------------------------------------------------------------------------------------------------------------------------------------------------
>OTU_1383
nTGCGATAAGTAGTATGAATTGCAAATTCTGTGAATCATCGAATCTTTGAACGCATATTGCGCTCTCTGGTACTCCGGAGAGCATGCCTGTTTGAGGGTAATTAACAGAATCTTTAACCATTTCTTGGTTAAGGGATATGGGCAGTCCGCGGTTAGCGGTTGCCTAAAATATATGGTCAGTCTCATCGAGTTGAGATGCGTAATAATTATTTCGCAAAAGCATTTTGATGAACTnCCAAGCTCTGATTCATTCAACTATGTTGGGTGCGGTTAGAACAGATATTTTTGACATTACCTCAAATCAGGTAGGAATACCCGCTGAACTTAA------------------------------------------------------------------------------------------------------------------------------------------------------------------------------------------------------------------------------------
>OTU_1385
ATGCGATAAGTAATGTGAATTGCAGAATTCAGTGAATCATCGAATCTTTGAACGCATCTTGCGCCCTTTGGTATTCCGAAGGGCATGCCTGTTTGAGTGTCATGAAAACATCATCCCATCGGGTTTCCGATGACGATGGATTTGGGTGTTGCCGTCTCGGCTCGCCTTAAAAGTGTTAGTGGTTCTAAGATTGAATCTGGCGTAATAAGTTTCGCTGGCCAAGATCGAAGGCTGCTCATAACCCGTCTTCTGACATCTTTTGCTCTGACCTCAAATCAGGTAGGACTACCCGCTGAACTTAA--------------------------------------------------------------------------------------------------------------------------------------------------------------------------------------------------------------------------------------------------------------
>OTU_1387
ATGCGATAAGTAATGTGAATTGCAGAATTCTAGAATCATCGAATCTTTGAACGCATATTGCGCCCATTAGTATTCTTGTGGGCATGCCTGTTCGAGCGTCATTTCAACCTTCAGTCATTAACTGATGTTGATAATTGCAAGTAAAACGGCAGTTATCTAAAGAAATTGGCAAGCAAATATAAAATAGGTCGAGTGTAGTAAAACTTTCTCACTTAGGTTTTTATATCTAGCTTTTGATGTGTAGTTAATTAACTATACAAAGTGTTGACCTCGAATCAGGTAGGAATACCCGCTGAACTTAA--------------------------------------------------------------------------------------------------------------------------------------------------------------------------------------------------------------------------------------------------------------
>OTU_1389
ATGCGATAAGTAATGTGAATTGCAGAATTCAGTGAATCATCGAATCTTTGAACGCACCTTGCGCTCCTTGGTATTCCGAGGAGCATGCCTGTTTGAGTGTCATTAATATATCAACCCTCTTCTCTTGTTGAGTGGCTTGGATGTGGGGGGTTCTCTTTGCTGGCCTCTCAAGGTTCAGCTCCCCTGAAATGCATTAGCAGAACAACCTGTTTGTTCATTGGTGTGATAACTATCTACGCTATTGAACCTGAGGCAGTTCAGCTCCCCTAACGGTCCTTGGACAATTTATCATCTTAATGTGACCTCAAATCAGGTAGGACTACCCGCTGAACTTAA----------------------------------------------------------------------------------------------------------------------------------------------------------------------------------------------------------------------------
>OTU_1391
ATGTGATAAGTAATGTGAATTGCAGAATTCAGTGAATCATCGAATCTTTGAACGCACCTTGCGCTCTCTGGTATTCCGGAGAGCATGCCTGTTTGAGTGTCATGAACTCTTCAACCCACCGGTTCCTAGTGAATCGAGTTGGTGTTTGGATTTTGAGCGTTGCAGACTTTTATTAGTCTGCTCGTTCGTAATACATTAGCATCTCAATTTCGAACCTCGGATTGACTCAGCGTAATAGACTATTCGCTGAGGACACTTTAGCAATAAGGTGGCCGAATTGTAGATAAGAGTGGAAGCTTCCAACCCTTCTAGTCAAATTTTTAGATTAGACCTCAGATCAGGCAGGATTACCCGCTGAACTTAA------------------------------------------------------------------------------------------------------------------------------------------------------------------------------------------------
>OTU_1393
ATGCGATACGTATTGTGAATTGCAGAATTCAGTGAATCATCGAATCTTTGAACGCACATTGCACTCCCTGGCATTCCGGGGAGTATGCCTGTTTCAGCATCATAAGCACCATCGAAAGCCCGCCGAGAGGTGTGGATTTCGGATCTGGGCCTGCGAGGGGGTTGGTGGACAACAACAGCTCCCGCGCCGGCCTGAAATAGAGTCGCGTCGCGCAACCAGGTGGAGAGGAGAGGACGCGGGGGATCAAACCTCGCTTTCCTCCGATCCCCAACGTCAAAGGCGTCATAGTTGGCCGCACCGTGGTCATCTTTCGCCGATGTTGGTGGTGGCGACGGAGGAACCAAACCCCATCTCAAAGACTTGATCTGAAATCAGGCAGGATCACCCGCTGAACTTAA--------------------------------------------------------------------------------------------------------------------------------------------------------------
>OTU_1395
CTACGAAACGAGGCGTGACATGCCCATGTTGTGAACGACCAAGTGTTTGAACGCAGCCCGTGGTGTAAACCAATTTTTTGGTTTTCATCATGTCTGATTGAGTGTGACTATTTCCTTAGTATTGAGTATAGTCTTTATTATACTTGAAATATATCAAAAGAAAGGAAAGAATGAAATTAACGTTGAAAAACATTTACCCTTCTTCTTTCACCTCTCATTTCACCTCAGTCAGATAGGAACACCCGCTGAACTTAA-------------------------------------------------------------------------------------------------------------------------------------------------------------------------------------------------------------------------------------------------------------------------------------------------------------
>OTU_1397
ATGCGATAAGTAATGTGAATTGCAGAATTCAGTGAATCATCGAATCTTTGAACGCACATTGCGCCCTAAAGTATTCTTTTGGGCATGCCTGTTCGAGCGTCATTTCAACCCTCAAGCACnGCTTGGCGATGGGGCCTTACACCATGTAAGCCCTGAAATATAGTGGCGGGCCCGCTGTGGTCTCGAGCGTAGTAATACACCTCGCTTAGGGTGCCATGGCGGACCTCTGCCGTTAAACTCCCCACTCCAAAGGTTGACCTCGGATCAGGTAGGAATACCCGCTGAACTTAA-------------------------------------------------------------------------------------------------------------------------------------------------------------------------------------------------------------------------------------------------------------------------
>OTU_1399
GTGCGATAAGCAATGCGAATTGCAGAACCGCGAGTCATCAGATTTTTGAACGCAAGTGGCGGCAACTTCGGTTGTCATGTTTGTTTCAGTGTATCCGGTTAATTACATCAAAGAATTTAATGTGATTGAAGAAATTCTCTCACAAAATATGGAATAATGTCAATGAAGACTCTAAACGAACTAGTCACTAAATGGTGATAATCGTTTATGGATTGGAATTGGTGAATCATTATTCAATAAGAAATTATCCAATTATGATACCTGAAATAAGCAAGAGTACCCGCTGAACTTAA-----------------------------------------------------------------------------------------------------------------------------------------------------------------------------------------------------------------------------------------------------------------------
>OTU_1401
AAATGCGATACGTAATGTGAATTGCAGAATTCAGTGAATCATCGAATCTTTGAACGCACCTTGCGCCCCTTGGTATTCCGAGGGGCACACCCGTTTGAGTGTCGTGAATACTCTCAACCTTCTTGGTTTCTTTGACCACGAAGGCTTGGACTTTGGAGGTTTATCTTGCTGGCCTCTTTTGAAGCCAGCTCCTCCTAAATGAATGGGTGGGGTCCGCTTTGCTGATCCTCGACGTGATAAGCATTTCTTCTACGTCTCAGTGTCAGCTCGGAACCCGCTTTCCAACCGTCTTTGGACAAAGACAATGTTCGAGTTGTAACTCGACCTTACAAACCTTGACCTCAAATCGGGTGAGACTACCCGCTGAACTTAAA--------------------------------------------------------------------------------------------------------------------------------------------------------------------------------------
>OTU_1403
GTGCGAAAAGTGATGCGATTTGCATGCTCTGTGAGTCATCGAATCTTTGAACGCATATGGCACCTGCTAGTTTTACTAGGAGGTATGCCTGTTTGAGAATCGTCTTTTTCATCCTCTTTTATCCATTGAGGGACATGGGTTGTCATCAGTGACTGCCTGGAATGCGGCGTGGTTGTGTTGTGATAAGCACTGATCGACCAATCATTTCTTTTGTCAGCGATCTCAAATCAGGCAGGATGACCCGCTGAACTTAA--------------------------------------------------------------------------------------------------------------------------------------------------------------------------------------------------------------------------------------------------------------------------------------------------------------
>OTU_1405
ATGCGATAAGTAATGTGAATTGCAGAATTCAACGAATCATCGAATCTTTGAACGCATATTGCGCCTATTAGTATTCTAGTAGGCATGCCTGTTCGAGCGTCATTTCAACCCTCAAGTTTTTATAGCTTGGTGCTGGGGCTCTCTGTTGTACTTCGTATTACAGGCCCTGAAAGACATTGGCGAGCTCGCTGTAAACCCGAGCGTAGTAGACTATTCTTTTTCGCTTAGGGGTATATAGTGGGTTTCAGCCGTTAAATACTCTTCTTTTAAAAGTTGACCTCGGATCAGGTAGGAATACCCGCTGAACTTAA-----------------------------------------------------------------------------------------------------------------------------------------------------------------------------------------------------------------------------------------------------
>OTU_1407
ATGCGATACGTAATGTGACCAGCGGCTTTCGTGAACCATCGAGACTTTGAACGCACCTTGCACTCTAGAGCTATTCTCTAGAGTATGTTTGTTTGAGTGTCTGAAAAACCTTACACTATGTGTAGTTGTTGGCCTTGCATTGGCAACAGTGCTCTGCCGAAATCGATCCACCGATGTCTAGTTATACACTTTGACTAATGGTTGTACTCCGATAGACCTCAAATCAAGCAGGACTACCCGCTGAACTTAA------------------------------------------------------------------------------------------------------------------------------------------------------------------------------------------------------------------------------------------------------------------------------------------------------------------
>OTU_1409
ATGCGATAAGTAATGTGAATTGCAGAATTCAGTGAATCATCGAATCTTTGAACGCACATTGCGCCCCTTGGTATTCCGGGGGGCATGCCTGTTCGAGCGTCATTTATACCAACTCCTACCTTAGTGTAGGGTCTTGGGCTTCGCCTTTGGGCGGGCCTTAAAATCAGTGGCGGCGCCATCTGGCTCTAAGCGTAGTACATACTCTCGCTACAGACGTCCGGTGGATGCTGGCCAGCAACCCCCAATTTATCAAGGTTGACCTCGGATCAGGTAGGGATACCCGCTGAACTTAA-----------------------------------------------------------------------------------------------------------------------------------------------------------------------------------------------------------------------------------------------------------------------
>OTU_1411
ATGCGATACGTATCATGAATTGCAGAACTCTGAATGATAAATGTTTGAACGCACATTGCGCCAGCCTTTGGTTGGCATGTCTGTCTGAGAATCTTCAAGTTTTCTCTCTTGAAAAACGCAATTTGCTTTTTTTGAGGCCCTTGACAGCCCTACAAAATGCGGCTAGGCTGTTGAAATTAATGTTACCGTCTCGCAGCCTGAAGGGGGTTGGGTGATTTTGACCACCTCAATTTCACCAAATTCCTTAAATCAGGCTAAAGCATACTTGGTCTCAGATCAGACAGGAGGACCCGCTGAACTTAA-------------------------------------------------------------------------------------------------------------------------------------------------------------------------------------------------------------------------------------------------------------
>OTU_1413
[truncated: 43,083 more chars]
