# Supplementary material for: Sharing of Diverse Mycorrhizal and Root-Endophytic Fungi among Plant Species in an Oak-Dominated Cool–Temperate Forest
Source: PLoS One. 2013 Oct 21;8(10):e78248. doi: 10.1371/journal.pone.0078248 (PMC3824041; doi:10.1371/journal.pone.0078248)
Supplement: Appendix S2 — Fungal OTUs detected from the root samples. (XLSX) [file pone.0078248.s006.xlsx]

## Sheet: OTU
OTU ID	Putative ecotype	Kingdom	Subkingdom	Phylum	Class	Order	Family	Genus	Species	N (root samples)	Number of host species	CLAM (Quercus vs. others)	N (on Quercus spp.)	N (on plants other than Quercus spp.)	CLAM (Quercus vs. subdominant Acer spp.)	N (on Quercus spp.)	N (on subdominant Acer spp.)	CLAM (Acer vs. subordinate plants.)	N (on subordinate plants)	N (on subdominant Acer spp.)	Host preference (d')	P (d')
1	Unknown	Fungi	Dikarya	Ascomycota	Sordariomycetes	Sordariales	Lasiosphaeriaceae			7	5	Too_rare	3	4	Too_rare	3	2	Too_rare	2	2	0.0500519	0.8526
3	Unknown	Fungi	Dikarya	Ascomycota	Leotiomycetes	Helotiales				31	2	Preferring_Others	0	31	Preferring_Acer	0	31	Preferring_Acer	0	31	0.523358	0
5	Ectomycorrhizal	Fungi	Dikarya	Basidiomycota	Agaricomycetes	Cantharellales	Clavulinaceae	Clavulina		1	1	Too_rare	1	0	Too_rare	1	0	n.a.	0	0	0	0.7234
7	Ectomycorrhizal	Fungi	Dikarya	Basidiomycota	Agaricomycetes	Russulales	Russulaceae	Lactarius		5	2	Too_rare	4	1	Too_rare	4	0	Too_rare	1	0	0.0848369	0.5976
9	Unknown	Fungi	Dikarya	Basidiomycota	Agaricomycetes	Agaricales	Bolbitiaceae	Agrocybe	Agrocybe erebia	13	6	Too_rare	2	11	Too_rare	2	8	Too_rare	3	8	0.113927	0.4064
11	Unknown	Fungi	Dikarya	Ascomycota	Leotiomycetes	Helotiales				11	2	Too_rare	10	1	Too_rare	10	0	Too_rare	1	0	0.124095	0.3619
13	Unknown	Fungi	Dikarya	Ascomycota	Leotiomycetes	Helotiales				75	13	Common_on_both	49	26	Preferring_Quercus_sp	49	4	Common_on_both	22	4	0.102639	0.0281
15	Unknown	Fungi	Dikarya	Ascomycota						31	4	Preferring_Others	0	31	Preferring_Acer	0	29	Preferring_Acer	2	29	0.444449	0
17	Unknown	Fungi	Dikarya	Ascomycota						16	8	Too_rare	0	16	Too_rare	0	6	Too_rare	10	6	0.241924	0.0201
21	Unknown	Fungi	Dikarya	Ascomycota	Sordariomycetes	Hypocreales	Hypocreaceae	Hypocrea		3	2	Too_rare	1	2	Too_rare	1	2	Too_rare	0	2	0.0912741	0.5627
23	Unknown	Fungi	Dikarya	Ascomycota	Leotiomycetes	Helotiales	Hyaloscyphaceae	Lachnum		38	10	Common_on_both	22	16	Common_on_both	22	3	Too_rare	13	3	0.106577	0.1898
25	Unknown	Fungi	Dikarya	Basidiomycota	Agaricomycetes	Agaricales	Tricholomataceae	Mycena		9	5	Too_rare	4	5	Too_rare	4	3	Too_rare	2	3	0.0379543	0.9393
29	Unknown	Fungi	Dikarya	Ascomycota	Leotiomycetes	Helotiales				1	1	Too_rare	1	0	Too_rare	1	0	n.a.	0	0	0	0.732
31	Unknown	Fungi	Dikarya	Ascomycota	Orbiliomycetes	Orbiliales	Orbiliaceae			1	1	Too_rare	1	0	Too_rare	1	0	n.a.	0	0	0	0.7369
35	Ectomycorrhizal	Fungi	Dikarya	Basidiomycota	Agaricomycetes	Russulales	Russulaceae	Russula	Russula nigricans	2	2	Too_rare	1	1	Too_rare	1	0	Too_rare	1	0	0.0311751	0.6914
41	Ectomycorrhizal	Fungi	Dikarya	Basidiomycota	Agaricomycetes	Thelephorales	Thelephoraceae	Tomentella		2	2	Too_rare	1	1	Too_rare	1	0	Too_rare	1	0	0.101781	0.5486
43	Unknown	Fungi	Dikarya	Basidiomycota						1	1	Too_rare	0	1	n.a.	0	0	Too_rare	1	0	0.380881	0.1701
45	Unknown	Fungi	Dikarya	Ascomycota						3	1	Too_rare	0	3	Too_rare	0	3	Too_rare	0	3	0.279649	0.1855
47	Unknown	Fungi	Dikarya	Ascomycota						2	2	Too_rare	0	2	n.a.	0	0	Too_rare	2	0	0.283607	0.2104
61	Unknown	Fungi	Dikarya	Basidiomycota						1	1	Too_rare	1	0	Too_rare	1	0	n.a.	0	0	0	0.7253
67	Arbuscular-mycorrhizal	Fungi		Glomeromycota	Glomeromycetes	Glomerales	Glomeraceae			1	1	Too_rare	0	1	n.a.	0	0	Too_rare	1	0	0.426697	0.1347
69	Arbuscular-mycorrhizal	Fungi		Glomeromycota	Glomeromycetes	Glomerales	Glomeraceae	Rhizophagus		44	13	Preferring_Others	2	42	Too_rare	2	9	Common_on_both	33	9	0.20263	0.0003
71	Unknown	Fungi	Dikarya	Ascomycota	Eurotiomycetes	Chaetothyriales	Herpotrichiellaceae	Exophiala		2	1	Too_rare	0	2	n.a.	0	0	Too_rare	2	0	0.295469	0.2
73	Unknown	Fungi	Dikarya	Ascomycota	Sordariomycetes	Magnaporthales	Magnaporthaceae	Phialophora		2	1	Too_rare	0	2	n.a.	0	0	Too_rare	2	0	0.604593	0.0252
75	Ectomycorrhizal	Fungi	Dikarya	Basidiomycota	Agaricomycetes	Agaricales		Inocybe		1	1	Too_rare	0	1	n.a.	0	0	Too_rare	1	0	0.264625	0.3009
83	Ectomycorrhizal	Fungi	Dikarya	Basidiomycota	Agaricomycetes	Sebacinales	Sebacinaceae	Sebacina		1	1	Too_rare	0	1	n.a.	0	0	Too_rare	1	0	0.426697	0.1325
91	Ectomycorrhizal	Fungi	Dikarya	Basidiomycota	Agaricomycetes	Agaricales	Amanitaceae	Amanita		1	1	Too_rare	0	1	n.a.	0	0	Too_rare	1	0	0.426697	0.1257
93	Unknown	Fungi	Dikarya	Ascomycota	Geoglossomycetes	Geoglossales	Geoglossaceae	Geoglossum		1	1	Too_rare	0	1	Too_rare	0	1	Too_rare	0	1	0.216249	0.4482
97	Ectomycorrhizal	Fungi	Dikarya	Basidiomycota	Agaricomycetes	Agaricales	Cortinariaceae	Cortinarius		1	1	Too_rare	1	0	Too_rare	1	0	n.a.	0	0	0	0.725
103	Ectomycorrhizal	Fungi	Dikarya	Basidiomycota	Agaricomycetes	Sebacinales	Sebacinaceae	Sebacina		3	2	Too_rare	1	2	Too_rare	1	0	Too_rare	2	0	0.122444	0.4946
111	Unknown	Fungi	Dikarya	Basidiomycota	Agaricomycetes	Agaricales	Tricholomataceae			1	1	Too_rare	0	1	Too_rare	0	1	Too_rare	0	1	0.225639	0.4135
113	Arbuscular-mycorrhizal	Fungi		Glomeromycota	Archaeosporomycetes	Archaeosporales				13	5	Too_rare	1	12	Too_rare	1	1	Too_rare	11	1	0.232316	0.0467
115	Ectomycorrhizal	Fungi	Dikarya	Basidiomycota	Agaricomycetes	Agaricales		Inocybe		2	2	Too_rare	1	1	Too_rare	1	0	Too_rare	1	0	0.23279	0.321
119	Ectomycorrhizal	Fungi	Dikarya	Basidiomycota	Agaricomycetes	Cantharellales	Clavulinaceae	Clavulina		3	3	Too_rare	1	2	Too_rare	1	1	Too_rare	1	1	0.098163	0.5446
125	Unknown	Fungi	Dikarya	Ascomycota						2	2	Too_rare	0	2	Too_rare	0	1	Too_rare	1	1	0.222509	0.353
127	Unknown	Fungi	Dikarya	Ascomycota	Sordariomycetes	Chaetosphaeriales	Chaetosphaeriaceae	Chloridium	Chloridium virescens	1	1	Too_rare	0	1	Too_rare	0	1	Too_rare	0	1	0.225639	0.4151
131	Unknown	Fungi	Dikarya	Basidiomycota	Agaricomycetes					1	1	Too_rare	0	1	n.a.	0	0	Too_rare	1	0	0.391095	0.1647
135	Ectomycorrhizal	Fungi	Dikarya	Ascomycota	Pezizomycetes	Pezizales	Tuberaceae	Tuber	Tuber sp. 18 KA-2010	6	4	Too_rare	3	3	Too_rare	3	0	Too_rare	3	0	0.189575	0.2328
137	Unknown	Fungi	Dikarya	Ascomycota	Sordariomycetes	Hypocreales	Cordycipitaceae	Lecanicillium		1	1	Too_rare	0	1	n.a.	0	0	Too_rare	1	0	0.492868	0.0842
141	Unknown	Fungi	Dikarya	Ascomycota	Geoglossomycetes	Geoglossales	Geoglossaceae	Geoglossum		1	1	Too_rare	0	1	n.a.	0	0	Too_rare	1	0	0.380881	0.1777
149	Unknown	Fungi	Dikarya	Ascomycota						2	2	Too_rare	1	1	Too_rare	1	0	Too_rare	1	0	0.158599	0.459
153	Unknown	Fungi	Dikarya	Ascomycota						1	1	Too_rare	0	1	Too_rare	0	1	Too_rare	0	1	0.216249	0.4565
155	Unknown	Fungi	Dikarya	Ascomycota						2	2	Too_rare	0	2	Too_rare	0	1	Too_rare	1	1	0.247626	0.2885
157	Unknown	Fungi	Dikarya	Ascomycota	Eurotiomycetes					3	3	Too_rare	1	2	Too_rare	1	1	Too_rare	1	1	0.0915166	0.5669
161	Arbuscular-mycorrhizal	Fungi		Glomeromycota	Glomeromycetes	Glomerales	Glomeraceae	Rhizophagus	Rhizophagus intraradices	1	1	Too_rare	0	1	n.a.	0	0	Too_rare	1	0	0.653219	0.0344
163	Ectomycorrhizal	Fungi	Dikarya	Basidiomycota	Agaricomycetes	Russulales	Russulaceae	Russula		1	1	Too_rare	1	0	Too_rare	1	0	n.a.	0	0	0	0.7222
167	Ectomycorrhizal	Fungi	Dikarya	Basidiomycota	Agaricomycetes	Agaricales	Cortinariaceae	Cortinarius		2	2	Too_rare	1	1	Too_rare	1	1	Too_rare	0	1	0.00941004	0.7788
169	Unknown	Fungi	Dikarya	Basidiomycota	Agaricomycetes	Atheliales	Atheliaceae			3	3	Too_rare	0	3	n.a.	0	0	Too_rare	3	0	0.265632	0.2028
171	Unknown	Fungi	Dikarya	Basidiomycota	Agaricomycetes	Agaricales	Entolomataceae	Clitopilus		2	2	Too_rare	0	2	n.a.	0	0	Too_rare	2	0	0.627458	0.0237
173	Ectomycorrhizal	Fungi	Dikarya	Ascomycota	Pezizomycetes	Pezizales	Pezizaceae	Pachyphloeus		1	1	Too_rare	1	0	Too_rare	1	0	n.a.	0	0	0	0.7111
177	Unknown	Fungi	Dikarya	Basidiomycota		Erythrobasidiales		Rhodotorula		1	1	Too_rare	0	1	Too_rare	0	1	Too_rare	0	1	0.216249	0.4459
179	Ectomycorrhizal	Fungi	Dikarya	Basidiomycota	Agaricomycetes	Thelephorales	Thelephoraceae	Tomentella		8	4	Too_rare	4	4	Too_rare	4	1	Too_rare	3	1	0.168572	0.2307
181	Ectomycorrhizal	Fungi	Dikarya	Basidiomycota	Agaricomycetes	Atheliales	Atheliaceae	Amphinema	Amphinema byssoides	1	1	Too_rare	0	1	n.a.	0	0	Too_rare	1	0	0.391095	0.1655
183	Unknown	Fungi	Dikarya	Ascomycota	Leotiomycetes	Helotiales				1	1	Too_rare	0	1	Too_rare	0	1	Too_rare	0	1	0.216249	0.45
189	Unknown	Fungi	Dikarya	Basidiomycota	Agaricomycetes					1	1	Too_rare	0	1	n.a.	0	0	Too_rare	1	0	0.602544	0.0425
191	Ectomycorrhizal	Fungi	Dikarya	Basidiomycota	Agaricomycetes	Russulales	Russulaceae	Lactarius	Lactarius quietus	120	14	Preferring_Quercus	99	21	Preferring_Quercus_sp	99	4	Common_on_both	17	4	0.168944	0
197	Ectomycorrhizal	Fungi	Dikarya	Basidiomycota	Agaricomycetes	Sebacinales	Sebacinaceae	Sebacina		2	2	Too_rare	1	1	Too_rare	1	0	Too_rare	1	0	0.158599	0.47
199	Ectomycorrhizal	Fungi	Dikarya	Basidiomycota	Agaricomycetes	Russulales	Russulaceae	Russula		2	2	Too_rare	0	2	n.a.	0	0	Too_rare	2	0	0.354213	0.155
201	Ectomycorrhizal	Fungi	Dikarya	Basidiomycota	Agaricomycetes	Russulales	Russulaceae	Russula		15	7	Too_rare	6	9	Too_rare	6	5	Too_rare	4	5	0.0917981	0.5723
203	Unknown	Fungi	Dikarya	Ascomycota	Sordariomycetes	Diaporthales	Melanconidaceae	Dicarpella		1	1	Too_rare	1	0	Too_rare	1	0	n.a.	0	0	0	0.7292
209	Unknown	Fungi	Dikarya	Ascomycota						5	3	Too_rare	1	4	Too_rare	1	3	Too_rare	1	3	0.142387	0.388
211	Unknown	Fungi	Dikarya	Basidiomycota	Agaricomycetes	Agaricales	Tricholomataceae			4	3	Too_rare	2	2	Too_rare	2	0	Too_rare	2	0	0.0868169	0.5895
225	Arbuscular-mycorrhizal	Fungi		Glomeromycota	Glomeromycetes	Glomerales	Glomeraceae	Glomus		2	2	Too_rare	0	2	n.a.	0	0	Too_rare	2	0	0.395854	0.121
227	Unknown	Fungi	Dikarya	Ascomycota						1	1	Too_rare	0	1	Too_rare	0	1	Too_rare	0	1	0.225639	0.4182
229	Unknown	Fungi	Dikarya	Ascomycota						2	2	Too_rare	0	2	Too_rare	0	1	Too_rare	1	1	0.261842	0.2529
233	Unknown	Fungi	Dikarya	Ascomycota						6	5	Too_rare	2	4	Too_rare	2	2	Too_rare	2	2	0.0370758	0.8775
237	Unknown	Fungi	Dikarya	Basidiomycota	Agaricomycetes	Auriculariales	Auriculariaceae	Auricularia	Auricularia polytricha	1	1	Too_rare	1	0	Too_rare	1	0	n.a.	0	0	0	0.7231
239	Arbuscular-mycorrhizal	Fungi		Glomeromycota	Glomeromycetes	Glomerales	Glomeraceae	Glomus		2	1	Too_rare	0	2	n.a.	0	0	Too_rare	2	0	0.295469	0.1899
247	Arbuscular-mycorrhizal	Fungi		Glomeromycota	Glomeromycetes	Glomerales	Glomeraceae	Glomus		5	2	Too_rare	0	5	n.a.	0	0	Too_rare	5	0	0.273036	0.1338
251	Unknown	Fungi	Dikarya	Ascomycota	Sordariomycetes					2	2	Too_rare	0	2	n.a.	0	0	Too_rare	2	0	0.550416	0.0422
257	Ectomycorrhizal	Fungi	Dikarya	Basidiomycota	Agaricomycetes	Thelephorales	Thelephoraceae	Tomentella		2	1	Too_rare	2	0	Too_rare	2	0	n.a.	0	0	0	0.8161
259	Unknown	Fungi	Dikarya	Ascomycota	Leotiomycetes	Helotiales	Helotiaceae			2	2	Too_rare	1	1	Too_rare	1	1	Too_rare	0	1	0.00941004	0.7829
261	Unknown	Fungi	Dikarya	Basidiomycota	Tremellomycetes	Tremellales		Cryptococcus	Cryptococcus podzolicus	2	2	Too_rare	1	1	Too_rare	1	1	Too_rare	0	1	0.00416824	0.7969
269	Ectomycorrhizal	Fungi	Dikarya	Basidiomycota	Agaricomycetes	Russulales	Russulaceae	Russula		29	10	Common_on_both	13	16	Too_rare	13	4	Too_rare	12	4	0.096267	0.3883
271	Unknown	Fungi	Dikarya							2	2	Too_rare	1	1	Too_rare	1	0	Too_rare	1	0	0.219829	0.3674
277	Ectomycorrhizal	Fungi	Dikarya	Basidiomycota	Agaricomycetes	Sebacinales	Sebacinaceae	Sebacina		1	1	Too_rare	1	0	Too_rare	1	0	n.a.	0	0	0	0.7156
281	Ectomycorrhizal	Fungi	Dikarya	Basidiomycota	Agaricomycetes	Sebacinales	Sebacinaceae	Sebacina		2	2	Too_rare	0	2	Too_rare	0	1	Too_rare	1	1	0.151903	0.4747
285	Unknown	Fungi	Dikarya	Ascomycota						5	5	Too_rare	0	5	Too_rare	0	1	Too_rare	4	1	0.163262	0.3311
289	Unknown	Fungi	Dikarya	Ascomycota	Leotiomycetes		Rhytismataceae			1	1	Too_rare	1	0	Too_rare	1	0	n.a.	0	0	0	0.7234
291	Ectomycorrhizal	Fungi	Dikarya	Basidiomycota	Agaricomycetes	Russulales	Russulaceae	Russula		26	8	Common_on_both	13	13	Too_rare	13	4	Too_rare	9	4	0.0668458	0.7659
295	Unknown	Fungi	Dikarya	Basidiomycota	Agaricomycetes	Agaricales	Tricholomataceae			1	1	Too_rare	0	1	n.a.	0	0	Too_rare	1	0	0.26577	0.3026
299	Ectomycorrhizal	Fungi	Dikarya	Basidiomycota	Agaricomycetes	Boletales	Astraeaceae	Astraeus		6	6	Too_rare	1	5	Too_rare	1	2	Too_rare	3	2	0.120152	0.4446
303	Arbuscular-mycorrhizal	Fungi		Glomeromycota	Glomeromycetes	Glomerales	Glomeraceae	Glomus		2	2	Too_rare	0	2	n.a.	0	0	Too_rare	2	0	0.531175	0.0442
305	Unknown	Fungi	Dikarya	Ascomycota						2	2	Too_rare	1	1	Too_rare	1	1	Too_rare	0	1	0.00941004	0.7854
307	Ectomycorrhizal	Fungi	Dikarya	Basidiomycota	Agaricomycetes	Agaricales	Tricholomataceae	Laccaria		8	4	Too_rare	4	4	Too_rare	4	2	Too_rare	2	2	0.0799386	0.6787
311	Unknown	Fungi	Dikarya	Basidiomycota	Agaricomycetes					1	1	Too_rare	0	1	Too_rare	0	1	Too_rare	0	1	0.225639	0.4218
313	Arbuscular-mycorrhizal	Fungi		Glomeromycota	Glomeromycetes	Glomerales	Glomeraceae	Glomus		26	10	Preferring_Others	1	25	Too_rare	1	4	Common_on_both	21	4	0.205536	0.0069
319	Ectomycorrhizal	Fungi	Dikarya	Basidiomycota	Agaricomycetes	Russulales	Russulaceae	Lactarius	Lactarius hygrophoroides	3	3	Too_rare	1	2	Too_rare	1	0	Too_rare	2	0	0.323459	0.1441
325	Ectomycorrhizal	Fungi	Dikarya	Basidiomycota	Agaricomycetes	Thelephorales	Thelephoraceae			1	1	Too_rare	1	0	Too_rare	1	0	n.a.	0	0	0	0.7271
327	Ectomycorrhizal	Fungi	Dikarya	Basidiomycota	Agaricomycetes	Atheliales	Atheliaceae	Amphinema		1	1	Too_rare	0	1	n.a.	0	0	Too_rare	1	0	0.452161	0.1186
329	Unknown	Fungi	Dikarya	Ascomycota						2	2	Too_rare	0	2	n.a.	0	0	Too_rare	2	0	0.306972	0.1864
333	Unknown	Fungi	Dikarya	Ascomycota	Eurotiomycetes	Chaetothyriales	Herpotrichiellaceae	Rhinocladiella	Rhinocladiella sp. YH-2009a	1	1	Too_rare	0	1	n.a.	0	0	Too_rare	1	0	0.391095	0.1644
335	Arbuscular-mycorrhizal	Fungi		Glomeromycota	Glomeromycetes	Glomerales	Glomeraceae			20	8	Preferring_Others	0	20	Too_rare	0	2	Too_rare	18	2	0.279151	0.0041
337	Unknown	Fungi	Dikarya	Ascomycota	Sordariomycetes					42	12	Common_on_both	12	30	Common_on_both	12	16	Common_on_both	14	16	0.111859	0.1161
339	Unknown	Fungi								1	1	Too_rare	1	0	Too_rare	1	0	n.a.	0	0	0	0.7315
341	Unknown	Fungi	Dikarya	Ascomycota						1	1	Too_rare	0	1	n.a.	0	0	Too_rare	1	0	0.26577	0.3102
345	Ectomycorrhizal	Fungi	Dikarya	Ascomycota	Dothideomycetes			Cenococcum		3	2	Too_rare	2	1	Too_rare	2	1	Too_rare	0	1	0	0.8863
349	Arbuscular-mycorrhizal	Fungi		Glomeromycota	Glomeromycetes	Diversisporales				1	1	Too_rare	0	1	Too_rare	0	1	Too_rare	0	1	0.216249	0.4506
351	Unknown	Fungi	Dikarya	Ascomycota	Sordariomycetes	Hypocreales				1	1	Too_rare	0	1	n.a.	0	0	Too_rare	1	0	0.26577	0.3051
353	Ectomycorrhizal	Fungi	Dikarya	Basidiomycota	Agaricomycetes	Agaricales	Tricholomataceae	Tricholoma		3	1	Too_rare	0	3	n.a.	0	0	Too_rare	3	0	0.483355	0.0465
355	Unknown	Fungi	Dikarya	Ascomycota	Leotiomycetes	Helotiales				43	8	Common_on_both	32	11	Common_on_both	32	3	Too_rare	8	3	0.125601	0.0599
357	Ectomycorrhizal	Fungi	Dikarya	Basidiomycota	Agaricomycetes	Russulales	Russulaceae	Russula		35	10	Common_on_both	16	19	Common_on_both	16	6	Common_on_both	13	6	0.0614083	0.7681
361	Unknown	Fungi	Dikarya	Basidiomycota	Agaricomycetes	Agaricales				7	4	Too_rare	1	6	Too_rare	1	4	Too_rare	2	4	0.21479	0.1649
363	Ectomycorrhizal	Fungi	Dikarya	Basidiomycota	Agaricomycetes	Thelephorales	Thelephoraceae	Tomentella		4	3	Too_rare	2	2	Too_rare	2	0	Too_rare	2	0	0.112233	0.5018
377	Ectomycorrhizal	Fungi	Dikarya	Basidiomycota	Agaricomycetes	Thelephorales	Thelephoraceae	Tomentella		1	1	Too_rare	0	1	Too_rare	0	1	Too_rare	0	1	0.216249	0.4462
379	Unknown	Fungi	Dikarya	Ascomycota	Leotiomycetes	Helotiales				120	19	Common_on_both	27	93	Common_on_both	27	19	Common_on_both	74	19	0.0853722	0.0142
381	Ectomycorrhizal	Fungi	Dikarya	Basidiomycota	Agaricomycetes	Agaricales	Cortinariaceae	Cortinarius		1	1	Too_rare	1	0	Too_rare	1	0	n.a.	0	0	0	0.7227
395	Unknown	Fungi	Dikarya	Ascomycota						1	1	Too_rare	0	1	n.a.	0	0	Too_rare	1	0	0.492868	0.0874
401	Unknown	Fungi	Dikarya	Ascomycota	Sordariomycetes	Hypocreales	Nectriaceae	Cylindrium		2	2	Too_rare	0	2	n.a.	0	0	Too_rare	2	0	0.597468	0.0284
419	Unknown	Fungi	Dikarya							1	1	Too_rare	0	1	n.a.	0	0	Too_rare	1	0	0.527778	0.0709
421	Unknown	Fungi	Dikarya	Ascomycota	Leotiomycetes	Helotiales		Acephala		1	1	Too_rare	0	1	n.a.	0	0	Too_rare	1	0	0.541479	0.0638
423	Arbuscular-mycorrhizal	Fungi		Glomeromycota	Glomeromycetes	Glomerales	Glomeraceae			13	6	Too_rare	0	13	Too_rare	0	2	Too_rare	11	2	0.314579	0.0141
447	Unknown	Fungi	Dikarya	Ascomycota	Leotiomycetes	Helotiales	Hyaloscyphaceae			44	6	Preferring_Quercus	38	6	Preferring_Quercus_sp	38	2	Too_rare	4	2	0.159531	0.0068
451	Ectomycorrhizal	Fungi	Dikarya	Basidiomycota	Agaricomycetes	Thelephorales	Thelephoraceae			2	2	Too_rare	1	1	Too_rare	1	0	Too_rare	1	0	0.178088	0.4322
453	Ectomycorrhizal	Fungi	Dikarya	Basidiomycota	Agaricomycetes	Russulales	Russulaceae	Russula		4	2	Too_rare	3	1	Too_rare	3	0	Too_rare	1	0	0.158994	0.3843
459	Unknown	Fungi	Dikarya	Basidiomycota	Agaricomycetes	Agaricales				6	3	Too_rare	2	4	Too_rare	2	3	Too_rare	1	3	0.166748	0.2936
461	Unknown	Fungi	Dikarya	Ascomycota				Leptodontidium	Leptodontidium orchidicola	28	15	Preferring_Others	2	26	Too_rare	2	2	Common_on_both	24	2	0.225386	0.0023
463	Ectomycorrhizal	Fungi	Dikarya	Basidiomycota	Agaricomycetes	Boletales	Boletaceae	Xerocomus	Xerocomus subtomentosus	5	1	Too_rare	5	0	Too_rare	5	0	n.a.	0	0	0.0726254	0.6643
469	Unknown	Fungi	Dikarya	Ascomycota	Leotiomycetes	Helotiales				3	2	Too_rare	2	1	Too_rare	2	0	Too_rare	1	0	0.0192315	0.8073
471	Unknown	Fungi	Dikarya	Basidiomycota	Agaricomycetes	Agaricales	Tricholomataceae			4	1	Too_rare	4	0	Too_rare	4	0	n.a.	0	0	0.0550742	0.7143
473	Ectomycorrhizal	Fungi	Dikarya	Basidiomycota	Agaricomycetes	Russulales	Russulaceae	Russula		2	2	Too_rare	1	1	Too_rare	1	1	Too_rare	0	1	0.00416824	0.7977
475	Arbuscular-mycorrhizal	Fungi		Glomeromycota	Glomeromycetes	Glomerales	Glomeraceae	Glomus		14	7	Too_rare	2	12	Too_rare	2	3	Too_rare	9	3	0.15061	0.185
477	Unknown	Fungi	Dikarya	Ascomycota	Eurotiomycetes	Chaetothyriales	Herpotrichiellaceae	Capronia		7	6	Too_rare	1	6	Too_rare	1	1	Too_rare	5	1	0.179638	0.2256
479	Ectomycorrhizal	Fungi	Dikarya	Basidiomycota	Agaricomycetes	Russulales	Russulaceae	Russula		3	1	Too_rare	3	0	Too_rare	3	0	n.a.	0	0	0.0277043	0.767
481	Unknown	Fungi	Dikarya	Ascomycota						2	1	Too_rare	2	0	Too_rare	2	0	n.a.	0	0	0	0.8177
483	Unknown	Fungi	Dikarya	Ascomycota	Leotiomycetes	Helotiales	Dermateaceae	Scleropezicula		5	3	Too_rare	3	2	Too_rare	3	0	Too_rare	2	0	0.0272893	0.8745
485	Unknown	Fungi	Dikarya	Ascomycota	Sordariomycetes	Hypocreales	Hypocreaceae			5	2	Too_rare	4	1	Too_rare	4	0	Too_rare	1	0	0.133571	0.4167
489	Ectomycorrhizal	Fungi	Dikarya	Basidiomycota	Agaricomycetes	Russulales	Russulaceae	Russula		22	9	Common_on_both	13	9	Too_rare	13	2	Too_rare	7	2	0.076913	0.6755
493	Unknown	Fungi	Dikarya	Ascomycota	Leotiomycetes	Helotiales	Dermateaceae			2	2	Too_rare	1	1	Too_rare	1	0	Too_rare	1	0	0.203504	0.3924
495	Unknown	Fungi	Dikarya	Ascomycota	Eurotiomycetes	Chaetothyriales	Herpotrichiellaceae	Cladophialophora		2	1	Too_rare	2	0	Too_rare	2	0	n.a.	0	0	0	0.8214
497	Unknown	Fungi	Dikarya	Ascomycota	Sordariomycetes	Xylariales				9	3	Too_rare	7	2	Too_rare	7	0	Too_rare	2	0	0.131162	0.3542
499	Unknown	Fungi	Dikarya	Basidiomycota	Agaricomycetes	Agaricales	Physalacriaceae	Armillaria		1	1	Too_rare	1	0	Too_rare	1	0	n.a.	0	0	0	0.725
501	Unknown	Fungi	Dikarya	Ascomycota						20	8	Common_on_both	9	11	Too_rare	9	3	Too_rare	8	3	0.0703894	0.7594
503	Unknown	Fungi	Dikarya	Basidiomycota	Agaricomycetes	Agaricales				1	1	Too_rare	1	0	Too_rare	1	0	n.a.	0	0	0	0.7285
505	Unknown	Fungi	Dikarya	Ascomycota						2	1	Too_rare	2	0	Too_rare	2	0	n.a.	0	0	0	0.8223
507	Ectomycorrhizal	Fungi	Dikarya	Ascomycota	Pezizomycetes	Pezizales	Pezizaceae	Pachyphloeus	Pachyphloeus sp. 9 RH-2012	1	1	Too_rare	1	0	Too_rare	1	0	n.a.	0	0	0	0.736
513	Unknown	Fungi	Dikarya	Ascomycota				Tetracladium		3	2	Too_rare	0	3	n.a.	0	0	Too_rare	3	0	0.356445	0.1176
515	Ectomycorrhizal	Fungi	Dikarya	Basidiomycota	Agaricomycetes	Sebacinales	Sebacinaceae	Sebacina		4	3	Too_rare	2	2	Too_rare	2	2	Too_rare	0	2	0	0.928
517	Unknown	Fungi	Dikarya	Basidiomycota	Agaricomycetes	Atheliales	Atheliaceae			1	1	Too_rare	0	1	Too_rare	0	1	Too_rare	0	1	0.225639	0.4176
519	Unknown	Fungi	Dikarya	Basidiomycota	Tremellomycetes	Tremellales		Trichosporon		5	4	Too_rare	0	5	Too_rare	0	3	Too_rare	2	3	0.209141	0.2323
521	Unknown	Fungi	Dikarya	Basidiomycota	Agaricomycetes	Sebacinales	Sebacinaceae			2	2	Too_rare	1	1	Too_rare	1	1	Too_rare	0	1	0.00416824	0.8023
523	Ectomycorrhizal	Fungi	Dikarya	Basidiomycota	Agaricomycetes	Thelephorales	Thelephoraceae	Tomentella		13	5	Too_rare	4	9	Too_rare	4	4	Too_rare	5	4	0.0999734	0.5145
525	Unknown	Fungi	Dikarya	Ascomycota	Leotiomycetes	Helotiales	Helotiaceae			101	19	Common_on_both	17	84	Common_on_both	17	12	Common_on_both	72	12	0.134168	0.0001
527	Ectomycorrhizal	Fungi	Dikarya	Basidiomycota	Agaricomycetes	Thelephorales	Thelephoraceae	Tomentella		6	3	Too_rare	4	2	Too_rare	4	0	Too_rare	2	0	0.160889	0.3051
529	Unknown	Fungi	Dikarya	Ascomycota	Sordariomycetes					4	4	Too_rare	0	4	Too_rare	0	1	Too_rare	3	1	0.346864	0.0948
531	Ectomycorrhizal	Fungi	Dikarya	Basidiomycota	Agaricomycetes	Sebacinales	Sebacinaceae	Sebacina		6	4	Too_rare	3	3	Too_rare	3	1	Too_rare	2	1	0.145862	0.353
533	Ectomycorrhizal	Fungi	Dikarya	Basidiomycota	Agaricomycetes	Thelephorales	Thelephoraceae	Tomentella		2	2	Too_rare	1	1	Too_rare	1	0	Too_rare	1	0	0.121657	0.5168
535	Ectomycorrhizal	Fungi	Dikarya	Basidiomycota	Agaricomycetes	Cantharellales	Clavulinaceae	Clavulina		18	9	Common_on_both	7	11	Too_rare	7	2	Too_rare	9	2	0.0741823	0.7247
539	Arbuscular-mycorrhizal	Fungi		Glomeromycota	Glomeromycetes	Glomerales	Glomeraceae			2	2	Too_rare	0	2	Too_rare	0	1	Too_rare	1	1	0.252288	0.2814
541	Ectomycorrhizal	Fungi	Dikarya	Basidiomycota	Agaricomycetes	Sebacinales	Sebacinaceae	Sebacina		4	2	Too_rare	3	1	Too_rare	3	1	Too_rare	0	1	0.0212991	0.8537
543	Ectomycorrhizal	Fungi	Dikarya	Basidiomycota	Agaricomycetes	Cantharellales	Cantharellaceae	Craterellus		1	1	Too_rare	0	1	n.a.	0	0	Too_rare	1	0	0.730152	0.0146
545	Unknown	Fungi	Dikarya	Ascomycota	Leotiomycetes	Helotiales	Dermateaceae	Scleropezicula		1	1	Too_rare	1	0	Too_rare	1	0	n.a.	0	0	0	0.7297
547	Unknown	Fungi	Dikarya	Ascomycota						2	1	Too_rare	2	0	Too_rare	2	0	n.a.	0	0	0	0.816
549	Unknown	Fungi	Dikarya	Ascomycota	Leotiomycetes					18	4	Common_on_both	15	3	Too_rare	15	1	Too_rare	2	1	0.0967381	0.4977
553	Unknown	Fungi	Dikarya	Ascomycota	Leotiomycetes	Helotiales				1	1	Too_rare	0	1	n.a.	0	0	Too_rare	1	0	0.26577	0.2988
555	Unknown	Fungi		Chytridiomycota	Chytridiomycetes	Chytridiales	Synchytriaceae	Synchytrium		1	1	Too_rare	0	1	n.a.	0	0	Too_rare	1	0	0.380881	0.1702
557	Unknown	Fungi	Dikarya	Basidiomycota	Agaricomycetes	Agaricales	Tricholomataceae	Mycena		3	3	Too_rare	1	2	Too_rare	1	1	Too_rare	1	1	0.0668349	0.6461
559	Unknown	Fungi	Dikarya	Basidiomycota	Agaricomycetes	Trechisporales				3	3	Too_rare	1	2	Too_rare	1	0	Too_rare	2	0	0.0895884	0.5724
563	Unknown	Fungi	Dikarya	Basidiomycota	Agaricomycetes	Agaricales	Tricholomataceae	Mycena		14	4	Too_rare	6	8	Too_rare	6	7	Too_rare	1	7	0.0945979	0.5562
565	Unknown	Fungi	Dikarya	Basidiomycota	Agaricomycetes	Agaricales	Tricholomataceae	Mycena		22	8	Common_on_both	10	12	Common_on_both	10	7	Too_rare	5	7	0.0821604	0.614
571	Arbuscular-mycorrhizal	Fungi		Glomeromycota	Glomeromycetes	Glomerales	Glomeraceae			1	1	Too_rare	0	1	n.a.	0	0	Too_rare	1	0	0.653219	0.0302
573	Unknown	Fungi	Dikarya	Ascomycota	Eurotiomycetes	Chaetothyriales	Herpotrichiellaceae	Cladophialophora		3	3	Too_rare	0	3	n.a.	0	0	Too_rare	3	0	0.289147	0.1665
575	Unknown	Fungi	Dikarya	Basidiomycota	Agaricomycetes	Agaricales	Tricholomataceae	Mycena		2	2	Too_rare	0	2	Too_rare	0	1	Too_rare	1	1	0.157145	0.4689
577	Unknown	Fungi	Dikarya	Ascomycota	Leotiomycetes	Helotiales	Dermateaceae			9	3	Too_rare	4	5	Too_rare	4	4	Too_rare	1	4	0.132125	0.3544
579	Arbuscular-mycorrhizal	Fungi		Glomeromycota	Archaeosporomycetes	Archaeosporales				4	3	Too_rare	0	4	n.a.	0	0	Too_rare	4	0	0.323775	0.1077
581	Arbuscular-mycorrhizal	Fungi		Glomeromycota	Glomeromycetes	Glomerales	Glomeraceae			1	1	Too_rare	0	1	n.a.	0	0	Too_rare	1	0	0.653219	0.0287
583	Unknown	Fungi	Dikarya	Ascomycota						3	1	Too_rare	3	0	Too_rare	3	0	n.a.	0	0	0.0277043	0.7673
587	Unknown	Fungi	Dikarya	Ascomycota						1	1	Too_rare	1	0	Too_rare	1	0	n.a.	0	0	0	0.7254
589	Ectomycorrhizal	Fungi	Dikarya	Basidiomycota	Agaricomycetes	Thelephorales	Thelephoraceae	Tomentella		1	1	Too_rare	1	0	Too_rare	1	0	n.a.	0	0	0	0.7221
591	Unknown	Fungi	Dikarya	Basidiomycota	Agaricomycetes					2	2	Too_rare	1	1	Too_rare	1	1	Too_rare	0	1	0.00416824	0.797
595	Ectomycorrhizal	Fungi	Dikarya	Basidiomycota	Agaricomycetes	Thelephorales	Thelephoraceae			1	1	Too_rare	1	0	Too_rare	1	0	n.a.	0	0	0	0.7241
597	Unknown	Fungi				Mortierellales	Mortierellaceae	Mortierella		1	1	Too_rare	0	1	n.a.	0	0	Too_rare	1	0	0.26577	0.3091
601	Unknown	Fungi	Dikarya	Ascomycota	Leotiomycetes	Helotiales				3	3	Too_rare	0	3	n.a.	0	0	Too_rare	3	0	0.251776	0.2288
603	Ectomycorrhizal	Fungi	Dikarya	Basidiomycota	Agaricomycetes	Atheliales	Atheliaceae	Piloderma		1	1	Too_rare	1	0	Too_rare	1	0	n.a.	0	0	0	0.7319
605	Ectomycorrhizal	Fungi	Dikarya	Basidiomycota	Agaricomycetes	Sebacinales	Sebacinaceae	Sebacina		1	1	Too_rare	0	1	n.a.	0	0	Too_rare	1	0	0.26577	0.304
609	Unknown	Fungi	Dikarya	Ascomycota						1	1	Too_rare	0	1	Too_rare	0	1	Too_rare	0	1	0.216249	0.4461
623	Ectomycorrhizal	Fungi	Dikarya	Basidiomycota	Agaricomycetes	Agaricales		Inocybe		2	2	Too_rare	1	1	Too_rare	1	0	Too_rare	1	0	0.0318145	0.6828
637	Unknown	Fungi	Dikarya	Basidiomycota	Agaricomycetes					1	1	Too_rare	1	0	Too_rare	1	0	n.a.	0	0	0	0.7288
639	Ectomycorrhizal	Fungi	Dikarya	Basidiomycota	Agaricomycetes	Agaricales	Cortinariaceae	Cortinarius		1	1	Too_rare	1	0	Too_rare	1	0	n.a.	0	0	0	0.7258
645	Unknown	Fungi	Dikarya	Ascomycota	Sordariomycetes	Chaetosphaeriales	Chaetosphaeriaceae			5	2	Too_rare	4	1	Too_rare	4	1	Too_rare	0	1	0.0356147	0.8374
667	Ectomycorrhizal	Fungi	Dikarya	Basidiomycota	Agaricomycetes	Russulales	Russulaceae	Russula		13	7	Too_rare	6	7	Too_rare	6	1	Too_rare	6	1	0.174969	0.1184
669	Ectomycorrhizal	Fungi	Dikarya	Basidiomycota	Agaricomycetes	Russulales	Russulaceae	Russula		13	3	Too_rare	11	2	Too_rare	11	1	Too_rare	1	1	0.0806437	0.6928
691	Unknown	Fungi	Dikarya	Ascomycota	Orbiliomycetes					2	2	Too_rare	1	1	Too_rare	1	1	Too_rare	0	1	0.00416824	0.7971
693	Unknown	Fungi	Dikarya	Basidiomycota	Agaricomycetes					2	2	Too_rare	1	1	Too_rare	1	1	Too_rare	0	1	0.00941004	0.7849
723	Unknown	Fungi	Dikarya	Ascomycota	Leotiomycetes	Helotiales	Helotiaceae			1	1	Too_rare	1	0	Too_rare	1	0	n.a.	0	0	0	0.7284
735	Arbuscular-mycorrhizal	Fungi		Glomeromycota	Glomeromycetes	Glomerales	Glomeraceae	Rhizophagus		6	3	Too_rare	0	6	n.a.	0	0	Too_rare	6	0	0.263094	0.12
749	Ectomycorrhizal	Fungi	Dikarya	Basidiomycota	Agaricomycetes	Cantharellales	Hydnaceae	Hydnum		1	1	Too_rare	1	0	Too_rare	1	0	n.a.	0	0	0	0.7237
755	Unknown	Fungi	Dikarya	Ascomycota						1	1	Too_rare	0	1	Too_rare	0	1	Too_rare	0	1	0.216249	0.4418
769	Unknown	Fungi	Dikarya	Basidiomycota	Agaricomycetes	Agaricales				2	1	Too_rare	2	0	Too_rare	2	0	n.a.	0	0	0	0.8145
779	Unknown	Fungi	Dikarya	Ascomycota						4	4	Too_rare	1	3	Too_rare	1	0	Too_rare	3	0	0.141249	0.4182
789	Unknown	Fungi	Dikarya	Ascomycota						1	1	Too_rare	1	0	Too_rare	1	0	n.a.	0	0	0	0.7273
801	Ectomycorrhizal	Fungi	Dikarya	Basidiomycota	Agaricomycetes	Thelephorales	Thelephoraceae	Tomentella		5	3	Too_rare	3	2	Too_rare	3	1	Too_rare	1	1	0.0907354	0.5802
809	Ectomycorrhizal	Fungi	Dikarya	Basidiomycota	Agaricomycetes	Russulales	Russulaceae	Russula		1	1	Too_rare	0	1	Too_rare	0	1	Too_rare	0	1	0.216249	0.4495
831	Unknown	Fungi	Dikarya	Ascomycota	Leotiomycetes	Helotiales				1	1	Too_rare	0	1	n.a.	0	0	Too_rare	1	0	0.834543	0.0056
833	Unknown	Fungi	Dikarya							1	1	Too_rare	0	1	n.a.	0	0	Too_rare	1	0	0.444435	0.12
837	Unknown	Fungi	Dikarya	Basidiomycota	Agaricomycetes	Agaricales	Cortinariaceae	Naucoria	Naucoria bohemica	2	2	Too_rare	1	1	Too_rare	1	0	Too_rare	1	0	0.266881	0.2575
839	Ectomycorrhizal	Fungi	Dikarya	Basidiomycota	Agaricomycetes	Thelephorales	Thelephoraceae	Tomentella		1	1	Too_rare	1	0	Too_rare	1	0	n.a.	0	0	0	0.732
845	Ectomycorrhizal	Fungi	Dikarya	Basidiomycota	Agaricomycetes	Thelephorales	Thelephoraceae	Tomentella		6	4	Too_rare	3	3	Too_rare	3	0	Too_rare	3	0	0.246203	0.1403
861	Unknown	Fungi								1	1	Too_rare	0	1	n.a.	0	0	Too_rare	1	0	0.541479	0.0664
867	Unknown	Fungi	Dikarya	Ascomycota	Eurotiomycetes	Chaetothyriales	Herpotrichiellaceae	Cladophialophora		40	13	Common_on_both	18	22	Common_on_both	18	8	Common_on_both	14	8	0.0384142	0.9628
881	Unknown	Fungi	Dikarya	Ascomycota	Saccharomycetes	Saccharomycetales	Debaryomycetaceae	Meyerozyma		1	1	Too_rare	0	1	n.a.	0	0	Too_rare	1	0	1	0
883	Ectomycorrhizal	Fungi	Dikarya	Basidiomycota	Agaricomycetes	Agaricales	Cortinariaceae	Cortinarius		1	1	Too_rare	1	0	Too_rare	1	0	n.a.	0	0	0	0.7348
887	Unknown	Fungi	Dikarya	Ascomycota						2	1	Too_rare	0	2	n.a.	0	0	Too_rare	2	0	0.392789	0.1148
891	Unknown	Fungi	Dikarya	Ascomycota	Sordariomycetes	Hypocreales	Nectriaceae	Pseudonectria	Pseudonectria pachysandricola	1	1	Too_rare	0	1	Too_rare	0	1	Too_rare	0	1	0.216249	0.454
913	Unknown	Fungi	Dikarya	Ascomycota	Leotiomycetes	Helotiales				1	1	Too_rare	1	0	Too_rare	1	0	n.a.	0	0	0	0.7295
921	Unknown	Fungi	Dikarya	Ascomycota	Sordariomycetes	Hypocreales	Cordycipitaceae	Cordyceps	Cordyceps militaris	1	1	Too_rare	0	1	n.a.	0	0	Too_rare	1	0	0.62576	0.0387
929	Unknown	Fungi	Dikarya	Basidiomycota	Tremellomycetes	Tremellales		Trichosporon		1	1	Too_rare	0	1	n.a.	0	0	Too_rare	1	0	0.75761	0.0138
935	Unknown	Fungi	Dikarya	Ascomycota	Leotiomycetes	Helotiales				1	1	Too_rare	1	0	Too_rare	1	0	n.a.	0	0	0	0.7268
937	Unknown	Fungi	Dikarya	Ascomycota	Leotiomycetes					1	1	Too_rare	0	1	n.a.	0	0	Too_rare	1	0	0.452161	0.1112
943	Ectomycorrhizal	Fungi	Dikarya	Basidiomycota	Agaricomycetes	Russulales	Russulaceae	Lactarius		1	1	Too_rare	1	0	Too_rare	1	0	n.a.	0	0	0	0.7195
957	Ectomycorrhizal	Fungi	Dikarya	Ascomycota	Pezizomycetes	Pezizales	Tuberaceae	Tuber		1	1	Too_rare	1	0	Too_rare	1	0	n.a.	0	0	0	0.727
979	Unknown	Fungi	Dikarya	Basidiomycota	Agaricomycetes	Boletales				2	2	Too_rare	1	1	Too_rare	1	0	Too_rare	1	0	0.121657	0.5214
985	Unknown	Fungi	Dikarya	Ascomycota						1	1	Too_rare	0	1	n.a.	0	0	Too_rare	1	0	0.391095	0.168
991	Unknown	Fungi	Dikarya	Ascomycota						1	1	Too_rare	0	1	n.a.	0	0	Too_rare	1	0	0.62576	0.037
995	Ectomycorrhizal	Fungi	Dikarya	Basidiomycota	Agaricomycetes	Russulales	Russulaceae	Russula		1	1	Too_rare	0	1	n.a.	0	0	Too_rare	1	0	0.26577	0.3025
999	Ectomycorrhizal	Fungi	Dikarya	Basidiomycota	Agaricomycetes	Thelephorales	Thelephoraceae	Tomentellopsis	Tomentellopsis echinospora	1	1	Too_rare	1	0	Too_rare	1	0	n.a.	0	0	0	0.723
1003	Unknown	Fungi	Dikarya	Ascomycota	Sordariomycetes	Chaetosphaeriales	Chaetosphaeriaceae			1	1	Too_rare	0	1	n.a.	0	0	Too_rare	1	0	0.26577	0.2951
1007	Ectomycorrhizal	Fungi	Dikarya	Basidiomycota	Agaricomycetes	Thelephorales	Thelephoraceae	Tomentella		1	1	Too_rare	0	1	n.a.	0	0	Too_rare	1	0	0.391095	0.1675
1015	Ectomycorrhizal	Fungi	Dikarya	Basidiomycota	Agaricomycetes	Russulales	Russulaceae	Russula		1	1	Too_rare	0	1	n.a.	0	0	Too_rare	1	0	0.380881	0.18
1021	Unknown	Fungi	Dikarya	Basidiomycota	Agaricomycetes	Polyporales		Steccherinum		1	1	Too_rare	1	0	Too_rare	1	0	n.a.	0	0	0	0.7272
1023	Unknown	Fungi	Dikarya	Basidiomycota	Agaricomycetes	Trechisporales	'Trechisporaceae'			17	5	Common_on_both	7	10	Too_rare	7	8	Too_rare	2	8	0.09744	0.4942
1031	Unknown	Fungi	Dikarya	Ascomycota	Leotiomycetes	Helotiales		Chalara	Chalara longipes	1	1	Too_rare	1	0	Too_rare	1	0	n.a.	0	0	0	0.7254
1037	Unknown	Fungi	Dikarya	Ascomycota						1	1	Too_rare	1	0	Too_rare	1	0	n.a.	0	0	0	0.7304
1053	Unknown	Fungi	Dikarya	Ascomycota	Leotiomycetes	Helotiales				1	1	Too_rare	0	1	n.a.	0	0	Too_rare	1	0	0.62576	0.0379
1063	Unknown	Fungi	Dikarya	Basidiomycota	Agaricomycetes	Russulales	Stereaceae	Stereum	Stereum sanguinolentum	1	1	Too_rare	1	0	Too_rare	1	0	n.a.	0	0	0	0.7207
1071	Arbuscular-mycorrhizal	Fungi		Glomeromycota	Archaeosporomycetes	Archaeosporales				1	1	Too_rare	0	1	n.a.	0	0	Too_rare	1	0	0.264625	0.3042
1083	Unknown	Fungi	Dikarya	Basidiomycota	Agaricomycetes	Auriculariales				1	1	Too_rare	0	1	n.a.	0	0	Too_rare	1	0	0.541479	0.0633
1113	Ectomycorrhizal	Fungi	Dikarya	Basidiomycota	Agaricomycetes	Agaricales		Inocybe		9	6	Too_rare	3	6	Too_rare	3	3	Too_rare	3	3	0.0310988	0.9593
1115	Unknown	Fungi	Dikarya	Ascomycota						1	1	Too_rare	0	1	n.a.	0	0	Too_rare	1	0	0.492868	0.0868
1117	Unknown	Fungi	Dikarya	Ascomycota	Dothideomycetes	Pleosporales				1	1	Too_rare	0	1	n.a.	0	0	Too_rare	1	0	0.527778	0.0732
1127	Unknown	Fungi	Dikarya	Basidiomycota	Agaricomycetes					1	1	Too_rare	1	0	Too_rare	1	0	n.a.	0	0	0	0.7254
1135	Unknown	Fungi	Dikarya	Ascomycota	Leotiomycetes	Helotiales			Helotiales sp. 3 MV-2011	1	1	Too_rare	0	1	n.a.	0	0	Too_rare	1	0	0.75761	0.0117
1177	Ectomycorrhizal	Fungi	Dikarya	Basidiomycota	Agaricomycetes	Thelephorales	Thelephoraceae	Tomentella		3	2	Too_rare	2	1	Too_rare	2	0	Too_rare	1	0	0.169699	0.3831
1209	Unknown	Fungi	Dikarya	Ascomycota						1	1	Too_rare	1	0	Too_rare	1	0	n.a.	0	0	0	0.7187
1237	Ectomycorrhizal	Fungi	Dikarya	Basidiomycota	Agaricomycetes	Agaricales		Inocybe		1	1	Too_rare	1	0	Too_rare	1	0	n.a.	0	0	0	0.7272
1249	Unknown	Fungi	Dikarya	Ascomycota						2	1	Too_rare	2	0	Too_rare	2	0	n.a.	0	0	0	0.8174
1267	Unknown	Fungi	Dikarya	Ascomycota	Sordariomycetes	Hypocreales	Cordycipitaceae	Beauveria		1	1	Too_rare	0	1	n.a.	0	0	Too_rare	1	0	0.26577	0.3128
1277	Unknown	Fungi	Dikarya	Ascomycota	Leotiomycetes	Helotiales				2	2	Too_rare	1	1	Too_rare	1	0	Too_rare	1	0	0.349349	0.1559
1283	Unknown	Fungi	Dikarya	Ascomycota						1	1	Too_rare	1	0	Too_rare	1	0	n.a.	0	0	0	0.7208
1293	Unknown	Fungi	Dikarya	Ascomycota						1	1	Too_rare	0	1	Too_rare	0	1	Too_rare	0	1	0.216249	0.4463
1295	Unknown	Fungi	Dikarya	Ascomycota	Leotiomycetes	Helotiales				1	1	Too_rare	0	1	Too_rare	0	1	Too_rare	0	1	0.225639	0.4204
1315	Unknown	Fungi	Dikarya	Basidiomycota	Agaricomycetes	Agaricales	Tricholomataceae			1	1	Too_rare	0	1	Too_rare	0	1	Too_rare	0	1	0.216249	0.4547
1327	Unknown	Fungi	Dikarya	Ascomycota						1	1	Too_rare	0	1	n.a.	0	0	Too_rare	1	0	0.527778	0.0715
1339	Unknown	Fungi	Dikarya	Ascomycota	Leotiomycetes	Helotiales				1	1	Too_rare	1	0	Too_rare	1	0	n.a.	0	0	0	0.729
1341	Unknown	Fungi	Dikarya	Ascomycota						1	1	Too_rare	0	1	n.a.	0	0	Too_rare	1	0	0.380881	0.1794
1361	Ectomycorrhizal	Fungi	Dikarya	Basidiomycota	Agaricomycetes	Agaricales	Cortinariaceae	Hebeloma		1	1	Too_rare	1	0	Too_rare	1	0	n.a.	0	0	0	0.7238
1371	Unknown	Fungi	Dikarya	Ascomycota	Sordariomycetes	Sordariales				1	1	Too_rare	0	1	n.a.	0	0	Too_rare	1	0	0.669086	0.0282
1377	Unknown	Fungi	Dikarya	Ascomycota	Sordariomycetes	Hypocreales	Nectriaceae			1	1	Too_rare	0	1	Too_rare	0	1	Too_rare	0	1	0.225639	0.4106
1381	Ectomycorrhizal	Fungi	Dikarya	Basidiomycota	Agaricomycetes	Thelephorales	Thelephoraceae			1	1	Too_rare	1	0	Too_rare	1	0	n.a.	0	0	0	0.7282
1401	Ectomycorrhizal	Fungi	Dikarya	Basidiomycota	Agaricomycetes	Russulales	Russulaceae	Russula	Russula vesca	66	12	Common_on_both	35	31	Common_on_both	35	13	Common_on_both	18	13	0.0593997	0.5583
1407	Unknown	Fungi								1	1	Too_rare	1	0	Too_rare	1	0	n.a.	0	0	0	0.7384
1419	Unknown	Fungi	Dikarya	Ascomycota						1	1	Too_rare	0	1	n.a.	0	0	Too_rare	1	0	0.264625	0.3058
1421	Ectomycorrhizal	Fungi	Dikarya	Ascomycota	Pezizomycetes	Pezizales	Pezizaceae	Hydnobolites		2	2	Too_rare	0	2	n.a.	0	0	Too_rare	2	0	0.523277	0.0479
1425	Ectomycorrhizal	Fungi	Dikarya	Ascomycota	Pezizomycetes	Pezizales	Pyronemataceae	Humaria	Humaria hemisphaerica	2	2	Too_rare	0	2	Too_rare	0	1	Too_rare	1	1	0.340556	0.1573
1433	Unknown	Fungi	Dikarya	Basidiomycota	Agaricomycetes					1	1	Too_rare	0	1	n.a.	0	0	Too_rare	1	0	0.426697	0.1272
1435	Unknown	Fungi	Dikarya	Ascomycota						2	2	Too_rare	0	2	n.a.	0	0	Too_rare	2	0	0.279934	0.2201
1441	Ectomycorrhizal	Fungi	Dikarya	Basidiomycota	Agaricomycetes	Agaricales		Inocybe	Inocybe pelargonium	1	1	Too_rare	0	1	n.a.	0	0	Too_rare	1	0	0.492868	0.0781
1447	Ectomycorrhizal	Fungi	Dikarya	Basidiomycota	Agaricomycetes	Thelephorales	Thelephoraceae	Tomentella		1	1	Too_rare	1	0	Too_rare	1	0	n.a.	0	0	0	0.7187
1459	Unknown	Fungi	Dikarya	Ascomycota	Sordariomycetes	Hypocreales	Nectriaceae			1	1	Too_rare	0	1	n.a.	0	0	Too_rare	1	0	0.492868	0.0844
1475	Arbuscular-mycorrhizal	Fungi		Glomeromycota	Glomeromycetes	Glomerales	Glomeraceae	Glomus		1	1	Too_rare	0	1	n.a.	0	0	Too_rare	1	0	0.602544	0.0469
1487	Ectomycorrhizal	Fungi	Dikarya	Basidiomycota	Agaricomycetes	Sebacinales	Sebacinaceae	Sebacina		1	1	Too_rare	0	1	n.a.	0	0	Too_rare	1	0	0.444435	0.1158
1489	Unknown	Fungi	Dikarya	Ascomycota	Sordariomycetes	Hypocreales	Nectriaceae			41	14	Common_on_both	6	35	Too_rare	6	4	Common_on_both	31	4	0.140815	0.0311
1493	Unknown	Fungi	Dikarya							1	1	Too_rare	0	1	n.a.	0	0	Too_rare	1	0	0.380881	0.1772
1511	Unknown	Fungi	Dikarya	Ascomycota	Leotiomycetes	Helotiales				23	12	Common_on_both	5	18	Too_rare	5	1	Too_rare	17	1	0.136442	0.1364
1519	Unknown	Fungi	Dikarya	Ascomycota	Leotiomycetes	Helotiales				58	14	Common_on_both	25	33	Common_on_both	25	13	Common_on_both	20	13	0.0388855	0.9275
1521	Ectomycorrhizal	Fungi	Dikarya	Basidiomycota	Agaricomycetes	Russulales	Russulaceae	Russula		45	14	Common_on_both	21	24	Common_on_both	21	2	Common_on_both	22	2	0.214113	0.0003
1525	Ectomycorrhizal	Fungi	Dikarya	Basidiomycota	Agaricomycetes	Thelephorales	Thelephoraceae	Tomentella		1	1	Too_rare	0	1	n.a.	0	0	Too_rare	1	0	0.380881	0.1812
1527	Arbuscular-mycorrhizal	Fungi		Glomeromycota	Glomeromycetes	Glomerales	Glomeraceae	Rhizophagus		4	3	Too_rare	0	4	n.a.	0	0	Too_rare	4	0	0.219494	0.2526
1529	Unknown	Fungi	Dikarya	Basidiomycota	Agaricomycetes	Trechisporales	'Trechisporaceae'	Trechispora		6	2	Too_rare	0	6	Too_rare	0	6	Too_rare	0	6	0.277607	0.1022
1531	Unknown	Fungi	Dikarya	Ascomycota	Sordariomycetes					1	1	Too_rare	0	1	Too_rare	0	1	Too_rare	0	1	0.216249	0.4431
1533	Unknown	Fungi	Dikarya	Basidiomycota	Agaricomycetes	Sebacinales	Sebacinaceae			11	8	Too_rare	4	7	Too_rare	4	2	Too_rare	5	2	0.105406	0.4886
1537	Unknown	Fungi				Mortierellales	Mortierellaceae	Mortierella		2	2	Too_rare	0	2	n.a.	0	0	Too_rare	2	0	0.531175	0.0477
1539	Unknown	Fungi	Dikarya	Basidiomycota	Agaricomycetes	Auriculariales				7	3	Too_rare	5	2	Too_rare	5	0	Too_rare	2	0	0.131382	0.3859
1541	Ectomycorrhizal	Fungi	Dikarya	Basidiomycota	Agaricomycetes	Sebacinales	Sebacinaceae	Sebacina		1	1	Too_rare	0	1	Too_rare	0	1	Too_rare	0	1	0.216249	0.4544
1547	Ectomycorrhizal	Fungi	Dikarya	Basidiomycota	Agaricomycetes	Sebacinales	Sebacinaceae	Sebacina		2	2	Too_rare	0	2	n.a.	0	0	Too_rare	2	0	0.351878	0.1531
1553	Unknown	Fungi	Dikarya	Ascomycota						1	1	Too_rare	0	1	Too_rare	0	1	Too_rare	0	1	0.225639	0.4127
1555	Unknown	Fungi	Dikarya	Basidiomycota	Agaricomycetes	Agaricales	Tricholomataceae	Mycena	Mycena corynephora	1	1	Too_rare	0	1	Too_rare	0	1	Too_rare	0	1	0.225639	0.4128
1561	Unknown	Fungi	Dikarya	Basidiomycota	Agaricomycetes	Agaricales	Strophariaceae	Pholiota		4	2	Too_rare	2	2	Too_rare	2	2	Too_rare	0	2	0.0595325	0.7
